# Supplementary material for: Comprehensive investigation of the clinical significance of long non-coding RNA HOXA-AS2 in acute myeloid leukemia using genome-wide RNA sequencing dataset
Source: J Cancer. 2021 Feb 21;12(7):2151–64. doi: 10.7150/jca.48045 (PMC7974522; doi:10.7150/jca.48045)
Supplement: Supplementary file 2 — Supplementary tables. [file jcav12p2151s2.xlsx]

## Sheet: Table S1
Table S1. DEGs in low- and high-HOXA-AS2-expressing AML patients identified by edgeR.
ID	logFC	logCPM	PValue	FDR
HOXA4	4.62241	2.45717	6.28353e-50	1.09968e-45
HOXA3	4.70877	4.5773	1.34634e-46	1.17812e-42
HOXA2	3.58474	1.60973	1.13398e-39	6.61524e-36
WNT7B	5.1913	0.389502	5.70713e-38	2.49701e-34
HOXA6	5.04655	3.62687	1.43489e-37	5.02241e-34
HOXA5	4.77055	5.03998	7.56563e-36	2.20677e-32
HOXA7	4.27389	2.6254	4.50641e-31	1.12667e-27
HGF	-3.15768	7.83877	4.20444e-30	9.19773e-27
RUNX1T1	-7.68655	4.55195	8.16759e-27	1.58823e-23
PBX3	2.21481	6.34904	1.35752e-25	2.3758e-22
LMX1B	4.15445	-0.254955	1.55993e-25	2.48184e-22
SLC10A2	9.45724	2.19393	4.9292e-25	7.18882e-22
PI15	8.05521	2.40672	5.99748e-24	8.07399e-21
IGDCC4	-3.34657	1.25962	1.56059e-23	1.92594e-20
EEF1A2	3.39998	1.22286	1.65071e-23	1.92594e-20
RASL12	-5.63964	0.621555	1.09684e-22	1.14918e-19
HOXB8	5.81702	2.02101	1.11629e-22	1.14918e-19
OCLN	2.70338	3.38064	1.22895e-22	1.19489e-19
PDPN	-7.4676	1.85494	1.95811e-22	1.80362e-19
TP53INP2	2.90959	6.38835	8.63457e-22	7.55568e-19
TCF23	4.31935	-0.0481599	1.09989e-21	8.89773e-19
KCNH6	5.53682	1.56151	1.11851e-21	8.89773e-19
HOXA9	3.74555	5.87395	2.58296e-21	1.96541e-18
SIX3	-5.95273	2.70253	3.40258e-21	2.48119e-18
PRSS2	5.94414	4.35313	4.06357e-21	2.84466e-18
C1QL1	3.14607	-1.47831	4.60888e-21	3.10231e-18
LAMC3	-3.01674	2.27751	5.97025e-21	3.86983e-18
ITM2A	-2.24668	7.10781	1.20562e-20	7.53554e-18
ONECUT2	4.26898	1.12066	2.00556e-20	1.21032e-17
USP44	2.81916	2.44531	2.93419e-20	1.71171e-17
HRASLS5	-3.74143	1.03305	1.55697e-19	8.78984e-17
HOXB9	5.4908	2.25993	2.1456e-19	1.17344e-16
NRG4	1.76336	3.9293	6.37793e-19	3.38243e-16
CACNG4	3.53214	1.09414	7.45545e-19	3.83758e-16
FGF10	7.37549	0.647768	8.92439e-19	4.46245e-16
HOXA10	3.14037	4.77189	1.24987e-18	6.0761e-16
GDA	-4.795	0.112528	1.61619e-18	7.64459e-16
SPAG17	2.48288	1.10975	3.01978e-18	1.39077e-15
RSPO2	4.01591	-0.53642	4.5208e-18	2.02868e-15
MNX1	5.13478	0.32583	7.79506e-18	3.41053e-15
CYP2E1	-2.21671	2.63453	8.64259e-18	3.68912e-15
APLN	-3.14258	0.61722	1.18773e-17	4.94916e-15
ITGB4	-2.00757	2.89184	1.40659e-17	5.72481e-15
NEK10	3.03819	2.42513	1.62555e-17	6.46563e-15
HIF3A	-3.09926	0.770563	1.79105e-17	6.96558e-15
FOXF2	7.69414	1.56825	2.12653e-17	8.09052e-15
FGFR1	-2.36356	5.82852	2.44893e-17	9.11887e-15
POU3F3	-5.22864	-0.176732	3.10047e-17	1.13044e-14
MACROD2	-2.48686	2.1959	3.1924e-17	1.14021e-14
MMP7	4.55193	2.5581	3.79775e-17	1.32929e-14
HOXB3	2.99278	6.59973	4.30021e-17	1.47565e-14
SLC13A5	-3.1845	0.499086	6.94456e-17	2.33725e-14
COL20A1	-3.54638	0.56077	9.08733e-17	3.00071e-14
TMEM65	1.15173	6.13659	9.71877e-17	3.14978e-14
REN	4.32517	-1.66059	1.00249e-16	3.18993e-14
PAX2	4.38527	-0.253263	1.07303e-16	3.35342e-14
TSLP	3.15685	0.976132	1.63704e-16	5.02628e-14
ANXA8	-4.50974	2.2153	1.87181e-16	5.64804e-14
POU4F1	-5.67862	5.31339	1.97969e-16	5.8723e-14
PDGFD	2.13972	3.02917	2.46293e-16	7.06619e-14
TGM3	3.51319	-0.771787	3.12397e-16	8.81817e-14
MARVELD2	1.98879	1.09039	3.20291e-16	8.89747e-14
UGGT2	2.77566	3.55641	3.3961e-16	9.28674e-14
PCDH9	3.14487	4.30855	3.66148e-16	9.7938e-14
ARHGAP22	1.85137	4.28888	3.69345e-16	9.7938e-14
HOXA11	4.25066	1.27918	4.41349e-16	1.15284e-13
F12	1.88057	1.7411	4.51151e-16	1.16112e-13
MEST	-1.96989	6.78532	5.95783e-16	1.51113e-13
TMEM105	3.16394	2.05585	6.96257e-16	1.74074e-13
LRRC28	-1.41469	5.46571	7.21799e-16	1.75689e-13
VSTM4	3.15679	1.96021	7.25148e-16	1.75689e-13
C1orf141	3.66516	-1.29029	7.32831e-16	1.75689e-13
MDGA2	5.26759	0.908146	7.83162e-16	1.85218e-13
C3orf80	2.89127	5.03473	8.56064e-16	1.97398e-13
MPV17L	1.96115	2.57347	8.57222e-16	1.97398e-13
PDE3B	-1.10599	6.83092	1.60136e-15	3.63966e-13
SPOCK1	2.73017	1.67781	1.83399e-15	4.11495e-13
PRR34	1.45549	1.6838	1.92663e-15	4.2681e-13
IRX6	-5.42156	-0.485795	2.23106e-15	4.88072e-13
FER1L6	2.93699	0.0256935	2.30467e-15	4.9795e-13
NTNG1	3.08122	0.189645	3.33591e-15	7.11972e-13
ADGRG6	3.96992	4.04183	3.75332e-15	7.91409e-13
FGF13	-3.52726	2.01096	3.8712e-15	8.06547e-13
KLF5	1.8262	1.95908	4.17394e-15	8.59391e-13
ATP1B4	5.32019	0.0787377	5.09368e-15	1.03656e-12
TDRD12	-2.75781	0.425112	6.16846e-15	1.24085e-12
CCL23	2.85097	2.33737	6.48456e-15	1.27926e-12
AIFM2	1.23198	2.22459	8.53964e-15	1.66058e-12
BMP3	-4.47401	1.90731	1.19644e-14	2.30099e-12
SERPINF1	-1.41153	4.54949	1.30768e-14	2.48757e-12
SOSTDC1	-3.40835	0.74557	1.40637e-14	2.64655e-12
PRRT4	-2.56328	4.56286	1.44987e-14	2.69938e-12
PPARGC1A	3.41865	2.93904	1.84822e-14	3.40481e-12
RPS6KA2	-1.76202	4.79964	2.02849e-14	3.65985e-12
ANXA2R	1.06381	3.88983	2.18284e-14	3.89816e-12
EPHA3	-4.55773	0.548079	2.27912e-14	4.02898e-12
PHACTR3	3.52901	2.2386	2.31003e-14	4.04278e-12
SLCO5A1	-2.9503	3.83781	2.62453e-14	4.54771e-12
PNMA5	-2.94639	2.51515	2.80236e-14	4.80825e-12
PAQR8	1.07331	4.88294	2.85197e-14	4.84585e-12
GSG1L	-3.0034	0.011878	2.96649e-14	4.97507e-12
ST18	-3.43956	4.69063	2.98487e-14	4.97507e-12
SCN8A	1.89408	2.38834	3.17547e-14	5.24283e-12
MMP14	-2.4215	4.45101	3.70436e-14	6.05888e-12
NKX2-3	4.47418	3.01344	4.16815e-14	6.75433e-12
POU1F1	4.61187	-0.392989	4.50203e-14	7.22845e-12
FOXC1	3.11301	4.70094	5.00727e-14	7.96657e-12
HOXA1	1.92726	1.06316	5.29868e-14	8.35426e-12
HES4	2.80775	0.568408	5.84706e-14	9.13656e-12
ASTN1	-4.36355	-0.927765	6.36443e-14	9.85698e-12
ABHD11	1.00378	2.8701	7.43735e-14	1.14176e-11
SYCE1	-2.49682	-1.76852	7.56086e-14	1.14915e-11
SDSL	1.2557	2.976	7.61678e-14	1.14915e-11
LPO	-2.39529	6.27391	8.85072e-14	1.3239e-11
FOXF1	4.28612	-0.568169	9.27204e-14	1.37517e-11
SNCAIP	4.11887	2.18056	9.46428e-14	1.39188e-11
IRX1	-3.67867	1.89068	9.70198e-14	1.41495e-11
PCSK6	-2.18801	3.04283	9.97355e-14	1.44254e-11
LEP	-3.70242	0.386048	1.24691e-13	1.78871e-11
ARHGEF5	1.71873	0.463688	1.61603e-13	2.29936e-11
B3GALT1	2.65019	-0.655104	1.71054e-13	2.41421e-11
AXL	-1.77844	1.76796	1.75298e-13	2.45431e-11
C1orf106	2.45889	1.4836	1.82949e-13	2.51779e-11
SCD5	1.62295	3.08418	1.83318e-13	2.51779e-11
KCNJ6	3.59656	1.24652	1.84148e-13	2.51779e-11
HOXB6	3.4861	3.53364	2.05846e-13	2.79264e-11
CCDC144NL	4.58805	0.0508241	2.31936e-13	3.1224e-11
ONECUT3	1.64857	-0.595833	2.37076e-13	3.16723e-11
CAT	1.01334	9.27801	2.86576e-13	3.79952e-11
SIX4	-3.14282	-1.42253	3.03097e-13	3.98835e-11
ARHGEF35	2.04939	-2.19337	3.06179e-13	3.99884e-11
HOXB4	2.56613	4.67952	3.1411e-13	4.07202e-11
EDN3	-4.49354	-0.985438	3.24318e-13	4.17344e-11
HLF	3.03912	2.13917	3.34728e-13	4.27596e-11
ZNF503	2.00085	3.21197	3.5069e-13	4.44741e-11
XPNPEP2	-1.98417	0.0446483	3.63447e-13	4.57603e-11
AP1S3	1.45522	3.57614	3.80475e-13	4.74469e-11
ANXA8L1	-3.74065	0.0817097	3.82265e-13	4.74469e-11
APBA1	-2.79073	3.01669	3.85477e-13	4.75086e-11
AC113554.2	6.23378	0.00345918	3.91925e-13	4.79656e-11
SRGAP1	1.86086	4.10036	4.08152e-13	4.96046e-11
TNFAIP8L3	-2.98428	-0.309066	5.22753e-13	6.30944e-11
DLL3	-3.40389	0.829371	5.76299e-13	6.90809e-11
B3GALT5	4.29245	-0.180802	7.58088e-13	9.02538e-11
CT45A5	4.72552	-2.8987	7.936e-13	9.38433e-11
SCUBE1	2.49983	5.14158	8.74957e-13	1.02769e-10
ASS1	-2.95205	2.42716	1.10032e-12	1.28378e-10
EPOP	1.68871	1.02802	1.22875e-12	1.42413e-10
HPSE2	-4.15692	-0.179529	1.29734e-12	1.49373e-10
CACNA2D2	-2.17115	3.56195	1.31662e-12	1.50603e-10
MEGF10	-2.4801	2.36045	1.3729e-12	1.5602e-10
MAN1A1	-1.45816	7.89443	1.41018e-12	1.59223e-10
AK5	-2.04678	4.01522	1.45642e-12	1.6339e-10
FST	-2.79708	0.321639	1.55163e-12	1.72962e-10
HOXB7	2.80215	0.956148	1.72739e-12	1.90132e-10
ADGRF1	-3.70614	0.537933	1.83528e-12	2.00745e-10
UNC80	1.49475	-0.136323	2.11794e-12	2.30224e-10
MAP1LC3A	1.42573	2.10387	2.62418e-12	2.83493e-10
IL17RE	-2.69447	5.32648	2.83199e-12	3.04065e-10
AZGP1	-3.69661	-1.47727	2.9858e-12	3.18624e-10
LPAR6	-1.5173	5.34836	3.2157e-12	3.41078e-10
ANOS1	3.93284	0.0837511	3.33103e-12	3.51183e-10
GNA14	1.68139	0.698944	3.40628e-12	3.56966e-10
COL14A1	-2.38669	3.22498	3.43299e-12	3.57624e-10
WNT6	1.90042	-0.173388	3.90817e-12	4.04715e-10
HOXB5	3.26517	3.14175	4.7817e-12	4.89793e-10
CT45A1	5.64351	-0.952623	4.7857e-12	4.89793e-10
CORO2B	-2.01533	1.86068	5.15894e-12	5.24922e-10
SPARC	-1.75814	6.91805	5.776e-12	5.84311e-10
SORL1	-1.01035	9.31442	7.32965e-12	7.3722e-10
PCDH10	-4.53645	-0.0525052	7.74699e-12	7.74744e-10
HOXB2	2.17655	3.9532	7.89212e-12	7.84772e-10
PRDM16	3.1804	4.32267	8.28379e-12	8.19066e-10
PTGFR	2.95514	1.05503	8.33476e-12	8.19475e-10
M1AP	-1.22275	2.79326	9.39775e-12	9.18827e-10
MPP7	1.40448	4.48374	9.63661e-12	9.36946e-10
CFAP99	2.4294	-0.209189	1.04362e-11	1.00533e-09
STUM	-2.30457	1.04175	1.11301e-11	1.05863e-09
GNG2	-1.1216	5.88889	1.13646e-11	1.07509e-09
SLC30A8	-3.74531	-1.41785	1.20902e-11	1.13758e-09
PCDH15	-5.02048	0.0657636	1.29446e-11	1.21146e-09
ADAMDEC1	2.40417	1.32216	1.38398e-11	1.28836e-09
HS6ST3	3.02057	-1.95218	1.45054e-11	1.34317e-09
TRDN	-4.34567	-0.903318	1.45924e-11	1.34411e-09
GABRE	-4.02686	5.68753	1.83488e-11	1.68127e-09
SBK3	-3.8012	-0.382298	1.85279e-11	1.68884e-09
PIEZO2	2.71242	4.37417	1.87202e-11	1.69752e-09
TPO	-3.64311	2.10275	2.0105e-11	1.8137e-09
SEL1L2	2.8081	-1.85579	2.07252e-11	1.86006e-09
TP63	2.35092	1.03878	2.13386e-11	1.901e-09
MYO16	-2.86268	1.05583	2.13986e-11	1.901e-09
CGNL1	2.18429	-0.113756	2.2598e-11	1.99741e-09
C12orf42	-1.77527	0.459677	2.75736e-11	2.41283e-09
THSD4	2.44996	-0.564491	2.81004e-11	2.44669e-09
GABRR1	-2.59523	-0.565036	2.98988e-11	2.57763e-09
LCN10	-2.52744	0.781855	3.31684e-11	2.84549e-09
GRASP	-1.76915	4.58478	3.39116e-11	2.89506e-09
AFAP1	-1.67765	2.18717	3.6029e-11	3.06089e-09
PADI3	-3.91171	1.68027	3.79366e-11	3.20738e-09
FZD8	1.95726	0.882172	3.82314e-11	3.21677e-09
CT45A3	3.88033	-3.16052	4.56763e-11	3.80658e-09
RHOBTB3	-1.30632	5.38799	5.08107e-11	4.2144e-09
SCG2	2.00984	-1.13275	5.15803e-11	4.25805e-09
RPH3A	-2.68987	1.45462	6.10388e-11	5.01521e-09
ADAMTS5	2.63538	0.742849	6.80203e-11	5.53685e-09
ADCY2	2.88106	2.40656	6.9873e-11	5.66133e-09
CCDC136	1.5911	3.34707	7.31785e-11	5.90183e-09
SBK2	-3.75511	-1.99045	7.35812e-11	5.90709e-09
DDI1	1.72866	-0.529372	7.4844e-11	5.98103e-09
IL5RA	-2.41727	3.3151	7.83585e-11	6.23342e-09
PRR7	1.28045	3.16801	9.22149e-11	7.3025e-09
DEPDC7	-1.37419	2.93999	9.96705e-11	7.85736e-09
LTK	-1.94121	4.97697	1.04344e-10	8.18892e-09
LAMB4	-3.06716	-1.3649	1.05346e-10	8.2306e-09
CLDN3	1.17343	-1.59484	1.06502e-10	8.28398e-09
GPR35	1.18679	3.5588	1.26392e-10	9.74443e-09
RD3	-2.64496	-0.953307	1.34352e-10	1.03127e-08
AFF2	-2.03953	5.43375	1.50542e-10	1.15049e-08
COL28A1	1.61044	-0.552868	1.54349e-10	1.16938e-08
PTGDS	-2.61824	4.78492	1.60631e-10	1.20697e-08
ST8SIA6	1.8941	4.3318	1.6069e-10	1.20697e-08
NCR2	5.07484	0.674798	1.7162e-10	1.28356e-08
CNTN1	2.83589	1.18351	1.74408e-10	1.29885e-08
TMEFF2	2.78659	-1.15082	1.84629e-10	1.36915e-08
ASPG	-2.64422	-0.932338	1.91407e-10	1.40748e-08
GRM4	1.94552	-0.772097	2.20752e-10	1.60974e-08
ATP1A4	-1.88887	-0.865867	2.28728e-10	1.66099e-08
KCNJ5	-1.475	-0.480393	2.60918e-10	1.88691e-08
ZNF385C	-1.58033	3.59916	2.63829e-10	1.90011e-08
PRL	3.69497	-0.812174	2.66461e-10	1.9112e-08
NKX3-2	-4.46701	-0.564413	2.89024e-10	2.05157e-08
COL9A2	1.48185	4.60474	2.89548e-10	2.05157e-08
SLC1A6	2.15815	-0.831389	2.95383e-10	2.08448e-08
ROBO1	-3.54143	3.82522	3.19808e-10	2.24777e-08
CPNE8	2.04736	5.23847	3.62275e-10	2.52597e-08
MPO	-2.1667	12.9282	3.69202e-10	2.56405e-08
CCL1	3.2256	-0.103491	3.95455e-10	2.73552e-08
COL6A3	-2.02922	3.28163	4.28444e-10	2.94047e-08
C16orf45	1.22798	1.49908	4.34284e-10	2.96891e-08
SLC26A9	-2.93994	0.855458	4.48299e-10	3.05279e-08
CFAP47	-2.7169	0.382176	4.6629e-10	3.15624e-08
CST7	-1.79276	7.43418	4.67097e-10	3.15624e-08
OR10H1	-2.71918	-1.89834	4.84708e-10	3.26264e-08
FTO	1.14875	6.44239	5.57017e-10	3.72174e-08
NOS1	2.18737	-1.12936	5.57166e-10	3.72174e-08
VSIR	1.29435	8.55007	5.72942e-10	3.8063e-08
SCN3A	-2.71886	3.34318	5.74174e-10	3.8063e-08
MEIS3	1.89193	-0.455483	5.9438e-10	3.92537e-08
AGAP9	-1.3652	4.84115	7.04274e-10	4.62711e-08
BOD1L2	3.35725	-2.54604	7.05925e-10	4.62711e-08
CETP	-1.4989	2.00096	7.11124e-10	4.6438e-08
GLI3	-2.15925	0.773452	7.42115e-10	4.82816e-08
GFRA3	-2.29285	-0.888418	7.70895e-10	4.97626e-08
GSX1	-4.79889	-0.645129	7.73408e-10	4.97626e-08
SHOX2	-3.0428	0.312938	8.24592e-10	5.28615e-08
CYTL1	-1.91361	6.11351	8.67357e-10	5.54001e-08
ACTL8	-2.3116	-2.67614	8.8377e-10	5.62432e-08
EPGN	2.04724	3.17283	9.6688e-10	6.13093e-08
SH3GL3	2.87768	-1.74995	9.848e-10	6.22202e-08
TEX14	-2.15741	2.57989	1.11821e-09	7.03947e-08
AGRN	-1.42303	5.87394	1.16696e-09	7.32004e-08
COL4A2	-2.11975	2.08495	1.2414e-09	7.75919e-08
UGT3A2	-2.90027	3.97498	1.28745e-09	8.0184e-08
CCDC113	1.2476	1.0641	1.30508e-09	8.09939e-08
CTSV	2.52171	-0.614983	1.34524e-09	8.3191e-08
CRHR2	-1.80832	0.00403469	1.35874e-09	8.37297e-08
OVCH2	-4.16817	-1.60258	1.39618e-09	8.54356e-08
HOXC10	-3.04453	-2.04115	1.42298e-09	8.67723e-08
DUSP27	-2.41713	2.7919	1.45177e-09	8.82205e-08
ZNF608	-1.68174	4.42292	1.5306e-09	9.26236e-08
C2orf82	-1.25892	1.24392	1.53482e-09	9.26236e-08
KLRG2	-1.99825	0.525574	1.56571e-09	9.41631e-08
KIAA1210	2.18332	-2.23078	1.61791e-09	9.69692e-08
EPYC	6.86602	-0.558839	1.63349e-09	9.75688e-08
SSTR2	-1.46556	1.67348	1.64955e-09	9.81929e-08
ZNF334	1.89089	3.55754	1.67381e-09	9.92994e-08
LRP4	-1.99893	2.62355	1.7239e-09	1.01926e-07
ME1	-1.96084	2.48925	1.81734e-09	1.07089e-07
STAP1	-1.04956	3.90053	1.85043e-09	1.08309e-07
TREM2	-2.18243	0.165499	1.92992e-09	1.12585e-07
DYNAP	-3.91253	-1.44202	1.96321e-09	1.14147e-07
MST1	-1.28604	3.78904	1.98418e-09	1.14984e-07
CDH18	3.45737	-2.27987	2.00621e-09	1.15877e-07
NPFFR1	2.38032	-0.500571	2.08856e-09	1.20237e-07
SSC5D	-1.37555	2.3378	2.14815e-09	1.23262e-07
GPR25	2.20837	-0.694322	2.37e-09	1.35547e-07
OLAH	3.0392	0.331239	2.43364e-09	1.38733e-07
CERCAM	-1.40153	5.47483	2.46468e-09	1.40047e-07
LOXL4	-1.56055	3.39287	2.48216e-09	1.40584e-07
LDLRAD3	2.08122	4.43538	2.63138e-09	1.48372e-07
EBF3	-2.15915	2.17321	2.63663e-09	1.48372e-07
MUC16	-1.87764	0.532783	2.75337e-09	1.53461e-07
SLC22A10	2.66055	-2.91736	2.80793e-09	1.55517e-07
PRKAR2B	1.30415	5.66715	2.89825e-09	1.60007e-07
FBLN1	-2.56755	2.50947	2.97951e-09	1.63976e-07
MSLN	-2.79088	3.79337	3.42598e-09	1.87956e-07
SLC51B	-3.45704	-2.62311	3.65756e-09	1.99411e-07
GNG4	1.94992	0.117159	3.67626e-09	1.99808e-07
UGT2B11	-2.89291	4.03779	3.71087e-09	2.01065e-07
HMX3	4.3584	-1.84231	4.07137e-09	2.1924e-07
DAAM2	2.7075	2.55625	4.26919e-09	2.29187e-07
BCAN	1.45758	-0.930953	4.29778e-09	2.30017e-07
IL9R	-1.67699	0.822906	4.3273e-09	2.30891e-07
PRR16	2.94313	1.93997	4.47007e-09	2.37783e-07
GJA1	-2.89425	2.70071	4.82938e-09	2.53856e-07
CLEC2L	-2.39376	-0.260586	4.83023e-09	2.53856e-07
WIPF3	-2.1714	0.633193	4.90754e-09	2.57146e-07
DOC2B	-2.30125	3.14628	5.01272e-09	2.61873e-07
ITGB6	-1.34282	0.135733	5.20185e-09	2.70141e-07
CACHD1	1.68854	2.57875	5.31153e-09	2.75021e-07
NUDT14	1.13781	2.03902	5.37646e-09	2.77562e-07
FUT6	1.75328	0.0529277	5.42987e-09	2.79495e-07
OR2A7	1.63633	-1.50094	5.64451e-09	2.88844e-07
PTPRG	-2.2478	2.44664	5.8957e-09	3.00818e-07
CLCN1	1.41961	0.553641	5.96299e-09	3.03367e-07
MSLNL	-2.07124	-1.20703	5.98993e-09	3.03854e-07
SDC2	2.72939	1.85082	6.14704e-09	3.10923e-07
ARSF	2.55028	-2.56028	6.30488e-09	3.17988e-07
MEIS1	2.16499	6.45347	6.49545e-09	3.26658e-07
DCDC1	1.9374	-2.04382	6.60604e-09	3.30321e-07
GPC3	2.71795	-0.850538	6.79694e-09	3.38898e-07
DGKI	-2.04476	-0.882377	6.96404e-09	3.45262e-07
S100B	-2.04323	3.65018	7.06999e-09	3.49525e-07
FAM19A5	-2.83185	0.989901	7.19727e-09	3.54815e-07
CTAG2	-4.51769	-2.01735	7.30536e-09	3.588e-07
ADGRE1	1.52842	5.5202	7.42278e-09	3.62866e-07
SFRP5	1.42427	0.149118	7.44878e-09	3.63123e-07
PLS1	1.57689	2.74358	8.09681e-09	3.91443e-07
THAP10	2.10762	-0.292771	8.37812e-09	4.03927e-07
PDZRN4	2.49092	0.724361	8.51281e-09	4.09293e-07
SLC28A3	-2.28521	3.80051	9.12357e-09	4.36261e-07
SLC25A48	-3.49455	-1.30021	1.07449e-08	5.09609e-07
AKAP12	-1.69311	1.84621	1.11668e-08	5.28188e-07
TARM1	-2.13501	0.346889	1.17347e-08	5.50587e-07
MECOM	2.90263	3.17336	1.23841e-08	5.77957e-07
CTSD	1.08157	8.6268	1.28307e-08	5.97028e-07
DMRT1	2.42393	-2.70515	1.2861e-08	5.97028e-07
NRXN3	-2.1399	1.0241	1.35161e-08	6.2578e-07
GJB2	-2.57642	-1.25751	1.42873e-08	6.59593e-07
KANK4	2.41811	-1.62247	1.43218e-08	6.59593e-07
VWF	1.79769	4.94384	1.44006e-08	6.61481e-07
KLK1	1.80784	0.00891094	1.45071e-08	6.64631e-07
PPIL6	1.14929	1.17608	1.50284e-08	6.86714e-07
THSD7A	-2.79591	4.57104	1.53068e-08	6.97616e-07
SERINC2	1.82116	3.13139	1.5765e-08	7.12176e-07
BSND	2.24642	-2.05862	1.57836e-08	7.12176e-07
CNFN	1.52886	-1.27996	1.75775e-08	7.88777e-07
C10orf128	1.73408	3.95811	1.83643e-08	8.21978e-07
TNR	2.00237	0.301559	1.91309e-08	8.54108e-07
PMP22	-1.87733	2.18403	2.01749e-08	8.96145e-07
ZFHX3	-1.00658	6.08529	2.12567e-08	9.39429e-07
NRBP2	1.16539	3.73587	2.1397e-08	9.43248e-07
PTCHD3	2.66977	-2.16953	2.22056e-08	9.76432e-07
NKD1	-1.4979	2.46621	2.26097e-08	9.89231e-07
ARHGAP44	1.3567	1.84338	2.39834e-08	1.04672e-06
HMX2	4.51027	-2.51844	2.40934e-08	1.0489e-06
SHANK1	-1.79254	5.27162	2.43054e-08	1.05289e-06
ATP13A4	-1.60985	1.67278	2.51302e-08	1.08337e-06
CAV1	-2.16866	3.25369	2.51328e-08	1.08337e-06
RYR2	-2.74529	1.31209	2.55151e-08	1.09715e-06
TLX1	2.35467	-2.7006	2.6154e-08	1.12186e-06
SLCO2A1	-1.95906	0.907148	2.6364e-08	1.12811e-06
CXCL14	-1.91235	-0.551709	2.78014e-08	1.18671e-06
C2CD4C	-2.57034	-1.94678	2.80772e-08	1.19557e-06
NXN	-1.43615	1.2615	2.98774e-08	1.26606e-06
DEFB1	2.86972	2.30184	3.02769e-08	1.2799e-06
LCT	1.70748	2.05868	3.05445e-08	1.28449e-06
GPR153	-1.66593	3.61249	3.06059e-08	1.28449e-06
DOCK3	1.71056	3.01546	3.32594e-08	1.3892e-06
CLIP3	-1.68161	4.77242	3.3397e-08	1.39162e-06
TRH	-2.85191	6.28524	3.36381e-08	1.39834e-06
MYBPC1	1.75335	-2.23156	3.59166e-08	1.48952e-06
EPHA5	-4.30009	-1.82016	3.95673e-08	1.62934e-06
FOXQ1	4.13646	-0.809626	4.1237e-08	1.69411e-06
IL12A	1.09643	2.2158	4.20566e-08	1.72373e-06
HOXB1	2.33416	-2.474	4.36819e-08	1.78616e-06
PGPEP1L	-1.94915	-1.73734	4.58379e-08	1.86127e-06
PDE10A	2.66639	-0.430059	4.73957e-08	1.91987e-06
PDE2A	-1.41562	1.67942	4.99552e-08	2.00061e-06
GLIS3	-2.06937	1.55775	5.28313e-08	2.10615e-06
CRYBB1	1.15907	0.0259049	5.50183e-08	2.18835e-06
PDE4B	-1.11021	5.88036	5.51863e-08	2.19006e-06
LCNL1	-2.02614	0.777243	5.55575e-08	2.1998e-06
COLEC12	-1.8724	1.20522	5.8008e-08	2.29164e-06
PCDH17	-1.77932	-0.374555	5.87469e-08	2.31561e-06
RAB11FIP5	1.61802	2.52577	6.0844e-08	2.3888e-06
FAM135B	2.41548	-2.44614	6.08768e-08	2.3888e-06
PENK	2.25003	-2.28419	6.10996e-08	2.39218e-06
RNF207	1.10268	1.78188	6.17327e-08	2.41157e-06
ECEL1	1.90188	-1.87025	6.22245e-08	2.42537e-06
TSPAN10	-1.58261	0.933038	6.28516e-08	2.44437e-06
PLA2G4A	1.00802	4.60284	6.44113e-08	2.49947e-06
TEKT2	-1.44271	1.62086	6.46805e-08	2.50436e-06
NOXA1	1.2462	3.13043	6.84399e-08	2.63825e-06
CTAGE8	1.92959	-3.33923	6.97557e-08	2.68306e-06
RTL1	-2.9883	-0.333015	7.09575e-08	2.7233e-06
FBN3	-1.58933	-0.551223	7.15133e-08	2.73863e-06
TMIE	-1.39431	-0.313896	7.26728e-08	2.77279e-06
SOX1	-2.39198	-2.48193	7.27223e-08	2.77279e-06
CDH7	2.16964	-1.75268	7.60506e-08	2.89339e-06
RNF182	-2.91888	0.787563	7.70644e-08	2.9256e-06
SOX11	-2.46382	-1.92913	8.36355e-08	3.13465e-06
HOXA13	2.92111	0.223501	8.36396e-08	3.13465e-06
PRSS3	-1.60895	-0.562306	8.36456e-08	3.13465e-06
MPPED2	2.54184	0.690389	8.50368e-08	3.17998e-06
NRP2	-1.70443	1.88383	8.75558e-08	3.26024e-06
CARNS1	-1.06644	3.42198	8.83383e-08	3.28e-06
PRR32	3.78556	-3.33398	8.84613e-08	3.28e-06
TRPM6	-1.85821	0.0841147	8.88668e-08	3.28807e-06
CECR6	-1.57627	3.61746	8.91015e-08	3.2898e-06
DBX2	-4.10908	-2.11044	8.98796e-08	3.31154e-06
PHF21B	1.96326	-2.51597	9.06063e-08	3.3313e-06
HCN1	-4.23756	-2.27647	9.60019e-08	3.51491e-06
AL096870.1	1.39997	-2.49208	9.85438e-08	3.60045e-06
ADAMTS19	-3.29268	-2.19352	1.01037e-07	3.68386e-06
LPAR3	1.69151	-0.93907	1.03757e-07	3.77439e-06
CYP4F11	-2.03506	1.11824	1.04147e-07	3.77439e-06
TRIM36	-1.57885	1.35487	1.04167e-07	3.77439e-06
KIF26A	-1.79086	2.77158	1.0483e-07	3.79057e-06
TRAT1	-1.24784	3.5376	1.15826e-07	4.17092e-06
SYN2	1.63157	0.260158	1.20484e-07	4.32976e-06
NRCAM	-1.4693	-0.472142	1.24554e-07	4.4486e-06
RIMS2	1.43698	-1.76599	1.25983e-07	4.49048e-06
PYHIN1	-1.12692	4.00634	1.36249e-07	4.83671e-06
SULF1	-1.62902	-0.555825	1.41848e-07	5.02527e-06
GABRA2	2.90006	0.582131	1.45659e-07	5.14987e-06
LYPD6	2.51687	-1.59777	1.47491e-07	5.20412e-06
HS3ST2	-1.56141	-1.55128	1.47914e-07	5.20853e-06
STEAP2	2.09269	-1.46014	1.48321e-07	5.21238e-06
FAM110B	1.93473	1.86363	1.51598e-07	5.31685e-06
SIPA1L2	-1.47805	4.19594	1.54102e-07	5.38311e-06
HNRNPLL	1.20798	4.38451	1.6173e-07	5.63502e-06
SVOPL	-1.25754	1.37201	1.61957e-07	5.63502e-06
TNFRSF21	-1.30824	4.37817	1.7099e-07	5.91403e-06
C10orf82	4.15284	-1.50378	1.7486e-07	6.03595e-06
CARD17	1.98842	-0.6066	1.83883e-07	6.31007e-06
LRRC38	-2.76236	-1.0086	1.85302e-07	6.34634e-06
KCNQ2	1.74017	-0.995022	1.88213e-07	6.43342e-06
FEZ1	1.61264	0.789828	1.90146e-07	6.4838e-06
TLR10	-1.07284	2.90378	1.90428e-07	6.4838e-06
AVP	2.65099	-1.26447	1.96032e-07	6.66167e-06
HS3ST3A1	-1.68794	-1.1395	1.96706e-07	6.67161e-06
UPB1	1.16851	1.03516	1.99615e-07	6.75717e-06
FAM105A	-1.24813	5.26769	2.04624e-07	6.88471e-06
CLEC2A	3.62825	-0.92346	2.04956e-07	6.88471e-06
MRGPRF	-1.90228	-1.2521	2.14068e-07	7.17701e-06
OGDHL	-2.32363	1.18697	2.15524e-07	7.21202e-06
SLC34A1	1.55883	-1.9171	2.26022e-07	7.54887e-06
KLK13	2.67671	-3.14809	2.34926e-07	7.81643e-06
HNMT	1.7906	4.04158	2.4017e-07	7.96716e-06
SAGE1	3.93201	2.06724	2.40367e-07	7.96716e-06
BARX2	-2.26141	-2.48548	2.56698e-07	8.46041e-06
INSC	-1.42325	-1.9429	2.69698e-07	8.85552e-06
LAPTM4B	1.43685	5.58347	2.76659e-07	9.03321e-06
PGBD5	-2.13338	1.16259	2.78092e-07	9.0626e-06
GRK1	-1.91269	-1.53733	2.78594e-07	9.0626e-06
RRAS2	-1.19709	2.43337	2.8023e-07	9.09891e-06
GLRB	2.67325	0.464799	2.84123e-07	9.17423e-06
CT45A10	4.57022	-0.425224	2.97537e-07	9.58968e-06
ASCL4	-2.4027	-2.98308	3.00411e-07	9.66451e-06
CD200R1L	-2.40202	-2.48225	3.17875e-07	1.01703e-05
CREG2	-2.02251	-0.0171455	3.19643e-07	1.01896e-05
NNMT	-1.55687	1.4755	3.24542e-07	1.03269e-05
ZNF474	1.2372	-1.07902	3.43552e-07	1.08922e-05
CACNA1C	-1.2129	3.49905	3.55193e-07	1.12354e-05
TPST1	1.33562	2.70766	3.55659e-07	1.12354e-05
SAMD11	-1.4031	2.59807	3.66727e-07	1.15397e-05
ARPP21	-2.8469	3.41066	3.72415e-07	1.16803e-05
AIFM3	1.12778	3.79817	3.81066e-07	1.19303e-05
CTSE	-1.86168	1.83084	3.93018e-07	1.22825e-05
ALPP	1.73328	-1.40129	4.05469e-07	1.2649e-05
SPATC1	1.38357	0.848994	4.12734e-07	1.28299e-05
CCDC74A	1.51191	-0.0100717	4.16717e-07	1.29284e-05
ZBED2	-1.32333	3.3243	4.17379e-07	1.29284e-05
TBX4	-2.58101	-1.16257	4.18165e-07	1.29299e-05
CNNM1	1.85468	2.40059	4.35879e-07	1.34301e-05
CACNA2D4	1.2023	5.73759	4.49906e-07	1.37895e-05
STK33	1.71424	1.37703	4.6464e-07	1.41914e-05
ITPKA	-1.22721	1.56178	4.70558e-07	1.43471e-05
SPR	1.07285	0.775117	4.83252e-07	1.47085e-05
TBC1D8B	1.64559	1.71053	4.87119e-07	1.48005e-05
TRPV3	-1.38594	1.21187	4.96067e-07	1.50462e-05
IL4I1	1.30398	1.15972	5.17868e-07	1.56429e-05
EN2	2.59966	-3.05117	5.18421e-07	1.56429e-05
RBFOX3	-1.05202	2.27315	5.21141e-07	1.56979e-05
SYT4	3.54249	-2.71124	5.23441e-07	1.57401e-05
COL6A6	-1.73436	1.30044	5.30871e-07	1.59128e-05
SYTL4	1.75454	3.32196	5.31822e-07	1.59128e-05
CHAT	-2.23029	-2.88661	5.51439e-07	1.64408e-05
SERPING1	-1.27214	6.4277	5.54242e-07	1.64963e-05
SYN1	-1.15374	0.853247	5.81152e-07	1.72386e-05
CD163	2.28278	7.13329	5.92324e-07	1.75402e-05
PCSK2	-2.13491	-2.53534	6.30931e-07	1.86519e-05
SLC10A6	1.05925	-1.72397	6.32862e-07	1.86774e-05
B4GALNT4	2.20422	1.13191	6.55431e-07	1.92785e-05
OPLAH	1.27177	1.91251	6.58215e-07	1.93279e-05
HLA-DOA	-1.3118	5.20627	6.62876e-07	1.93996e-05
TDRD9	-1.86197	4.2888	6.86057e-07	2.00445e-05
NKAIN4	2.1852	-2.67887	6.90176e-07	2.01313e-05
ULBP3	1.3432	-1.07946	6.99773e-07	2.03507e-05
FOXC2	2.59789	-1.07494	7.00024e-07	2.03507e-05
LRG1	1.18572	4.0125	7.05424e-07	2.04737e-05
PCOLCE2	2.36226	0.892311	7.11627e-07	2.06195e-05
GABRA1	-3.74673	-2.19169	7.16715e-07	2.06865e-05
BMPR1B	1.94544	0.307385	7.17485e-07	2.06865e-05
NKAIN3	-2.30975	-3.31847	7.2187e-07	2.07787e-05
SLIT3	-1.73861	-0.107015	7.37758e-07	2.11664e-05
BTNL9	-1.59841	1.25114	7.67495e-07	2.19118e-05
COPZ2	1.31545	0.725059	7.69287e-07	2.19272e-05
WSCD2	2.17036	-1.53949	7.77611e-07	2.21284e-05
FAM83A	1.60152	1.67173	7.80029e-07	2.21612e-05
GRAPL	-1.34494	-2.38057	7.85163e-07	2.22645e-05
ADCY4	1.00078	4.02538	7.8621e-07	2.22645e-05
TERB2	-1.6876	-2.86902	7.89351e-07	2.23173e-05
TMIGD2	-1.46155	3.30136	8.01531e-07	2.26252e-05
ESPNL	-1.36698	-0.373393	8.08987e-07	2.27622e-05
HSPB7	1.62636	-1.44912	8.37972e-07	2.35399e-05
NR6A1	1.12588	4.60282	8.50377e-07	2.38119e-05
RELN	-2.14857	0.453149	8.51846e-07	2.3815e-05
NKAIN1	-2.0194	-1.74687	8.71664e-07	2.42528e-05
CHRM3	2.38068	1.75127	8.75667e-07	2.43255e-05
WWC1	1.39987	0.0103257	8.84937e-07	2.45052e-05
HRC	1.97657	-1.81911	8.95277e-07	2.47524e-05
NTNG2	-1.61387	7.23746	8.96922e-07	2.47587e-05
HIST1H1C	1.32816	3.95624	9.00049e-07	2.48059e-05
LINC00890	2.15393	0.465216	9.03603e-07	2.48647e-05
HEY2	-1.78231	-1.93559	9.52559e-07	2.61297e-05
CES4A	1.27825	2.11287	9.87119e-07	2.70353e-05
ELANE	-1.94579	8.54482	1.00096e-06	2.73288e-05
EDNRA	-1.93088	-0.936583	1.00638e-06	2.74339e-05
NPHS2	3.23349	-2.39273	1.03337e-06	2.81239e-05
LCN6	-2.59724	0.97813	1.03799e-06	2.81641e-05
ANKEF1	1.04089	1.3366	1.04124e-06	2.82086e-05
THBS1	1.97689	7.14055	1.0473e-06	2.83288e-05
CCL24	-1.90134	-0.532363	1.06788e-06	2.88411e-05
CD200	-1.43871	5.20133	1.07036e-06	2.88635e-05
CR2	-1.36681	1.44111	1.11965e-06	3.00986e-05
NINJ1	1.04245	4.98143	1.15629e-06	3.08777e-05
IQCA1	1.68695	-2.34196	1.15741e-06	3.08777e-05
SLC13A3	-1.42895	-0.440699	1.17498e-06	3.12987e-05
SLC38A4	-1.28857	1.72889	1.22229e-06	3.24601e-05
SLC22A7	1.22077	-0.80985	1.30134e-06	3.43511e-05
VEGFA	-1.14466	5.22413	1.31487e-06	3.46558e-05
CORO6	-1.09698	2.85438	1.32446e-06	3.48561e-05
CES1	2.5127	4.40753	1.33312e-06	3.50069e-05
SPINK2	1.65581	5.55283	1.33419e-06	3.50069e-05
PROZ	1.35542	0.115507	1.37135e-06	3.59282e-05
WSCD1	1.61419	-0.881082	1.37887e-06	3.60444e-05
ANK3	1.15142	3.4046	1.42511e-06	3.70591e-05
MXRA7	-1.05852	3.6972	1.4276e-06	3.70689e-05
CAVIN3	1.97796	0.572963	1.46651e-06	3.80185e-05
SRPX2	1.90633	0.478497	1.4893e-06	3.84428e-05
FAT1	2.12347	2.02238	1.51268e-06	3.89314e-05
STEAP1	1.85549	-2.56015	1.56526e-06	4.02255e-05
CYGB	-1.46299	1.00401	1.58654e-06	4.07126e-05
CPAMD8	-1.38127	2.13976	1.59246e-06	4.08048e-05
MAPK10	-1.31499	-0.415329	1.62117e-06	4.14192e-05
MINDY4B	-3.18918	-2.93999	1.62415e-06	4.14347e-05
CLCNKA	1.37617	-1.48438	1.6506e-06	4.19871e-05
ART3	1.12237	-1.11884	1.66369e-06	4.22587e-05
BEX2	1.6634	1.55493	1.75984e-06	4.45716e-05
C1orf87	3.56936	-2.83713	1.77803e-06	4.49672e-05
SLITRK5	2.33612	3.82323	1.79693e-06	4.53143e-05
METTL27	1.31	-1.46172	1.80215e-06	4.53235e-05
B4GALNT1	1.75709	-1.34965	1.80397e-06	4.53235e-05
KCNJ8	-1.9515	-1.10622	1.82967e-06	4.58756e-05
CDK15	-1.97173	1.82193	1.88158e-06	4.70269e-05
MFSD2A	1.04153	3.3075	1.88311e-06	4.70269e-05
ADRA1D	1.6788	0.0272397	1.88366e-06	4.70269e-05
VSX1	1.58382	-2.62968	1.9378e-06	4.81118e-05
DMKN	1.58101	-0.872174	1.94713e-06	4.82674e-05
OR9A4	-1.61533	-0.786426	1.95189e-06	4.83168e-05
ADAMTS20	-2.78925	-2.73373	1.98653e-06	4.89665e-05
ATP10B	-1.26442	0.0835803	2.10581e-06	5.18338e-05
GPC4	2.29892	2.09808	2.12386e-06	5.22046e-05
HYAL4	-2.64393	-2.76796	2.17354e-06	5.32761e-05
SCN5A	1.18875	-0.754997	2.19267e-06	5.36699e-05
TRIM7	1.1655	1.75857	2.25179e-06	5.48867e-05
TMEM92	1.27635	0.697355	2.25512e-06	5.48912e-05
TAAR1	2.87528	-3.05628	2.31234e-06	5.60503e-05
CCDC89	-1.71929	-2.46739	2.35864e-06	5.70935e-05
ABLIM3	1.76392	1.84047	2.37582e-06	5.74299e-05
GLDN	1.7755	1.88782	2.40704e-06	5.80244e-05
CCND1	-1.42944	2.56482	2.47305e-06	5.95334e-05
RSPO4	1.27882	-1.37834	2.5571e-06	6.13038e-05
IGF2R	1.09894	6.9262	2.68254e-06	6.4048e-05
FAM198A	-1.70794	0.816454	2.69129e-06	6.40927e-05
MOCOS	1.42717	-0.435385	2.69174e-06	6.40927e-05
SNAP25	2.51756	-2.08372	2.79178e-06	6.62943e-05
CDK20	1.08388	2.16041	2.86169e-06	6.75876e-05
TEAD3	1.00396	0.598471	2.89177e-06	6.82061e-05
S100P	-1.484	2.82687	2.94849e-06	6.92639e-05
GOLGA8M	1.84387	2.09643	3.07054e-06	7.17458e-05
GLYATL1	-1.38226	0.519874	3.08942e-06	7.20905e-05
FGD6	-1.0342	3.88207	3.30577e-06	7.66281e-05
PPP1R14A	-1.50853	0.322101	3.37801e-06	7.80889e-05
MLNR	-1.02436	0.390203	3.39841e-06	7.82573e-05
KCNA7	1.35436	-2.05861	3.50856e-06	8.04761e-05
LTBP1	1.60647	5.79609	3.77155e-06	8.61695e-05
VSNL1	-1.20443	-0.625425	3.84509e-06	8.77352e-05
PRICKLE1	1.10481	3.423	3.92651e-06	8.936e-05
FGF6	-2.69278	-2.00586	3.93578e-06	8.94546e-05
SIGLEC12	1.30702	3.72168	4.04321e-06	9.17254e-05
IGFBP4	-1.28675	3.34762	4.04617e-06	9.17254e-05
GRIN2B	1.81324	-1.08459	4.23078e-06	9.51437e-05
CCDC3	1.79877	2.4184	4.23501e-06	9.51437e-05
MAOB	-1.77495	-1.05555	4.24518e-06	9.52499e-05
ALDH3A1	1.12801	-1.40791	4.30119e-06	9.6383e-05
PNPLA3	1.41722	-1.21405	4.44929e-06	9.91715e-05
NR0B1	3.37268	-1.59351	4.45303e-06	9.91715e-05
NPBWR1	1.59538	-1.97015	4.45396e-06	9.91715e-05
TSPAN9	-1.33925	1.37702	4.51501e-06	0.000100372
CD3D	-1.0928	3.37709	4.52397e-06	0.000100372
LRRC49	1.48558	-0.437248	4.52511e-06	0.000100372
PCSK5	1.00335	2.13592	4.55717e-06	0.000100956
IKZF2	-1.36132	5.76196	4.60086e-06	0.000101795
KIAA1644	2.21536	-0.170854	4.94013e-06	0.000108342
RAB27B	1.25801	5.50167	5.01269e-06	0.000109796
TNK1	-1.22131	2.56379	5.09776e-06	0.00011152
NECTIN4	1.4297	-0.189496	5.19246e-06	0.000113026
RASL10A	-1.11961	0.758063	5.3606e-06	0.000116214
ADAMTS15	-2.26166	0.774656	5.37714e-06	0.000116323
BLID	-3.12644	-1.47355	5.41657e-06	0.000117031
LGALS12	-1.45791	4.31593	5.69981e-06	0.000122396
SEMA3A	1.41083	0.735063	5.74333e-06	0.000123179
TNFRSF4	-1.60105	2.75317	5.75215e-06	0.000123217
SERTM1	1.7306	-1.97458	5.83308e-06	0.000124728
FOXL1	-2.62062	-0.919636	5.97609e-06	0.000127432
SCN1B	-1.00743	2.02143	5.98802e-06	0.000127432
NRP1	-1.55341	3.79076	5.99989e-06	0.000127432
SATB2	1.22185	1.87164	6.05957e-06	0.000128388
PABPC4L	2.5843	0.154636	6.14169e-06	0.000129966
TCEAL5	1.95945	-2.68809	6.19079e-06	0.000130694
SORCS2	1.54972	2.28625	6.26512e-06	0.000131706
BVES	1.90875	0.147888	6.27283e-06	0.000131706
CACNA2D1	-2.04212	-0.557987	6.27638e-06	0.000131706
RD3L	-1.85608	-1.04207	6.30915e-06	0.000131855
CAMKV	1.50687	0.087792	6.31361e-06	0.000131855
DHRS3	-1.15028	3.73539	6.49135e-06	0.000134838
VWC2L	-1.90757	-1.25433	6.49496e-06	0.000134838
LPL	1.76346	3.6337	6.58953e-06	0.000136316
BAALC	-1.72543	6.1191	6.80599e-06	0.000140462
CRIP1	1.01507	2.94823	6.82233e-06	0.000140468
CALCB	-1.1175	-1.32274	6.92062e-06	0.000142324
TRIM72	-1.0658	0.521274	6.94554e-06	0.000142669
TSPAN7	-1.87129	3.40752	6.95625e-06	0.000142721
CGB7	1.83558	-3.32463	7.01047e-06	0.000143497
FAM171A1	-1.92112	4.09187	7.12138e-06	0.000145343
NKAIN2	2.39649	1.44164	7.42269e-06	0.000150527
EYA1	-1.70418	0.230185	7.46849e-06	0.00015128
RAB7B	-1.09066	5.8826	7.53613e-06	0.000152168
KRT23	2.24505	0.326959	7.53843e-06	0.000152168
ODF3L1	1.25157	-1.23022	7.71476e-06	0.000155548
H2AFY2	1.50367	3.11071	7.73883e-06	0.000155854
GATM	-1.38933	3.76991	7.79134e-06	0.000156731
PDCL2	-2.17641	-3.03521	7.88366e-06	0.000158225
TFF3	-1.6298	-1.39138	8.01668e-06	0.00016016
SLC16A14	1.09398	1.04813	8.03205e-06	0.000160229
COL21A1	2.20622	-0.582105	8.08587e-06	0.000160991
ALOX5AP	1.14598	5.95078	8.18888e-06	0.000162856
SEC16B	1.08467	-0.67822	8.40324e-06	0.000166175
MRLN	1.54852	-2.47213	8.64624e-06	0.00017036
IFI27	-1.42971	2.11649	8.648e-06	0.00017036
ASIC3	1.01867	2.25546	8.6538e-06	0.00017036
ITGAX	1.06018	7.65243	8.82763e-06	0.000173587
IFI44L	-1.62251	5.52353	8.84538e-06	0.000173741
OLFM3	2.72698	-2.57605	9.10114e-06	0.000178564
FAM177B	-1.09321	1.12774	9.19166e-06	0.000179937
KRT17	-2.04352	1.99539	9.28707e-06	0.000181601
MYH14	1.25754	-1.42076	9.34931e-06	0.000182411
IFITM10	1.09725	1.90737	9.69307e-06	0.000188697
HK3	1.58023	6.26448	9.83706e-06	0.000191074
MAP7D2	1.29539	0.319387	9.91959e-06	0.000192251
PAPPA	-1.65401	1.33435	9.98258e-06	0.000193258
ANO2	1.65422	-1.02885	1.02795e-05	0.000198347
PAX5	-1.16691	4.98956	1.04437e-05	0.000201295
SHD	-1.81494	3.01663	1.04822e-05	0.000201815
TCF15	1.56019	-1.43137	1.05161e-05	0.000202244
CGREF1	1.23654	1.68564	1.06303e-05	0.000204217
ASIC1	-1.45324	2.15316	1.06925e-05	0.000205186
PLEKHA6	1.24149	3.1791	1.07868e-05	0.000206769
SEMA3D	1.86365	-0.511793	1.10463e-05	0.000211281
DTX3	1.18294	2.57269	1.1097e-05	0.000211689
GAS2	1.07122	0.625807	1.1104e-05	0.000211689
CHST4	1.47806	-0.677501	1.17857e-05	0.000223469
TEAD1	-1.56602	0.33429	1.18126e-05	0.000223736
NLGN4X	-1.71047	-0.524043	1.19577e-05	0.00022624
BEX1	1.88049	2.84061	1.2151e-05	0.000229401
PSD3	-1.25987	4.28308	1.28738e-05	0.000242002
LGMN	-1.08649	3.16674	1.29589e-05	0.000242357
RCAN2	1.40961	-1.11426	1.30664e-05	0.000244051
ZFPM2	-1.97415	0.780347	1.34278e-05	0.000249735
MYBPHL	1.74452	-1.99476	1.35228e-05	0.000251234
CCL18	-1.85087	-0.334182	1.3642e-05	0.000253181
SIM1	-1.57387	-2.87786	1.36936e-05	0.000253869
INA	-1.48823	-0.992387	1.39525e-05	0.00025812
COL4A6	1.29396	-0.526283	1.43162e-05	0.000264012
ULBP1	1.31229	-1.72373	1.43449e-05	0.000264211
RPS6KL1	-1.0163	2.80391	1.43571e-05	0.000264211
GOLT1A	1.46023	-2.68619	1.46025e-05	0.00026792
KCNF1	1.96656	-2.63365	1.46047e-05	0.00026792
RGS13	-1.26096	-0.991278	1.46359e-05	0.000267932
GREM1	-1.8662	1.20683	1.47322e-05	0.000269413
ONECUT1	2.33505	-2.27867	1.4912e-05	0.000271566
TGFBI	-1.55938	5.15764	1.49952e-05	0.00027254
RGS1	-1.14425	4.64124	1.50434e-05	0.000273106
RASSF8	1.13831	1.86758	1.51297e-05	0.000274105
PHKA1	1.47654	2.52852	1.52384e-05	0.000275789
CX3CR1	1.43109	6.86639	1.5615e-05	0.000282021
MYO18B	-2.56935	3.62546	1.59071e-05	0.000286999
RND3	-2.12843	-0.290799	1.60659e-05	0.000289566
PGF	-1.06927	2.18485	1.62696e-05	0.000292034
SYT17	1.37371	1.73163	1.66203e-05	0.000298025
NCAM2	1.57812	1.05801	1.67583e-05	0.000300042
PTPRZ1	-2.48216	-2.8027	1.67671e-05	0.000300042
AC068580.4	1.42057	-2.14995	1.68146e-05	0.000300584
PSORS1C2	2.30657	-3.18988	1.78648e-05	0.000318707
CCDC175	1.91807	0.482983	1.84009e-05	0.000325945
ETNK2	1.07245	-0.313272	1.84319e-05	0.000326165
CD300LB	1.3329	4.29558	1.88792e-05	0.000333405
ALPPL2	1.99131	-2.98889	1.92077e-05	0.000338524
APOC4-APOC2	1.38416	-1.49834	1.94994e-05	0.000342285
BCL2L14	-1.763	0.382736	1.99003e-05	0.000348276
FOXI2	2.08537	-2.46175	2.01969e-05	0.00035276
COL1A1	-1.55512	3.40103	2.03296e-05	0.000354725
UMODL1	-1.45487	4.51453	2.23099e-05	0.000385435
HTR7	1.69687	2.00702	2.28576e-05	0.000392994
C4BPA	1.82937	-1.68277	2.28597e-05	0.000392994
CACNA1B	-1.33313	-1.24359	2.296e-05	0.000394259
ESYT3	1.00875	2.09854	2.32246e-05	0.000397704
CD1C	-1.58872	2.68681	2.34326e-05	0.000399883
LRP6	-1.59289	4.26303	2.36641e-05	0.000402865
WHRN	-1.03126	2.9782	2.37131e-05	0.000403307
SH3TC2	1.04086	3.10311	2.37724e-05	0.000403924
FERMT2	-1.01632	0.507166	2.38308e-05	0.000404522
CYP2C9	2.32214	-1.84226	2.44571e-05	0.00041435
MAGEC1	-3.60505	-3.27834	2.47392e-05	0.000418724
AK4	-1.09672	3.93429	2.50868e-05	0.000423788
SULT1C2	-1.10442	-0.643792	2.53312e-05	0.000427503
UGT2B7	-2.1748	-3.19018	2.57735e-05	0.00043453
FLT4	-1.48281	3.83283	2.60546e-05	0.000438444
TMEM163	1.00695	2.0532	2.61663e-05	0.000439478
COL4A1	-1.51049	1.81622	2.63483e-05	0.000441687
PATE2	-1.52815	-3.26056	2.69577e-05	0.000449413
ATP12A	-1.42817	-1.4122	2.69632e-05	0.000449413
ATP2B2	-1.02802	-0.0914799	2.70804e-05	0.000450937
ACOX2	1.24815	0.708842	2.73438e-05	0.000454889
DKK2	2.00099	1.09785	2.75322e-05	0.000456722
NOTUM	1.10759	0.285738	2.76356e-05	0.000458002
ALOX15	-1.2091	-0.631305	2.76773e-05	0.00045826
FAM163A	2.00255	-3.11636	2.79891e-05	0.000462196
CFHR3	-2.4899	-1.92018	2.79943e-05	0.000462196
SGMS2	1.32394	4.60923	2.81839e-05	0.000464451
KCNN2	2.41849	-1.62632	2.8419e-05	0.000467117
ANKRD34B	1.59819	-0.2547	2.89175e-05	0.000472977
MYT1L	-2.52615	0.460695	2.89473e-05	0.000473021
LSAMP	-1.57128	1.39572	2.95589e-05	0.000480326
ELF5	1.129	-1.88355	2.96525e-05	0.000481013
NT5E	-1.2993	3.19891	2.96837e-05	0.000481013
MORC4	1.03747	1.26713	2.97508e-05	0.000481655
ADRA2C	-1.92103	1.17165	3.04817e-05	0.000492122
VWA2	2.28208	0.256584	3.05428e-05	0.000492654
LGSN	-1.88787	0.761449	3.09055e-05	0.000498046
PRKAG3	1.62534	-2.18318	3.1018e-05	0.000499399
TWIST1	-2.02623	0.204717	3.12092e-05	0.000502014
RNF150	1.74944	1.26855	3.1335e-05	0.000503575
C7orf72	2.16995	-2.96622	3.2081e-05	0.000514147
IRF6	-2.12026	5.2956	3.22684e-05	0.000516636
COL8A1	-1.2808	-0.780231	3.26279e-05	0.000521004
ZNF728	-1.44006	-2.37348	3.31403e-05	0.000528704
PTH1R	-1.25344	-0.194034	3.35015e-05	0.000533632
PRELP	-1.4799	-0.801368	3.44516e-05	0.000544869
AC097372.1	1.1524	-2.0866	3.44649e-05	0.000544869
JPH1	-2.50328	1.62061	3.46446e-05	0.000546803
PRR36	1.22687	-0.499272	3.49296e-05	0.000550724
IL1R2	2.1458	3.87639	3.52813e-05	0.000554769
CGN	1.39762	-0.433079	3.58911e-05	0.00056284
SLC16A9	1.38826	2.83092	3.63749e-05	0.000569917
TACSTD2	-2.43966	2.75657	3.80381e-05	0.000593035
SCN2A	2.03819	1.86867	3.80538e-05	0.000593035
RHOXF2B	2.32809	-3.23801	3.84489e-05	0.000597596
FRMD6	-1.34788	2.20838	3.88586e-05	0.000601301
SPP1	-1.51281	1.73628	3.8859e-05	0.000601301
LGI3	1.37171	-2.58399	3.97095e-05	0.000612836
PRICKLE2	1.68199	0.596971	4.04981e-05	0.000623357
SLC47A1	1.25823	0.207303	4.08427e-05	0.000627936
DPPA4	1.90275	3.87918	4.08674e-05	0.000627936
DAPL1	1.65301	-0.662333	4.1225e-05	0.000631767
TCEAL7	2.47085	-3.27024	4.12957e-05	0.000632226
DNAJC5G	1.87349	-2.75963	4.15209e-05	0.000634082
NTS	3.36565	-2.86364	4.24127e-05	0.000646009
CD70	1.4783	1.50453	4.25469e-05	0.000647029
RASEF	-1.68056	-1.96169	4.30261e-05	0.000653079
PCBP3	-1.47941	3.83346	4.31818e-05	0.000654874
FOXA3	1.41667	-2.07632	4.38618e-05	0.000663542
RIMS1	1.603	-2.01291	4.39744e-05	0.000664591
CHMP4C	1.60792	-1.78988	4.4366e-05	0.000669931
SAMD12	1.19293	1.33087	4.59477e-05	0.000692619
KLHL13	-1.13115	3.44338	4.63489e-05	0.000697558
DAB1	1.45404	-0.342728	4.63892e-05	0.000697558
SALL4	1.58085	1.85945	4.63949e-05	0.000697558
SORT1	1.29356	6.28873	4.71988e-05	0.00070742
SELE	-1.62313	-0.529197	4.72125e-05	0.00070742
NR5A2	-1.62561	0.999536	4.73682e-05	0.000708174
RBFOX1	1.53881	-2.92874	4.80306e-05	0.00071661
TNNI2	1.25896	1.51721	4.8259e-05	0.000719404
STAC	1.90287	0.495703	4.84337e-05	0.000721394
CRIP3	1.07735	0.683379	5.03787e-05	0.00074466
ANKRD18A	-1.70096	3.46872	5.10194e-05	0.000752859
PALM	-1.22196	4.48797	5.14571e-05	0.000758678
ZBTB7C	-1.33809	-0.370637	5.18737e-05	0.000763534
LRRC3B	-2.15338	-2.67862	5.22604e-05	0.000767248
DTNA	1.70923	3.08282	5.30796e-05	0.000776711
KCNK13	-1.55112	-0.98241	5.31261e-05	0.000776741
ITGA9	-1.15983	6.26484	5.3344e-05	0.000778627
EMX2	1.81402	-1.38212	5.36621e-05	0.000782617
NLGN1	-2.04492	-0.353878	5.46406e-05	0.000794901
A4GNT	1.14176	-2.41575	5.55793e-05	0.000807215
BTLA	-1.02651	3.42558	5.60581e-05	0.00081279
PTGIR	-1.05922	3.89571	5.70845e-05	0.000825649
EPAS1	-1.03577	3.30529	5.71399e-05	0.000825768
CLEC14A	-1.59404	1.79608	5.73516e-05	0.000828144
KIF17	-1.39531	2.57813	5.80237e-05	0.000837158
T	2.47285	-2.72107	5.84083e-05	0.000840628
MYO3A	1.405	-2.97407	5.85602e-05	0.000842122
PLEKHN1	1.06393	0.32263	5.93349e-05	0.000852561
IGLON5	-1.27922	-0.198774	5.97566e-05	0.00085581
AC020636.2	-1.60235	-1.56757	5.98595e-05	0.000856583
COL25A1	-1.58259	0.0125378	6.09755e-05	0.000870418
MYO7A	1.36669	3.47197	6.10519e-05	0.000870798
STOML3	2.28034	-1.86148	6.14071e-05	0.000874439
MRGPRE	-1.24647	-1.73543	6.19722e-05	0.000881053
ADAMTS3	-1.79235	2.49927	6.26324e-05	0.000889715
OR6J1	-1.43165	-2.96209	6.3591e-05	0.000901199
DPYSL5	-1.39706	-1.84221	6.35952e-05	0.000901199
BMP7	-1.63226	-2.55446	6.37266e-05	0.000902329
LRFN2	1.85862	-1.70337	6.40819e-05	0.000906627
RORB	2.3332	2.82112	6.44382e-05	0.000909462
FCRL4	-1.87674	-3.26978	6.59295e-05	0.000927517
CPM	1.25869	4.45164	6.62706e-05	0.000930945
TEPP	-1.26741	-0.717995	6.62966e-05	0.000930945
LOX	1.0991	2.22563	6.79525e-05	0.000949112
DSEL	1.16715	0.146038	7.05555e-05	0.000981807
TMEM233	-1.34806	-1.19497	7.063e-05	0.000981807
BCL6B	-1.38779	0.781531	7.35008e-05	0.00101929
FXYD6	1.31994	3.3174	7.56182e-05	0.00104533
DUSP26	-1.61538	-2.00273	7.63908e-05	0.00105518
FREM2	1.62029	-2.58957	7.65052e-05	0.00105593
LRAT	1.99143	-1.81669	7.73749e-05	0.00106541
HEPH	-1.2141	-0.587245	7.77454e-05	0.00106967
TPSAB1	-1.37624	4.89449	7.88098e-05	0.00108177
FBXO27	1.11238	-1.85475	7.94348e-05	0.00108693
DNAH8	-1.3652	0.499972	7.97361e-05	0.00108874
ADGRB3	1.95429	-0.9133	7.99568e-05	0.00109067
COL12A1	-1.34702	0.143033	8.03102e-05	0.00109293
SEMA6B	1.12352	2.38156	8.34199e-05	0.00112998
KCNT2	-1.97315	-0.708947	8.41165e-05	0.00113853
SLC35G1	1.13061	1.36929	8.61315e-05	0.00116042
AR	-1.54869	4.12576	8.71211e-05	0.00117103
KCNE1	1.19891	3.30368	8.76778e-05	0.00117582
FBLN2	-1.40755	2.54995	8.82086e-05	0.00118113
HAPLN4	-1.18156	-3.19883	8.9524e-05	0.00119418
SCHIP1	1.22674	3.96627	9.20785e-05	0.00122359
AIRE	-1.04432	-0.53046	9.34898e-05	0.00123858
ADM2	-1.07333	1.26269	9.3868e-05	0.00124265
FGF18	1.08026	-0.810002	9.46731e-05	0.00125236
CTSW	-1.03352	7.47321	9.74289e-05	0.00128493
CNTNAP5	2.75758	-0.560532	9.88201e-05	0.00130094
VIT	1.8772	-0.839233	9.92009e-05	0.00130437
BEGAIN	-1.48294	3.42462	0.000100229	0.00131591
TUBB8	1.27024	-2.45145	0.00010035	0.00131651
CD5L	-1.67001	1.13555	0.000100601	0.00131783
AFAP1L1	-1.18802	0.985974	0.000101957	0.0013336
MMEL1	1.07332	-0.117676	0.000102355	0.00133681
KCNIP3	-1.31024	0.0117436	0.000102807	0.0013417
SCARA3	1.49398	2.39525	0.000104631	0.00136145
MGP	-1.19267	0.657776	0.000107396	0.00139431
RBFOX2	1.1204	2.96177	0.000107598	0.0013959
RIPK4	1.4608	-3.02558	0.000108226	0.00140301
DUSP8	1.16263	1.05689	0.000108638	0.00140627
ZAN	-1.00864	-0.643156	0.000110352	0.0014253
CPS1	-1.54356	0.316919	0.000111075	0.00143252
SGPP1	-1.03272	3.60041	0.00011236	0.00144696
PI3	2.29515	-1.7727	0.000113521	0.00145976
KCNJ16	1.30255	-2.54444	0.000116091	0.00148952
HNF4A	1.2119	-2.07019	0.000116292	0.00148991
PATE4	-1.17845	-1.34848	0.000118985	0.00151554
CALR3	-1.35526	-2.59689	0.000120046	0.00152744
PRIMA1	-1.81989	-2.85641	0.000121414	0.00153976
HLA-DQA1	-1.04925	6.46984	0.000122838	0.00155556
KCNK9	1.21912	-1.50748	0.000123359	0.00156103
CYP2C18	2.19483	-2.41039	0.000124169	0.00157014
NMUR1	1.14582	2.70978	0.000125246	0.00158117
FUT1	-1.18147	1.51928	0.000126121	0.00158566
MAGI1	-1.57179	0.268028	0.00012745	0.00159906
XKR4	-1.25619	-1.61752	0.00012746	0.00159906
SELENOP	1.1279	5.04311	0.000129803	0.00162379
PURG	-1.78042	-0.0918523	0.000133815	0.00166921
LYNX1	1.20348	0.97992	0.000135349	0.00168513
GAL3ST2	1.09662	-0.903457	0.000135476	0.00168513
COL23A1	-1.32734	4.95777	0.000138151	0.00171231
EVX2	1.86935	-3.2996	0.000139614	0.001728
ZNF626	-1.05197	3.34021	0.000141658	0.00175082
ADCY1	1.05777	0.902964	0.000142224	0.00175286
DLC1	-1.00529	5.13193	0.000143361	0.00176564
OR10H5	-2.31984	-3.1772	0.000144032	0.00177198
ERAS	-1.28371	-1.80293	0.000144235	0.00177265
PIGR	-1.21767	-1.14548	0.000146773	0.00179627
PTCHD4	-2.05472	-1.78833	0.000147841	0.00180682
DRD5	1.06308	-1.35477	0.000152634	0.00185633
BEND2	-1.45197	-1.85779	0.000153602	0.00186421
VAT1L	2.40505	2.88597	0.000153827	0.00186564
KNDC1	1.16174	-0.213357	0.000154891	0.00187575
COL3A1	-1.57617	2.69057	0.00015629	0.00188637
EREG	1.68818	6.39116	0.000168961	0.00202395
ELN	1.35549	2.44825	0.000169111	0.00202435
KIF5C	-1.18471	1.84561	0.000170337	0.00203764
AC092042.3	-1.69585	-2.10481	0.000170784	0.0020416
INSRR	1.02024	-0.941264	0.00017709	0.00209834
LBX1	1.26814	-3.17218	0.000177995	0.00210622
PRKAA2	1.80569	-2.3349	0.000178567	0.00210891
EGR3	-1.1006	3.58323	0.000178705	0.00210891
SOX13	1.04106	2.51356	0.00017957	0.00211626
NPR1	-1.11378	-0.814755	0.000181056	0.00213091
CALCA	-1.16989	-2.56663	0.000182915	0.00214846
SLC2A14	1.21377	2.38194	0.00018674	0.00218898
SV2B	1.24854	2.44093	0.000187281	0.00219199
MLXIPL	1.13352	-0.118357	0.000188761	0.00220247
PDE1C	1.30398	-0.538869	0.000189289	0.00220291
COL15A1	-1.26554	0.181188	0.000191629	0.00222326
NDST4	-2.6651	-2.45506	0.000191722	0.00222326
2021-12-01	1.55032	-2.5358	0.000193243	0.00223822
COL11A1	2.13878	0.931997	0.000193703	0.00224206
RAG2	-1.64076	0.198086	0.000197567	0.00228244
TIMD4	-1.27315	1.26995	0.000197955	0.00228523
IGFBP2	-1.28389	5.74109	0.000198174	0.00228625
CHIT1	1.16055	0.563639	0.000198743	0.0022898
GOLGA6L7P	1.64464	1.16048	0.000199462	0.00229657
GRID1	-1.46793	-0.667973	0.000200183	0.00230336
TNFSF11	1.68551	-1.87221	0.000201768	0.00231855
FERMT1	1.65119	1.34787	0.000202966	0.00233078
EMILIN1	-1.09809	5.17058	0.000207954	0.00238116
KCNV1	1.91258	-3.1452	0.000208792	0.00238672
NOS2	-1.45969	-1.7376	0.000211176	0.00241239
KCNJ15	-1.35676	1.39166	0.000213891	0.00243864
STC2	-1.5203	-1.68212	0.000214054	0.0024389
PKP1	-1.1553	-3.00868	0.000214796	0.00244576
RTP5	-1.22531	-0.344258	0.00021826	0.00248037
GABRG1	-1.84071	-2.79108	0.000220991	0.00250489
COLGALT2	-1.1234	2.29957	0.000221668	0.00250932
DNTT	-2.16707	6.54145	0.000221968	0.00251109
KHDRBS3	1.25079	1.50769	0.000225069	0.00254125
KIR2DL4	1.21214	-0.771121	0.000226453	0.00255358
IL12RB2	1.12618	2.7759	0.000229771	0.00258766
DKK1	-2.30722	-0.722952	0.000230712	0.00259658
NAP1L3	1.28553	-0.415341	0.000232294	0.00261222
SLIT2	-1.16674	-0.727393	0.000232467	0.00261222
LARP6	1.34019	-0.947215	0.000233265	0.00261691
CAPN13	-1.62394	-1.53677	0.000234514	0.00262587
CCL19	-1.55419	-2.99684	0.000238376	0.00266265
VSTM1	-1.25074	4.27676	0.000241747	0.00269231
FIBCD1	-1.03611	-0.703204	0.000243346	0.00270572
FGR	1.04818	7.69529	0.00024837	0.00275011
EPS8L3	1.48465	-1.94354	0.000248596	0.00275011
CCL8	-1.7135	-2.53296	0.000250806	0.00276582
THEG	-1.3971	-3.28131	0.000251719	0.00277239
DDIT4L	-1.83899	1.11635	0.000254949	0.00280268
NMU	-1.83898	0.900192	0.000256158	0.00281244
GNG11	-1.37993	2.29961	0.000258445	0.00282742
WNT8A	-1.38804	-2.42221	0.000258654	0.00282742
TMEM132E	1.13778	-1.4795	0.000260209	0.00284087
RRAD	1.03145	-1.17609	0.000263992	0.00286856
PQLC2L	-1.89373	-2.87932	0.000264056	0.00286856
INSL5	-1.40811	-2.62929	0.000265369	0.00287746
CFAP221	1.07739	-2.47784	0.000268588	0.00290876
FAM189A1	-1.02362	-1.40395	0.000274038	0.0029568
DLGAP2	-1.6221	1.93542	0.000275982	0.00297411
CFI	-1.36336	0.443336	0.000276387	0.00297665
CTNNA2	-1.76017	-2.3697	0.000277082	0.00298042
MYRFL	-1.53607	0.0873578	0.000278259	0.00298945
SERPINB2	1.37363	4.18997	0.000281717	0.00302104
AADAT	-1.45715	2.20195	0.000283403	0.00303354
MLIP	1.2771	-2.73311	0.000285412	0.00304453
BASP1	1.07452	5.18837	0.000285473	0.00304453
SPATA31E1	-1.76159	-0.603717	0.000287012	0.00305907
SH2D4B	-1.04633	-0.917632	0.000290756	0.0030877
KIAA1211L	-1.02675	0.56366	0.000291222	0.00308971
SIGLEC8	-1.2679	-0.441659	0.000293525	0.00310204
GNAI1	-1.07893	4.728	0.000294371	0.00310806
FOLH1	-1.76762	-1.05026	0.000297213	0.00313169
CD96	-1.00992	7.77456	0.000297404	0.00313169
MSX2	1.72839	-2.72299	0.000299358	0.00315037
GABRG2	-2.37353	-3.33664	0.00030091	0.0031648
KCNIP1	1.45716	-0.526282	0.000303595	0.00318921
HTR1B	2.67502	-1.32172	0.000304293	0.00319462
GREB1	-1.25548	0.812721	0.000307726	0.00321907
KCNE1B	1.40779	-0.904965	0.000309242	0.003233
NECAB2	1.22256	-2.60039	0.000312785	0.00326614
KIRREL	-1.43102	3.07639	0.000316886	0.00330183
HBG2	-1.39729	4.49057	0.000320884	0.00333876
CDH2	1.9888	2.36094	0.000325114	0.00337475
MST1R	-1.20166	1.08926	0.000326805	0.00338628
TNFRSF19	1.15599	1.27263	0.000334993	0.00345069
RGS9BP	-1.03272	0.303813	0.000339735	0.00348517
PITX1	2.1292	2.47795	0.00034279	0.00351034
PKP2	1.47013	1.66378	0.000343306	0.00351151
DOK5	1.63963	-2.54858	0.000345288	0.00352766
ABCC9	-1.27459	0.324341	0.000346597	0.00353897
ST8SIA5	-1.16789	-0.40094	0.000355655	0.00361879
MUSK	-1.22738	-1.51205	0.000356164	0.00362186
PCDHB6	1.60365	-2.6711	0.000356449	0.00362266
CLGN	1.23573	1.95304	0.000359898	0.00365498
ENPP6	1.27896	-2.01999	0.000360047	0.00365498
COBLL1	-1.0709	5.16503	0.000368181	0.00372459
ABCA9	-1.0917	2.3451	0.000375438	0.00377617
SALL3	-1.18677	-2.94011	0.000386912	0.00386934
ZNF704	-1.1685	3.7334	0.000387217	0.00387018
FAM3B	1.81999	-1.41168	0.000391006	0.00390582
CA7	1.03787	-1.61458	0.000396574	0.00394636
SPATA8	3.07519	-2.7001	0.000397293	0.00395059
NUDT10	-1.78455	1.38828	0.00040053	0.00397825
SMPDL3A	1.38617	2.07071	0.000418212	0.00412578
FAM69C	2.40219	-0.482443	0.000422713	0.0041608
TNFRSF11A	-1.0779	2.45385	0.000423141	0.00416267
CCL22	1.01639	-1.37222	0.000423599	0.00416484
RHCG	-1.83326	-0.781942	0.000423897	0.00416542
SCN7A	1.19107	-2.71409	0.000425376	0.00417527
VNN1	1.28689	5.30564	0.000436913	0.004274
RBPJL	1.40534	-1.55288	0.000447277	0.00435361
DPEP3	1.29116	2.4308	0.000450291	0.0043768
TEAD4	-1.10919	0.69779	0.000451851	0.00438594
GNG12	-1.20856	0.00729548	0.00045365	0.00439852
ZNF532	1.05511	3.94208	0.000460974	0.00445783
RAG1	-1.07486	1.93514	0.00047018	0.00453523
C3orf14	1.50565	-0.56407	0.000470341	0.00453523
CLEC5A	-1.17923	5.39836	0.000471233	0.00453883
C5orf38	-1.49596	-2.84056	0.000478451	0.0045957
HTRA3	1.14862	4.72348	0.000482944	0.00462907
SLC22A11	-1.03919	-1.10412	0.000486575	0.00465331
DNAJC5B	1.16109	-0.280382	0.000492961	0.00470923
PALMD	-1.09258	-0.631473	0.000496377	0.00473312
AC091980.2	1.25693	-3.26878	0.000501048	0.00476827
APOE	-1.01387	3.12182	0.000503249	0.00478126
KCNJ2	1.31616	1.0369	0.000505196	0.00479211
CD177	-1.76358	1.01479	0.000511797	0.00483376
ARC	-1.18311	0.874361	0.000515294	0.00485108
FAM47E	1.19058	1.6321	0.000522066	0.00490401
FAM71A	-1.72168	-2.60429	0.000522318	0.00490401
ADAMTSL1	-1.03645	-2.14524	0.000525202	0.00492845
KRT16	-1.70154	-3.22435	0.000525685	0.00493034
SLC7A3	1.91785	-1.55349	0.000535722	0.00499769
NR2F2	-1.29113	-0.0193882	0.000536467	0.00500021
GLI2	1.84053	2.08555	0.000536563	0.00500021
GPR12	-1.47587	1.58415	0.000550793	0.00511919
KIF1A	1.17025	-0.657242	0.000551636	0.0051243
KRT5	-1.96436	-1.78024	0.000552988	0.00513141
OLIG2	-1.44633	1.71906	0.000554443	0.00513947
MS4A2	-1.21089	3.41851	0.000578502	0.00531753
IL23R	1.00553	-1.36885	0.000582809	0.00534858
PTCH1	-1.00321	3.36252	0.000590523	0.00541653
NPTX1	1.29794	1.04956	0.000599122	0.00548965
TNFRSF18	-1.25781	1.8509	0.000606061	0.00554743
KCNS3	-1.35209	-2.21401	0.000607598	0.00555858
HPGDS	-1.39807	4.61084	0.000610743	0.00557861
FAM160A1	-1.11143	-0.139345	0.000614594	0.00560501
GALNT13	2.18361	-2.26013	0.000627582	0.00570562
EFNA2	1.11437	-2.96165	0.000631955	0.00573941
RBP4	1.21531	-1.76342	0.000641021	0.00581873
ELAVL4	-1.57911	-0.812016	0.000657375	0.0059579
TGM7	1.64482	-2.86238	0.000677874	0.00610261
TMTC1	1.26407	1.08728	0.000679103	0.00610426
RPS6KA6	1.35931	-1.43469	0.0006886	0.00617061
APOBEC3A	1.15503	4.06168	0.000718749	0.00639168
CYP4F2	-1.1943	1.8489	0.000721749	0.00641184
CYP2J2	1.20609	-1.44827	0.000726562	0.00644623
CPE	1.29353	-1.06771	0.000726725	0.00644623
PLCH1	-1.15853	3.11156	0.000733817	0.00649269
LGR6	-1.14922	2.47013	0.000742278	0.0065543
EFNB3	-1.44278	-0.0974508	0.000744761	0.00656959
EPHA7	-1.25898	-3.30218	0.000746588	0.00657907
CADM3	-1.3246	-1.24046	0.000771441	0.0067708
BBOX1	2.68028	-1.85265	0.000789328	0.00690012
PTX4	-1.36098	2.90483	0.000812383	0.00706285
BRINP2	-2.39101	0.207839	0.000814311	0.00707609
PDZRN3	-1.12806	-0.65623	0.000824865	0.0071536
2021-03-11	2.11688	-3.0331	0.000836258	0.00722101
KLRF2	2.15184	-0.402682	0.000851405	0.00731489
GNAT1	1.02893	-2.81774	0.000853179	0.00732425
LILRA6	1.14072	4.23131	0.000871668	0.00747064
GDNF	1.40761	-2.53058	0.000874532	0.00748786
ITGAD	1.03812	1.07022	0.000888221	0.00759022
FOLR2	-1.11363	1.06306	0.000900923	0.00768459
PDYN	1.53574	-3.31589	0.000901022	0.00768459
OVCH1	-1.73975	0.842328	0.000911627	0.00777126
TTC29	1.56355	-2.74796	0.000912944	0.00777869
KIAA1217	-1.34444	2.76512	0.000922022	0.00783696
IL13RA2	-1.83341	-3.08306	0.000924565	0.00785476
POF1B	-1.24215	-1.5206	0.00093679	0.00794705
TLL2	-1.3251	0.768523	0.000950898	0.00803169
ASIC2	1.21761	-2.72629	0.000964424	0.00812633
SLPI	-1.40446	2.52008	0.00100833	0.00846368
SPSB4	-1.32726	1.05897	0.00102724	0.00859766
PTGIS	1.51661	1.25927	0.00103574	0.0086481
SLC24A3	-1.14853	4.17603	0.00104471	0.0087147
THY1	-1.19169	1.25488	0.00104698	0.0087295
DCLK1	-1.14009	-0.75066	0.00105378	0.00877785
LCN8	-1.44075	0.301812	0.00105787	0.00879517
CPA4	-1.00376	-3.00125	0.00107538	0.00891532
AOX1	-1.05248	1.47537	0.00107886	0.00893319
DEFA4	1.70589	2.68683	0.00108835	0.00898452
MORC1	1.1876	-1.23199	0.00110529	0.00911145
EPHA6	1.4922	-3.22717	0.00112093	0.0092057
OR6F1	-1.23097	-2.81591	0.00114799	0.00939705
IRX2	-1.74734	-1.62473	0.00115758	0.00945791
NTSR1	-1.03408	2.84038	0.00118135	0.0096117
PRPH	1.26735	-2.3402	0.00119131	0.00966133
LYPD8	1.02946	1.18894	0.00119642	0.00968482
MIPOL1	1.13243	-0.939799	0.00121498	0.00978159
OR2A1	1.14007	-2.87352	0.00122215	0.00982945
METTL7B	1.07698	3.34143	0.00122364	0.0098369
FAM205A	-1.23342	-1.84841	0.00125022	0.010022
COL2A1	-1.53432	2.70644	0.00125397	0.0100406
AC099489.1	-1.0077	6.00869	0.0012736	0.0101684
FCAMR	1.19542	-2.36666	0.00128786	0.0102508
BDKRB2	1.56034	-2.52596	0.00129131	0.0102695
MME	1.271	2.73063	0.00129175	0.0102695
GABRQ	-1.60484	-1.38697	0.00129388	0.0102695
IL22RA2	2.06147	-0.420862	0.00131219	0.010383
SYT3	1.04709	-1.47812	0.00131658	0.0104024
OR6K3	-1.24907	-3.18791	0.00132548	0.0104633
CFAP46	-1.20477	0.678235	0.00134689	0.0106036
CYP4F22	1.0237	-0.461194	0.00135792	0.0106617
CHRM2	1.45663	-2.75246	0.00138783	0.0108673
FAM110C	1.32824	-2.2131	0.00143386	0.0111877
FBLN5	-1.11697	2.25643	0.00143759	0.0112118
COL26A1	-1.20804	-0.843343	0.00145289	0.011311
RHOJ	-1.20927	-1.48684	0.00145911	0.0113423
ADAMTS1	1.40144	3.29563	0.0014595	0.0113423
FAM47E-STBD1	1.46371	-2.89572	0.00146376	0.0113653
CACNG8	1.09426	0.26626	0.00147207	0.0114145
ASXL3	-1.49637	-2.27013	0.00148259	0.011485
CYP27A1	1.20926	3.27034	0.00148608	0.0115028
NPY1R	-1.46333	-2.59574	0.00150348	0.0116118
DUOXA1	1.093	-1.30705	0.00151101	0.0116597
LMO1	-1.73258	-1.09399	0.00153314	0.0117837
RASAL1	-1.52893	1.21667	0.00153533	0.0117954
ANKRD34A	-1.42227	6.21032	0.00155301	0.0119123
RASSF10	-1.51776	-2.70469	0.00155967	0.0119541
TEX47	-2.59877	-3.34852	0.0015714	0.0120008
SLC2A12	-1.1316	0.320706	0.00158471	0.012074
BPIFB1	1.22374	-2.34752	0.00169996	0.0127961
NUDT11	1.44807	-0.4674	0.00170758	0.012848
APLNR	-1.25367	0.396381	0.00172427	0.0129401
PTCRA	-1.01349	-0.0223059	0.0017309	0.0129732
SHANK2	1.08755	0.04271	0.00173973	0.0130227
FOXI1	1.07082	-1.71476	0.00175202	0.0130979
MPZL2	1.02086	1.68917	0.00176872	0.0131852
RIMBP2	1.86966	0.357619	0.0017756	0.0132233
BGN	-1.20466	1.87337	0.00180939	0.0134009
IL33	-1.30191	-0.414053	0.00181776	0.0134515
ITGBL1	-1.38238	-1.9879	0.00183352	0.0135394
COL1A2	-1.24642	3.18067	0.00184118	0.0135871
BMP4	-1.2761	-0.444079	0.00184439	0.0135967
PCSK1N	1.1724	-1.27617	0.00185141	0.013637
GRIK2	1.38483	-3.06106	0.00187429	0.0137708
SFTPD	1.01881	-1.61147	0.00188816	0.0138369
DNAAF3	-1.00917	0.565209	0.0018896	0.0138369
UBE2QL1	-1.04287	-1.06083	0.00189524	0.0138583
SP7	-1.02822	-0.892641	0.00189853	0.0138731
MROH2B	-1.3611	-3.29993	0.00192098	0.0140021
LIPF	-1.12236	-3.26029	0.00195001	0.0141606
SLC34A2	1.15722	-1.40917	0.00196188	0.0142173
AQP2	-1.12076	-3.25137	0.00197696	0.0143088
TLL1	-1.29089	-2.81397	0.00201195	0.014514
RASSF9	1.31756	-2.39172	0.00202332	0.0145781
TMEM121	1.05459	1.90428	0.00207742	0.014876
NGB	2.05116	-0.299834	0.00211827	0.0150882
BMP10	1.2314	-1.91061	0.00213192	0.0151732
CLNK	1.11354	2.71834	0.00214506	0.0152542
L1TD1	-1.42006	-1.80748	0.00217628	0.0154074
OXGR1	1.48281	-2.22825	0.00218612	0.0154645
OR7D2	1.08205	-0.29374	0.00219078	0.0154912
MGAT5B	1.14147	0.571449	0.00221733	0.0156024
SNAP91	1.37227	-2.41934	0.00221875	0.0156024
UNC5A	1.07599	2.28526	0.00221898	0.0156024
PPP1R9A	1.45377	2.33568	0.00223435	0.0156789
MPDZ	1.44858	0.888401	0.00224548	0.0157444
IGFBP5	-1.10944	3.25094	0.00226588	0.0158684
SLC2A7	-1.12842	-2.19387	0.00226948	0.0158872
IGLL1	-1.03214	5.94899	0.00229194	0.0160125
MMP1	-1.73994	-3.228	0.00230314	0.0160651
SLCO2B1	-1.09333	1.56061	0.00236525	0.0164393
CDHR3	-1.06964	1.32819	0.00238097	0.0165223
TMPRSS4-AS1	-1.19346	-1.72808	0.00239441	0.0166024
IL31RA	1.23717	1.24867	0.00243019	0.0167708
RBMS3	1.09318	1.14828	0.00244244	0.0168354
ZNF423	-1.03782	0.40577	0.00247294	0.0169988
DCSTAMP	1.32166	-1.41114	0.00248591	0.0170745
SLC6A2	1.69239	-2.41282	0.00251796	0.0172608
DUSP21	-1.46521	-3.30925	0.00254917	0.0174406
FAM84A	-1.61033	0.943718	0.00265552	0.0180013
AADACL2	1.12164	-2.84985	0.00280718	0.0188557
PRODH	-1.07671	3.15235	0.0028456	0.0190588
SLC22A31	-1.25976	0.873766	0.00286074	0.019131
OR14K1	-1.07451	-2.70464	0.00292115	0.0194384
ADGRL4	-1.25061	-0.0296651	0.0030016	0.0198455
ZP2	1.01206	-3.223	0.00303968	0.0200047
KDR	-1.04052	0.533864	0.00306179	0.0201218
FOXA2	-1.66784	-2.65399	0.00308103	0.0202293
LY6K	-1.33953	-2.10424	0.00310452	0.0203339
CDH11	-1.19348	1.84935	0.0031338	0.0204797
VENTX	1.1436	3.36884	0.00314683	0.0205342
GABRR3	-1.16062	-2.97074	0.00317461	0.0206539
CNTFR	1.16712	-2.53825	0.0032119	0.0208493
EDDM3A	-1.0454	-2.80131	0.00326462	0.0211529
OR14A2	-1.22024	-2.82746	0.00329029	0.0212799
PPP3R2	-1.00956	-2.48648	0.00329671	0.0213135
CD24	1.062	3.91389	0.00330497	0.0213591
EPB41L3	1.24081	4.31518	0.0033098	0.0213823
RIPPLY3	-1.1801	-1.06264	0.00332734	0.021464
TM4SF18	-1.13774	-1.17241	0.00334354	0.0215605
NRG3	-1.11606	-2.9857	0.00337001	0.0216833
SASH1	-1.19441	2.17579	0.00339027	0.0217908
NEUROG1	1.35898	-3.08708	0.00339431	0.0218075
NDST3	-1.33153	2.81734	0.0034388	0.0220046
TSPYL5	1.03637	1.92014	0.00350553	0.0223309
COL4A5	1.40345	5.43258	0.0035064	0.0223309
COL6A5	-1.50369	1.52435	0.00357735	0.0226673
GABRD	-1.16714	-0.0223077	0.00363727	0.0229805
LAMA4	-1.03102	1.05022	0.00364973	0.0230176
GDF10	1.1492	-0.818504	0.00368653	0.0231579
PSG4	-1.48086	-2.86433	0.00369065	0.0231705
EPCAM	-1.11367	2.29742	0.0036942	0.0231728
VGLL3	1.27244	1.81705	0.00372006	0.023285
FIGN	2.11793	2.57647	0.00374149	0.0234024
ROBO2	-1.51853	-0.726508	0.00382414	0.0237833
SPERT	-1.34733	-3.34937	0.00387135	0.0240257
AGXT2	1.24444	-2.72894	0.00393076	0.0243082
DOCK1	1.17174	4.9242	0.00395569	0.0244451
PREX2	1.43004	2.3079	0.00397657	0.0245308
DIRAS3	1.27465	-0.662506	0.00398511	0.0245662
SIX1	-1.03608	-2.26355	0.00405629	0.0249158
PTN	-1.37244	-3.01643	0.00409159	0.0250443
TUBB4A	-1.03344	2.07504	0.00409491	0.0250443
SLC9C2	1.07036	-1.58604	0.00409775	0.0250488
ST8SIA2	1.07716	-3.10076	0.0041833	0.0255024
RNF17	-1.02947	-2.34498	0.00421175	0.0256382
MMP16	1.53097	-0.470404	0.00432011	0.0261392
ZDHHC11B	1.01102	1.76256	0.00432523	0.0261562
TRIM15	1.09902	-0.122977	0.00435864	0.02634
CYP2S1	-1.05083	3.64833	0.00437999	0.0264325
BCL2L10	-1.18279	0.772637	0.00452884	0.0271808
NOV	1.07492	2.72245	0.00459399	0.0274494
TMPRSS11F	-1.23867	-2.41451	0.00462798	0.0275866
ARSI	1.1661	-2.73218	0.00463982	0.0276289
HES3	-1.02287	-3.05852	0.00464777	0.0276574
LAMC1	-1.02234	5.02296	0.00465176	0.0276706
PYGO1	1.02527	-0.105872	0.00473116	0.0280251
BHLHE22	-1.47542	-1.58585	0.00473951	0.0280508
ENPEP	-1.179	1.54249	0.00474606	0.0280705
CLEC4D	-1.13493	2.72555	0.00479348	0.0282855
C8orf22	-2.20484	-1.70472	0.00486063	0.0285743
OR1C1	-1.13877	-2.75621	0.00489548	0.0287696
BMP2	1.07195	-0.330245	0.00490754	0.0288211
MAGEA2B	1.67882	-3.2105	0.00503488	0.0294012
C2CD4B	-1.74391	-1.19605	0.00520411	0.030218
SMARCA1	-1.04157	1.37869	0.00527994	0.0305469
TDRD5	1.55331	-2.00603	0.00535573	0.0308348
KCNK1	-1.66482	-0.251476	0.00552559	0.0316128
SPIC	-1.23018	-1.64644	0.0055754	0.0318312
PCDHB2	1.2764	-0.420234	0.00583402	0.033096
AGR2	-1.40768	1.14727	0.0058979	0.0333503
NEUROG3	-1.01932	-3.12	0.00590842	0.033399
ANKRD65	1.01149	-0.241072	0.00600859	0.0337689
TFCP2L1	1.07332	1.25953	0.00610128	0.034202
CEACAM3	1.02205	1.35728	0.00616105	0.0344318
TPSB2	-1.05119	4.44458	0.00644992	0.0356764
PEG10	1.20217	1.94843	0.00658948	0.0362308
LRP1B	1.18034	-0.669949	0.00666912	0.0365652
C15orf38-AP3S2	-1.06475	-3.22324	0.00690278	0.0375406
SLC17A2	-2.02921	0.688669	0.00692253	0.0376129
ERBB4	1.2699	-2.21159	0.0070382	0.038123
UNC5C	1.0729	1.24668	0.00714077	0.0385397
OR14A16	-1.13523	-3.31375	0.00716088	0.0385727
ZNF804B	-2.14182	-2.54078	0.00739198	0.0394773
POPDC3	1.4472	-3.32401	0.00742392	0.0395874
GJA3	-1.17612	1.13489	0.00743122	0.0396069
OSTN	-1.25385	-2.74731	0.0075739	0.040223
C6	-1.26914	-3.08892	0.00766657	0.0405723
EDDM3B	-1.01598	-3.25749	0.00767909	0.0405963
KLK7	-1.1177	-3.18165	0.00768037	0.0405963
STK32A	-1.10789	-2.9063	0.00774781	0.0408786
MGAT4C	-1.00161	-2.59117	0.00775137	0.0408789
RFPL4A	-1.94794	-1.91738	0.00776833	0.0409019
DPPA2	1.35961	-2.72251	0.00781772	0.0410988
SYCP1	1.19662	-3.34878	0.00793866	0.0415723
PRTG	-1.1466	-0.231445	0.0081223	0.0423438
ZSCAN1	1.19901	-1.31961	0.00824659	0.0428133
CCL21	-1.03992	-2.72734	0.00849857	0.043808
EDIL3	1.45631	2.72745	0.00864233	0.0443547
MXRA5	-1.03818	1.37724	0.00874563	0.0447536
ZSCAN4	1.10172	-1.92451	0.00885203	0.0451528
HOXC8	-1.08547	-2.71755	0.0089393	0.0454919
CCNO	1.02202	-3.28097	0.00908055	0.0460901
KLHL4	1.04902	-1.94391	0.00927456	0.0467629
HIST1H1T	-1.06807	-1.52201	0.00934047	0.0469909
HMSD	1.14978	-2.50182	0.00934515	0.0469909
SPANXB1	-2.06614	-3.18164	0.009427	0.0473134
LRRC15	-1.09484	-3.04246	0.009515	0.0476731
GPR158	1.14362	-2.97186	0.00953721	0.047757
FAM183A	-1.66296	-3.10363	0.00956917	0.0478896
MMP13	-1.2878	-2.30267	0.00985578	0.0490575
TEX15	-1.36631	0.776455	0.010022	0.0497577
HNF4G	1.25408	-2.78296	0.0100454	0.0498313

## Sheet: Table S2
Table S2. GO term enrichment results of DEGs in low- and high-HOXA-AS2-expressing AML patients.
Category	Term	Count	%	PValue	Genes
GOTERM_CC_DIRECT	GO:0005615~extracellular space	182	0.101754	6.49933e-21	BMP10, EDN3, FGF18, IL9R, GLDN, PGF, LYPD8, PRTG, MMP7, FGF10, AZGP1, PTGIS, PAPPA, APOE, SOSTDC1, TGFBI, COL12A1, CFI, PDGFD, LOX, WNT6, INA, F12, EDDM3A, STC2, PTPRG, ADAMTS20, SCUBE1, SERPING1, PRELP, CPE, SERPINF1, TACSTD2, CST7, DEFA4, VEGFA, COL1A2, ANOS1, RELN, COL1A1, LAMC1, ADAMTS3, SSC5D, ADAMTS5, CCL1, RBP4, BPIFB1, CES4A, MST1, CYTL1, TMIGD2, CCL8, CD70, IL33, GREM1, CHIT1, MSLN, SFTP…
GOTERM_CC_DIRECT	GO:0005576~extracellular region	203	0.113495	7.96242e-20	EDN3, LTBP1, IL9R, LYPD6, OVCH1, PGF, EFNA2, OVCH2, FST, NOTUM, NOV, BRINP2, APOE, COL12A1, HTRA3, CFI, TPSB2, F12, TMEFF2, STC2, SERPING1, PDYN, PRELP, SERPINF1, LAMC3, TMPRSS11F, VEGFA, LAMC1, ADAMTS3, ADAMTS5, ENPP6, RBP4, IL1R2, SCN1B, ERBB4, ELN, MST1, ITGBL1, FAM19A5, AGRN, SPP1, BMP4, BMP3, BMP2, CD5L, HGF, KDR, EPHA3, EMILIN1, LAMA4, COL14A1, PENK, PSORS1C2, BMP7, TLL2, TLL1, NRP2, FGF6, …
GOTERM_CC_DIRECT	GO:0005578~proteinaceous extracellular matrix	64	0.0357816	4.03908e-19	LTBP1, GLDN, COL21A1, MMP7, BCAN, MMP1, NOV, GPC4, GPC3, TGFBI, LOX, WNT6, COL11A1, ZP2, ADAMTS20, MGP, MMP16, MMP13, SLIT2, SLIT3, PRELP, BGN, LAMC3, VEGFA, COL1A2, ANOS1, ADAMTS1, RELN, ADAMTS3, EPYC, ADAMTS5, ADAMTSL1, ADAMTS19, ADAMTS15, ELN, SPOCK1, VIT, COL26A1, COL9A2, COL6A6, HPSE2, CCL21, COL6A5, TNR, COL6A3, SFTPD, TFF3, FBN3, WNT8A, BMP4, HAPLN4, PTPRZ1, COL15A1, SPARC, COL4A6, EMILIN1…
GOTERM_CC_DIRECT	GO:0005886~plasma membrane	402	0.224753	2.28493e-18	ALPPL2, SGMS2, SCN3A, STOML3, HTR1B, KCNK9, GRIN2B, DIRAS3, VNN1, GNG2, GNG4, ARC, MAGI1, PDPN, CDHR3, COLEC12, HLA-DQA1, THY1, SSTR2, RYR2, SLC9C2, MST1R, PMP22, DOC2B, IL1R2, SCN1B, ERBB4, GNAI1, PTH1R, ATP12A, KCNJ2, DYNAP, HLA-DOA, SLC28A3, IL23R, PCDH10, PCDH15, PCDH17, KCNK1, KCNJ5, RGS1, KCNJ6, PKP1, PENK, PKP2, KCNJ8, NLGN4X, SYTL4, CD200, ATP10B, TRPV3, KCNK13, NMUR1, OR14A2, AR, ZP2, CA…
GOTERM_CC_DIRECT	GO:0005887~integral component of plasma membrane	179	0.100077	1.34151e-17	CADM3, ADCY1, IL9R, ADCY2, SLC13A5, SGMS2, GRIK2, SLC6A2, ATP1B4, TSPAN7, LPAR3, IL17RE, SLC22A11, ENPEP, SLC22A10, TSPAN9, AQP2, NRCAM, ATP2B2, HTR1B, PTGIR, KCNK9, GRIN2B, ROBO1, MS4A2, EFNB3, PTPRG, PDPN, SCN2A, SLC34A1, MRGPRE, MRGPRF, NTSR1, HLA-DQA1, TRAT1, SLC34A2, THY1, CRHR2, SSTR2, GABRR1, RHCG, LPAR6, TACSTD2, HTR7, TMPRSS11F, CX3CR1, MST1R, CLEC5A, KIR2DL4, SLC2A12, CLCN1, SLC38A4, PA…
GOTERM_MF_DIRECT	GO:0043565~sequence-specific DNA binding	84	0.0469633	2.10228e-14	HLF, HMX2, FOXA2, ZNF532, EVX2, FOXA3, ELF5, NR6A1, TP63, RORB, GLI2, KCNIP3, HOXC8, FOXF1, FOXF2, HEY2, POU4F1, SPIC, NR2F2, PITX1, AR, SATB2, LBX1, SOX13, EMX2, RHOXF2B, SIX4, HNF4G, NR0B1, PPARGC1A, HOXC10, HNF4A, SIX1, MNX1, FOXC2, FOXC1, IRX6, HOXA13, HOXA11, IRX2, TFCP2L1, IRX1, RAG1, VENTX, PRDM16, POU1F1, MSX2, HOXA1, DBX2, FOXQ1, MEIS3, HOXA3, HOXA4, HOXA5, HOXA6, HOXA7, HOXA10, POU3F3, …
GOTERM_BP_DIRECT	GO:0007155~cell adhesion	76	0.0424906	7.17728e-13	NRP2, BMP10, MYBPC1, FERMT1, BCAN, EDIL3, AZGP1, CD96, CGREF1, ROBO1, TGFBI, COL12A1, ROBO2, ADGRE1, MAGI1, CNTNAP5, PCDHB6, MPDZ, PCDHB2, SIGLEC12, CHST4, NECTIN4, CERCAM, THY1, CTNNA2, NCAM2, RND3, LAMC3, SIGLEC8, LSAMP, CX3CR1, ANOS1, CNTN1, RELN, LAMC1, COL1A1, SCN1B, ITGB4, NINJ1, COL28A1, SPOCK1, CDH2, ITGBL1, LAMB4, ITGAX, COL6A6, COL6A5, TNR, FAT1, COL6A3, MSLN, ITGB6, CD24, COL8A1, THBS1…
GOTERM_BP_DIRECT	GO:0030574~collagen catabolic process	25	0.0139772	1.24004e-12	COL4A2, COL4A1, COL3A1, COL15A1, MMP7, COL25A1, COL2A1, MMP16, MMP14, MMP13, MMP1, COL4A6, COL4A5, COL26A1, COL6A6, COL6A5, PRSS2, COL6A3, COL1A2, COL12A1, CTSD, COL1A1, ADAMTS3, COL8A1, COL11A1
GOTERM_CC_DIRECT	GO:0005581~collagen trimer	29	0.0162135	4.40594e-12	COL21A1, GLDN, COL3A1, COL28A1, COL2A1, MMP1, COL9A2, COL26A1, COL6A6, COL6A5, COL6A3, SFTPD, COL12A1, LOX, COL11A1, COL23A1, COL15A1, COL25A1, COLEC12, MMP13, COL4A6, EMILIN1, COL4A5, COL14A1, C1QL1, COL1A2, COL1A1, SCARA3, COL20A1
GOTERM_BP_DIRECT	GO:0009952~anterior/posterior pattern specification	26	0.0145363	4.44196e-11	HOXA11, GLI2, GLI3, MSX2, HOXC8, HOXA2, HOXA3, HOXA5, HOXA6, HOXA7, HOXA10, HOXA9, NR2F2, PCSK5, ARC, EMX2, HOXC10, HOXB3, HOXB4, HOXB1, HOXB2, HOXB7, HOXB8, HOXB5, HOXB6, HOXB9
GOTERM_CC_DIRECT	GO:0031012~extracellular matrix	53	0.0296316	1.08548e-10	LTBP1, COL21A1, MMP7, FGF10, EDIL3, MMP1, NOV, APOE, TGFBI, COL12A1, ZP2, ADAMTS20, MGP, MMP16, MMP14, MMP13, PRELP, BGN, SERPINF1, COL1A2, CTSD, SLPI, COL1A1, LAMC1, ADAMTS3, SSC5D, COL3A1, COL2A1, COL26A1, COL6A5, PRSS2, COL6A3, FBN3, AGRN, PCSK6, THBS1, COL8A1, LPL, COL4A2, COL4A1, COL15A1, EMILIN1, VWF, LAMA4, FBLN1, COL14A1, FBLN2, FBLN5, THSD4, BMP7, TPSAB1, COL20A1, CLEC14A
GOTERM_MF_DIRECT	GO:0005201~extracellular matrix structural constituent	23	0.012859	1.19423e-10	COL4A2, HAPLN4, COL4A1, COL3A1, ELN, COL15A1, BCAN, MGP, COL2A1, COL4A6, COL4A5, PRELP, FBLN1, LAMA4, BGN, COL14A1, FBLN2, COL1A2, ANOS1, FBN3, COL1A1, LAMC1, COL11A1
GOTERM_BP_DIRECT	GO:0048704~embryonic skeletal system morphogenesis	18	0.0100636	1.44224e-10	SATB2, SOX11, GLI3, HOXB3, HOXB4, HOXB1, EYA1, HOXB2, HOXA3, HOXB7, HOXB8, HOXA5, HOXB5, HOXA6, HOXB6, HOXA7, SIX1, COL11A1
GOTERM_BP_DIRECT	GO:0030198~extracellular matrix organization	41	0.0229226	2.45356e-10	ELN, COL3A1, ITGB4, BCAN, COL2A1, VIT, COL9A2, HPSE2, ITGAX, TNR, FOXF1, FOXF2, ITGB6, TGFBI, COL6A3, AGRN, LOX, COL8A1, THBS1, COL11A1, SPP1, COL4A2, COL4A1, ADAMTS20, SPARC, COL4A6, KDR, EMILIN1, COL4A5, VWF, ITGA9, LAMA4, FBLN1, COL14A1, BGN, LAMC3, FBLN5, COL1A2, ITGAD, COL1A1, LAMC1
GOTERM_BP_DIRECT	GO:0001501~skeletal system development	32	0.0178908	1.86759e-09	FGFR1, HOXA13, HOXA11, PTH1R, COL3A1, BCAN, TP63, COL2A1, GLI2, COL9A2, TEAD4, HOXA10, NKX3-2, COL12A1, PITX1, BMP3, HAPLN4, BMP2, SOX11, DLL3, PRELP, SHOX2, HOXC10, COL1A2, GDF10, FOXC1, COL1A1, BMPR1B, BMP7, IGFBP4, TLL1, CDH11
GOTERM_MF_DIRECT	GO:0008201~heparin binding	33	0.0184499	1.18212e-08	NRP2, FGFR1, NRP1, PGF, ADAMTS15, MMP7, FGF10, CCL8, NOV, RSPO4, CCL23, APOE, RSPO2, PTN, THBS1, PCSK6, BMP4, LPL, ELANE, COL25A1, SLIT2, SLIT3, PRELP, PCOLCE2, VEGFA, MPO, ANOS1, ADAMTS1, PTCH1, ADAMTS3, EPYC, BMP7, ADAMTS5
GOTERM_MF_DIRECT	GO:0050840~extracellular matrix binding	13	0.00726813	2.43639e-08	BGN, FBLN2, TGFBI, VEGFA, ELN, ADAMTS15, ADGRG6, SPARC, THBS1, COL11A1, SSC5D, ADAMTS5, SPP1
GOTERM_CC_DIRECT	GO:0030054~cell junction	63	0.0352225	8.14579e-08	OCLN, FOXA2, SYT4, GRIK2, FERMT1, IL31RA, ATP2B2, GRIN2B, LGI3, SV2B, UNC5C, GRID1, GABRG1, GABRG2, ARC, MAGI1, CACNG8, ARHGEF5, RIMBP2, PSD3, BASP1, LDLRAD3, RPH3A, GABRR3, GABRR1, CHRM3, CGN, CHRM2, GRASP, ITGB4, AFAP1L1, RIMS2, GSG1L, RIMS1, PRR7, MUSK, SYN1, ARHGAP44, SYN2, VWC2L, AGRN, OLFM3, PRIMA1, SNAP25, GABRQ, DTNA, LRFN2, GABRD, GABRE, GABRA2, GLRB, GABRA1, DLGAP2, NLGN1, SHANK1, KCNK1…
GOTERM_CC_DIRECT	GO:0005788~endoplasmic reticulum lumen	35	0.019568	1.4858e-07	ADAMTSL1, ARSF, COL21A1, ARSI, COL3A1, COL28A1, COL2A1, COL9A2, COL26A1, COLGALT2, PROZ, COL6A3, COL12A1, PDGFD, COL8A1, WNT6, THBS1, COL11A1, COL4A2, COL23A1, COL4A1, CES1, COL15A1, COL25A1, CERCAM, COL4A6, COL4A5, WNT7B, COL14A1, COL1A2, CALR3, COL1A1, UGGT2, ADAMTS5, COL20A1
GOTERM_CC_DIRECT	GO:0030141~secretory granule	20	0.0111817	2.48072e-07	AVP, ZP2, ELANE, TRH, RPH3A, CTSV, RAB11FIP5, CPE, VEGFA, SYTL4, TFF3, MPO, COL1A1, THBS1, SLC30A8, PCSK1N, RAB27B, PCSK5, SCG2, KLK13
GOTERM_MF_DIRECT	GO:0005509~calcium ion binding	84	0.0469633	2.594e-07	LTBP1, SYT4, SYT3, EDIL3, KCNIP1, MMP1, KCNIP3, ATP2B2, CGREF1, ANKEF1, SLC24A3, PROZ, PLS1, TPO, VWA2, F12, ADGRE1, PCDHB6, SCUBE1, LRP1B, PADI3, DLL3, CDHR3, PCDH9, MGP, PCDHB2, MMP16, MAN1A1, RPH3A, MMP14, MMP13, SLIT2, SLIT3, UMODL1, ANXA8L1, CAPN13, VSNL1, C2CD4C, C2CD4B, RYR2, CALR3, DOC2B, TBC1D8B, ME1, NKD1, PPP3R2, SPOCK1, CDH2, NECAB2, CDH7, ANXA8, FAT1, PRSS2, PLCH1, PRSS3, TGM3, FBN3,…
GOTERM_BP_DIRECT	GO:0007268~chemical synaptic transmission	40	0.0223635	2.89803e-07	SCN1B, SNAP91, GRIK2, SLC6A2, DRD5, LPAR3, NPTX1, HTR1B, GRIN2B, SYN1, SLC1A6, SYN2, AGRN, NPFFR1, KCNQ2, SNAP25, APBA1, DTNA, LRFN2, GABRD, GABRG1, GLRB, PCDHB6, NPBWR1, OR10H1, ASIC2, PCDHB2, NTSR1, OR10H5, PDYN, GRM4, GABRR3, SSTR2, GABRR1, PENK, HTR7, LRP6, PMP22, SLITRK5, CACNA1B
GOTERM_CC_DIRECT	GO:0031225~anchored component of membrane	25	0.0139772	3.31351e-07	ENPP6, CPM, ALPPL2, EFNA2, LYPD8, BCAN, CNTFR, ALPP, GPC4, ART3, GPC3, CD177, MSLN, DPEP3, VNN1, NT5E, LPL, MDGA2, LY6K, SYCE1, XPNPEP2, LYNX1, LSAMP, CNTN1, GFRA3
GOTERM_BP_DIRECT	GO:0001525~angiogenesis	38	0.0212453	3.41896e-07	NRP2, FGF6, FGF18, FGFR1, CAV1, NRP1, PGF, PDE3B, FGF10, ENPEP, MEIS1, NRCAM, NOV, ARHGAP22, HOXA3, TGFBI, HOXA7, COL8A1, SCG2, KLF5, FZD8, COL4A2, EPAS1, NRXN3, TBX4, COL15A1, MMP14, KDR, THY1, THSD7A, HOXB3, LEP, SRPX2, EREG, EPGN, VEGFA, HIF3A, ADM2
GOTERM_BP_DIRECT	GO:0009653~anatomical structure morphogenesis	21	0.0117408	2.67199e-06	FGF18, CPM, MPZL2, LBX1, ONECUT1, SOX13, HOXA11, MLXIPL, SIX4, SFRP5, GPC4, HOXA1, EYA1, GPC3, HOXA4, EREG, HOXB5, FAT1, MNX1, FBN3, PITX1
GOTERM_BP_DIRECT	GO:0007399~nervous system development	42	0.0234817	4.45985e-06	GDA, ERBB4, BEX1, NINJ1, CNTFR, SPOCK1, FGF13, ST8SIA2, GDNF, ITM2A, PCSK2, BARX2, ROBO1, PTN, KCNQ2, SIM1, DCLK1, APBA1, ZNF423, RBFOX1, RBFOX2, GLRB, EFNB3, PCDHB6, NLGN1, DPYSL5, PCDHB2, NEUROG1, NEUROG3, INSC, SHOX2, MYT1L, CHRM3, CHRM2, DOK5, HES4, LSAMP, VEGFA, MPPED2, SCN8A, FEZ1, GFRA3
GOTERM_CC_DIRECT	GO:0009986~cell surface	65	0.0363407	5.77405e-06	BMP10, NRP1, SLC6A2, FERMT2, MMP7, FGF10, SDC2, EPCAM, GRIN2B, ROBO1, ANK3, RSPO2, TPO, ROBO2, WNT6, NT5E, SCUBE1, ELANE, SLC34A1, MMP16, HYAL4, NTSR1, SLIT2, FOLH1, BGN, IGF2R, VEGFA, SLC26A9, SORT1, MST1R, CLEC5A, CPM, RTP5, ADAMTS15, ITGB4, ALPP, GREM1, TNFRSF4, ITGAX, FOLR2, TNR, MSLN, KCNE1, PTN, CD24, THBS1, PCSK6, SCN5A, LRFN2, LPL, BMP2, NLGN1, AXL, LY6K, ASIC1, MSLNL, SPARC, DCSTAMP, SRP…
GOTERM_CC_DIRECT	GO:0016021~integral component of membrane	412	0.230344	8.72447e-06	IL9R, SGMS2, SCN3A, SERTM1, KCNE1B, STOML3, KCNK9, MYRFL, VNN1, TMEFF2, MRLN, PTPRG, PDPN, TMIE, SCN2A, CDHR3, CCDC136, COLEC12, TMEM132E, HLA-DQA1, BCL2L10, RYR2, SLC9C2, ADAMTS1, MST1R, PMP22, FAM163A, IL1R2, RTP5, MGAT5B, ERBB4, PTH1R, TMEM121, ATP12A, SORCS2, FAM19A5, DAPL1, MUSK, DYNAP, HLA-DOA, PTCRA, LAPTM4B, IL23R, MAOB, MGAT4C, PCDH10, PCDH15, PCDH17, KCNK1, DCSTAMP, RGS9BP, KCNJ5, CLGN,…
GOTERM_CC_DIRECT	GO:1902711~GABA-A receptor complex	9	0.00503178	9.12947e-06	GABRD, GABRG1, GABRR3, GABRG2, GABRE, GABRA2, GABRR1, GABRA1, GABRQ
GOTERM_CC_DIRECT	GO:0030425~dendrite	45	0.0251589	1.2603e-05	ADCY4, ADCY2, SYT4, MME, TP63, FGF13, KCNIP1, KCNIP3, NOV, PCSK2, HTR1B, BRINP2, SYN1, ANK3, APOE, SEMA3A, KNDC1, HCN1, GABRA2, GLRB, AVP, MPDZ, NLGN1, DPYSL5, OR10H1, SHANK1, PDYN, OR10H5, KCNK1, THY1, EPHA5, EPHA7, PPP1R9A, LYNX1, CHRM3, PENK, CHRM2, HTR7, NLGN4X, SORT1, RELN, BMPR1B, LRP4, FEZ1, CACNA1B
GOTERM_MF_DIRECT	GO:0004890~GABA-A receptor activity	9	0.00503178	1.31309e-05	GABRD, GABRG1, GABRR3, GABRG2, GABRE, GABRA2, GABRR1, GABRA1, GABRQ
GOTERM_BP_DIRECT	GO:0001658~branching involved in ureteric bud morphogenesis	13	0.00726813	1.44631e-05	BMP4, BMP2, PGF, HOXA11, GREM1, PAX2, GDNF, GLI3, EYA1, GPC3, SIX1, PTCH1, WNT6
GOTERM_BP_DIRECT	GO:0007165~signal transduction	116	0.0648541	1.88864e-05	DLC1, FGF18, EDN3, GNA14, IL9R, PGF, FST, RRAD, PDE3B, FGF13, STOML3, GDNF, ITPKA, SHD, STAC, UNC5A, ANK3, PDE4B, UNC5C, SH3GL3, DEPDC7, PDPN, TRAT1, KRT17, MST1R, CLEC5A, KIR2DL4, CCL1, ERBB4, CYTL1, TMIGD2, CCL8, CD70, CNTFR, TRH, GREM1, RASAL1, T, DOCK1, AGRN, HLA-DOA, GABRQ, GNAT1, GABRD, GABRE, EPAS1, RPS6KL1, SFRP5, SALL3, RGS1, SALL4, CXCL14, PENK, PKP1, IL5RA, GRK1, FGF6, NRP1, CLDN3, SOR…
GOTERM_BP_DIRECT	GO:0007267~cell-cell signaling	37	0.0206862	2.00004e-05	FGF6, FGF18, EDN3, NRP1, PGF, EFNA2, GJA1, CCL8, CD70, FGF13, ENPEP, GREM1, TRH, GJA3, NOV, CALCA, CCL24, PTGIR, CCL22, TNFRSF11A, CCL23, CCL21, FAT1, ADRA2C, PCSK5, BMP3, AR, AVP, BMP2, EFNB3, CHST4, CCL18, GJB2, SSTR2, CXCL14, EREG, ADRA1D
GOTERM_BP_DIRECT	GO:0006813~potassium ion transport	18	0.0100636	2.84946e-05	KCNJ16, HCN1, KCNJ15, ATP1B4, ATP1A4, KCNJ2, KCNK1, KCNV1, KCNS3, KCNJ5, ABCC9, KCNJ6, KCNK9, SLC24A3, KCNJ8, KCNN2, KCNF1, KCNQ2
GOTERM_BP_DIRECT	GO:0061337~cardiac conduction	13	0.00726813	3.11299e-05	CACNA2D1, SCN1B, CACNG8, KCNE1, CACNG4, KCNJ2, CACNA1C, KCNK1, KCNIP1, CACNA2D2, SCN5A, KCNIP3, CACNA2D4
GOTERM_BP_DIRECT	GO:0030199~collagen fibril organization	12	0.00670905	3.75555e-05	COL14A1, COL3A1, COL1A2, COL12A1, FOXC2, COL2A1, FOXC1, COL1A1, LOX, ADAMTS3, GREM1, COL11A1
GOTERM_BP_DIRECT	GO:0022617~extracellular matrix disassembly	17	0.00950448	3.98642e-05	KLK7, ELN, ELANE, MMP7, BCAN, MMP16, MMP14, MMP13, CTSV, MMP1, PRSS2, LAMC1, TPSAB1, TLL2, ADAMTS5, SPP1, TLL1
GOTERM_BP_DIRECT	GO:0034765~regulation of ion transmembrane transport	21	0.0117408	5.01264e-05	HCN1, KCNJ16, KCNJ15, SCN3A, SCN2A, ASIC2, KCNK13, CACNA2D2, KCNA7, KCNV1, CACNA2D4, KCNS3, KCNJ5, KCNJ6, KCNJ8, KCNH6, KCNF1, SCN8A, SCN7A, KCNQ2, CACNA1B
GOTERM_BP_DIRECT	GO:0042475~odontogenesis of dentin-containing tooth	14	0.00782722	5.87483e-05	BMP4, BMP2, TP63, FGF10, GLI2, GLI3, SOSTDC1, LRP6, FOXC1, WNT6, BMP7, SCN5A, LRP4, NKX2-3
GOTERM_BP_DIRECT	GO:0007411~axon guidance	26	0.0145363	6.63934e-05	NRP2, SCN1B, NRP1, EFNA2, GLI2, GLI3, ANK3, ROBO1, UNC5A, TNR, ROBO2, SEMA3A, UNC5C, EFNB3, NRXN3, KIF5C, DPYSL5, SLIT2, SLIT3, EPHA5, ANOS1, RELN, KIF26A, BMP7, FEZ1, GFRA3
GOTERM_CC_DIRECT	GO:0045202~synapse	28	0.0156544	6.81176e-05	MYO7A, MME, CDH2, NRCAM, ATP2B2, SYN2, VWC2L, AGRN, UNC5C, PRIMA1, OLFM3, DTNA, GABRD, GABRE, GABRA2, NOS1, GABRA1, RIMBP2, NLGN1, PCDH15, ASIC1, DGKI, RPH3A, KCNK1, CHRM3, CHRM2, NLGN4X, LRP6
GOTERM_MF_DIRECT	GO:0001077~transcriptional activator activity, RNA polymerase II core promoter proximal region sequence-specific binding	33	0.0184499	7.33699e-05	HLF, ONECUT1, SOX1, ONECUT3, NR6A1, ONECUT2, PAX5, TP63, POU1F1, GLI2, MEIS1, GLI3, MEIS3, HOXA5, HOXA7, HOXA10, POU4F1, PITX1, TLX1, KLF5, AR, EPAS1, SOX11, GSX1, TEAD1, NEUROG3, SIX4, HNF4A, EBF3, SIX1, FOXC2, NR5A2, FOXI1
GOTERM_BP_DIRECT	GO:0002548~monocyte chemotaxis	12	0.00670905	7.94932e-05	CCL24, CALCA, CCL1, CCL22, CCL23, TNFRSF11A, TNFSF11, FOLR2, CCL21, CCL8, CCL19, CCL18
GOTERM_BP_DIRECT	GO:0061551~trigeminal ganglion development	5	0.00279544	9.89369e-05	NRP2, NRP1, SIX1, SEMA3A, SIX4
GOTERM_BP_DIRECT	GO:0007507~heart development	28	0.0156544	0.00010597	NRP2, RBP4, ERBB4, COL3A1, GJA1, GLI2, GLI3, EDNRA, APLNR, ROBO1, FOXF1, PTN, LOX, PCSK5, BMP2, CRIP1, FOXL1, SPARC, SHOX2, BVES, FREM2, RPS6KA2, KCNJ8, PKP2, FOXC2, FOXC1, RIPPLY3, CACNA1C
GOTERM_BP_DIRECT	GO:0009954~proximal/distal pattern formation	9	0.00503178	0.000119126	HOXC10, HOXA11, HOXA10, TP63, HOXA9, GLI2, GREM1, GLI3, LRP4
GOTERM_MF_DIRECT	GO:0004222~metalloendopeptidase activity	20	0.0111817	0.000131103	KLK7, ADAMTS19, ECEL1, MMEL1, ADAMTS20, ADAMTS15, MMP7, MME, MMP16, MMP14, MMP13, MMP1, PAPPA, THSD4, ADAMTS1, ADAMTS3, TLL2, ADAMDEC1, ADAMTS5, TLL1
GOTERM_BP_DIRECT	GO:0030324~lung development	16	0.00894539	0.000149157	FGF18, RBP4, EPAS1, PDPN, TBX4, SPARC, MMP14, GLI2, GLI3, WNT7B, GPC3, FOXF1, VEGFA, PTN, ZFPM2, LOX
GOTERM_BP_DIRECT	GO:0001657~ureteric bud development	11	0.00614996	0.000160254	EPCAM, BMP4, FGFR1, SIX1, FOXC2, ROBO2, FOXC1, CAT, BMP7, SIM1, SLIT2
GOTERM_CC_DIRECT	GO:0045211~postsynaptic membrane	30	0.0167726	0.000165132	GRIK2, PRR7, MUSK, GRIN2B, ANK3, GABRQ, LRFN2, GRID1, GABRD, GABRG1, GABRE, GABRG2, GABRA2, ARC, GLRB, GABRA1, DLGAP2, CACNG8, MPDZ, NLGN1, PSD3, SHANK1, SHANK2, GABRR3, EPHA7, GABRR1, CHRM3, CHRM2, NLGN4X, GRASP
GOTERM_BP_DIRECT	GO:0001822~kidney development	17	0.00950448	0.000187769	BMP4, ASS1, SOX11, SLC34A1, MME, GLI2, SERPINF1, KCNJ8, REN, SIX1, VEGFA, SULF1, PYGO1, ROBO2, ADAMTS1, PCSK5, LRP4
GOTERM_CC_DIRECT	GO:0008076~voltage-gated potassium channel complex	17	0.00950448	0.000208413	KCNJ16, KCNJ2, KCNK1, KCNA7, KCNIP1, KCNV1, KCNIP3, KCNS3, KCNJ5, ABCC9, KCNJ6, KCNT2, KCNJ8, KCNE1, KCNF1, KCNQ2, SNAP25
GOTERM_BP_DIRECT	GO:0030326~embryonic limb morphogenesis	11	0.00614996	0.000253866	HOXC10, FGFR1, SALL4, DKK1, HOXA11, TBX4, HOXA10, TP63, PTCH1, GREM1, BMP7
GOTERM_BP_DIRECT	GO:0002042~cell migration involved in sprouting angiogenesis	7	0.00391361	0.000279702	EGR3, NRP1, ROBO1, VEGFA, GREM1, SLIT2, KDR
GOTERM_CC_DIRECT	GO:0034707~chloride channel complex	12	0.00670905	0.000306575	CLCN1, GABRD, GABRG1, GABRR3, GABRG2, GABRE, GABRA2, GABRR1, GABRA1, CLCNKA, ANO2, GABRQ
GOTERM_BP_DIRECT	GO:0006814~sodium ion transport	16	0.00894539	0.000311173	SLC38A4, SLC13A5, SCN1B, SCN3A, ATP1B4, SCN2A, SLC10A6, ATP1A4, FGF13, ASIC1, SLC10A2, SLC17A2, SLC13A3, SCN8A, SCN7A, SCN5A
GOTERM_BP_DIRECT	GO:0035725~sodium ion transmembrane transport	15	0.00838631	0.000335784	HCN1, SCN1B, SCN3A, SCN2A, SLC34A1, ASIC2, ASIC3, ASIC1, KCNK1, SLC34A2, SLC24A3, SLC17A2, SCN8A, SCN7A, SCN5A
GOTERM_MF_DIRECT	GO:0008083~growth factor activity	24	0.0134181	0.000373039	FGF6, BMP4, BMP10, BMP3, FGF18, NRG4, BMP2, NRG3, PGF, FGF10, FGF13, HGF, GDNF, LEP, NOV, DKK1, EREG, EPGN, VEGFA, IL12A, GDF10, PTN, PDGFD, BMP7
GOTERM_BP_DIRECT	GO:0010107~potassium ion import	9	0.00503178	0.000394823	KCNJ16, KCNJ5, KCNJ15, ABCC9, KCNJ6, KCNJ8, ATP1A4, KCNJ2, ATP12A
GOTERM_BP_DIRECT	GO:0086002~cardiac muscle cell action potential involved in contraction	7	0.00391361	0.000421976	CACNA2D1, SCN1B, PKP2, KCNE1, KCNJ2, CACNA1C, SCN5A
GOTERM_BP_DIRECT	GO:0035108~limb morphogenesis	6	0.00335452	0.00046165	EVX2, TBX4, PTCH1, BMPR1B, GLI3, PCSK5
GOTERM_CC_DIRECT	GO:0005891~voltage-gated calcium channel complex	9	0.00503178	0.000463049	TRDN, CACNA2D1, CACNG8, PDE4B, CACNG4, CACNA1C, CACNA2D2, CACNA1B, CACNA2D4
GOTERM_BP_DIRECT	GO:0006874~cellular calcium ion homeostasis	17	0.00950448	0.000473483	CCL1, EDN3, CAV1, STC2, GRIK2, DRD5, ELANE, CCL19, CCL8, ATP13A4, TRDN, CALCB, CCL23, SLC24A3, APOE, RYR2, GPR12
GOTERM_CC_DIRECT	GO:0005796~Golgi lumen	17	0.00950448	0.00057718	BCAN, MMP16, MMP14, SDC2, PRELP, GPC4, WNT7B, BGN, GPC3, DEFA4, PROZ, AGRN, WNT6, PCSK6, PCSK5, DEFB1, MUC16
GOTERM_BP_DIRECT	GO:0001649~osteoblast differentiation	18	0.0100636	0.000590563	BMP4, BMP3, BMP2, GJA1, GLI2, SHOX2, MSX2, PENK, RRAS2, RSPO2, GDF10, SP7, CAT, COL1A1, TP53INP2, SPP1, IGFBP5, TWIST1
GOTERM_BP_DIRECT	GO:0060749~mammary gland alveolus development	7	0.00391361	0.000614969	AR, CCND1, TNFRSF11A, TNFSF11, ERBB4, HOXA5, VEGFA
GOTERM_BP_DIRECT	GO:0042310~vasoconstriction	7	0.00391361	0.000614969	EDNRA, EDN3, HTR1B, CAV1, AVP, HTR7, BDKRB2
GOTERM_BP_DIRECT	GO:0048706~embryonic skeletal system development	9	0.00503178	0.000658664	T, RBP4, SULF1, NKX3-2, HOXA9, HOXB9, KIAA1217, COL1A1, PCSK5
GOTERM_CC_DIRECT	GO:0005604~basement membrane	15	0.00838631	0.000665998	COL4A1, COL28A1, COL2A1, SPARC, LAMB4, FBLN1, LAMA4, SERPINF1, FREM2, LAMC3, TGFBI, PTN, ADAMTS1, LAMC1, VWA2
GOTERM_CC_DIRECT	GO:0043235~receptor complex	20	0.0111817	0.000746427	FGFR1, NRP1, CR2, IL23R, ERBB4, FLT4, PTH1R, LRP1B, TRPV3, ITGB4, NPR1, PIGR, INSRR, MUSK, ITGB6, LRP6, LOXL4, BMPR1B, SLITRK5, GABRQ
GOTERM_BP_DIRECT	GO:0001759~organ induction	6	0.00335452	0.000747382	BMP4, FGFR1, HOXA11, SIX1, FGF10, GDNF
GOTERM_BP_DIRECT	GO:0048846~axon extension involved in axon guidance	6	0.00335452	0.000747382	NRP2, NRP1, SEMA3A, EPYC, SLIT2, SLIT3
GOTERM_BP_DIRECT	GO:0043616~keratinocyte proliferation	6	0.00335452	0.000747382	EREG, IRF6, FERMT1, TP63, FGF10, PTCH1
GOTERM_BP_DIRECT	GO:0010811~positive regulation of cell-substrate adhesion	10	0.00559087	0.000788674	COL26A1, ALOX15, FBLN2, FOXF1, PTN, EDIL3, COL8A1, VIT, AGR2, EMILIN1
GOTERM_BP_DIRECT	GO:0045944~positive regulation of transcription from RNA polymerase II promoter	93	0.0519951	0.000838633	HLF, LMO1, FOXA2, FOXA3, ELF5, NR6A1, ATP1B4, TP63, FGF10, PAX5, PAX2, GLI2, GDNF, GLI3, EPCAM, BARX2, FOXF1, FOXF2, HEY2, POU4F1, SPIC, PITX1, TWIST1, AR, SATB2, CD3D, SOX11, MLXIPL, SIX3, DMRT1, SIX4, PPARGC1A, EYA1, HNF4A, HES3, SIX1, VEGFA, PYGO1, FOXC2, ZFPM2, FOXC1, GLIS3, SOX1, ONECUT1, ABLIM3, ONECUT3, ONECUT2, BEX1, CYTL1, IL33, GREM1, POU1F1, MEIS1, HOXA2, MEIS3, HOXA5, HOXA7, HOXA10, P…
GOTERM_BP_DIRECT	GO:0001503~ossification	15	0.00838631	0.000880237	SLC34A1, MGP, SPARC, OSTN, ALOX15, TNFRSF11A, TNFSF11, SORT1, FOXC2, FOXC1, BMP7, COL11A1, SPP1, TWIST1, CDH11
GOTERM_BP_DIRECT	GO:0048791~calcium ion-regulated exocytosis of neurotransmitter	10	0.00559087	0.000964507	SYT4, SYT3, SYTL4, C2CD4C, C2CD4B, RPH3A, RIMS2, DOC2B, RIMS1, SYT17
GOTERM_BP_DIRECT	GO:0034220~ion transmembrane transport	28	0.0156544	0.000986618	CLCN1, GRIK2, CLCNKA, GJA1, ATP12A, FXYD6, AQP2, ATP2B2, GRIN2B, ANO2, PIEZO2, GABRQ, GRID1, GABRG2, GLRB, GABRA2, GABRA1, ASIC2, ATP1A4, ASIC3, ASIC1, ATP13A4, TRDN, BSND, GABRR3, GABRR1, UNC80, RYR2
GOTERM_MF_DIRECT	GO:0005230~extracellular ligand-gated ion channel activity	9	0.00503178	0.00105904	GABRD, GABRG1, GABRR3, GABRG2, GABRE, GABRA2, GABRR1, GABRA1, GABRQ
GOTERM_BP_DIRECT	GO:0032355~response to estradiol	16	0.00894539	0.00111154	ASS1, SLC34A1, FGF10, PTGFR, GJB2, LEP, IFI27, CCND1, PENK, PTN, PTCH1, CAT, COL1A1, IGFBP2, BMP7, NR2F2
GOTERM_BP_DIRECT	GO:0071377~cellular response to glucagon stimulus	10	0.00559087	0.00117082	PRKAR2B, ADCY4, ADCY1, ADCY2, ASS1, GNG2, GNG11, GNG12, GNG4, CPS1
GOTERM_BP_DIRECT	GO:0007275~multicellular organism development	55	0.0307498	0.00117297	EDN3, HLF, FOXA3, PRTG, PAX5, EDIL3, PAX2, PDGFD, WNT6, DLL3, MORC1, THEG, HIST1H1T, SERPINF1, SORT1, SSC5D, RNF17, SLC2A14, HOXA11, TDRD9, VENTX, PAQR8, RTL1, TDRD12, OSTN, TNFRSF4, HOXA1, MUSK, HOXA3, HOXA4, HOXA5, TNFRSF18, HOXA10, WIPF3, HOXA9, TLX1, WNT8A, FOXL1, LMX1B, TBX4, EN2, SFRP5, DKK2, HOXB3, HOXB1, WNT7B, SALL4, HOXB2, HOXB7, PKP1, HOXB8, EBF3, TLL2, CDK20, ADRA1D
GOTERM_BP_DIRECT	GO:0006690~icosanoid metabolic process	5	0.00279544	0.0011736	PLA2G4A, CYP2J2, PTGIS, CYP4F22, CYP4F2
GOTERM_BP_DIRECT	GO:0090191~negative regulation of branching involved in ureteric bud morphogenesis	4	0.00223635	0.00117595	BMP4, TACSTD2, SIX1, GREM1
GOTERM_BP_DIRECT	GO:0060535~trachea cartilage morphogenesis	4	0.00223635	0.00117595	WNT7B, HOXA5, RSPO2, LRP6
GOTERM_BP_DIRECT	GO:0016337~single organismal cell-cell adhesion	17	0.00950448	0.00119585	MPZL2, PDPN, ZAN, CTNNA2, THY1, NRCAM, CDH7, COL14A1, PKP1, SRPX2, KIRREL, PKP2, FOXF1, FAT1, LRP6, VNN1, CD24
GOTERM_BP_DIRECT	GO:0090190~positive regulation of branching involved in ureteric bud morphogenesis	7	0.00391361	0.00119918	HOXB7, SIX1, VEGFA, SIX4, PAX2, GREM1, GDNF
GOTERM_BP_DIRECT	GO:0030534~adult behavior	8	0.0044727	0.00134554	GABRG2, NRXN3, NLGN4X, PAX5, SHANK1, PCDH17, SLITRK5, SHANK2
GOTERM_MF_DIRECT	GO:0005242~inward rectifier potassium channel activity	7	0.00391361	0.0013689	KCNJ16, KCNJ5, KCNJ15, KCNJ6, KCNJ8, KCNK1, KCNJ2
GOTERM_MF_DIRECT	GO:0005248~voltage-gated sodium channel activity	7	0.00391361	0.0013689	HCN1, SCN1B, SCN3A, SCN2A, SCN7A, SCN8A, SCN5A
GOTERM_BP_DIRECT	GO:0018108~peptidyl-tyrosine phosphorylation	22	0.0122999	0.00153013	FGF6, FGFR1, FGF18, NRG4, LTK, FGR, ERBB4, FLT4, AXL, FGF10, KDR, INSRR, EPHA3, IL12RB2, EPHA5, MUSK, EPHA7, EPHA6, EREG, RELN, MST1R, IL5RA
GOTERM_MF_DIRECT	GO:0020037~heme binding	20	0.0111817	0.00154223	LPO, NOS1, CYP2J2, STC2, CYP2C9, CYP2C18, CYP2S1, CYP4F22, CYP4F11, CYP2E1, PTGIS, CYP27A1, TPO, MPO, CYGB, CAT, HBG2, NOS2, CYP4F2, NGB
GOTERM_CC_DIRECT	GO:0001518~voltage-gated sodium channel complex	6	0.00335452	0.00157318	SCN1B, SCN3A, SCN2A, SCN7A, SCN8A, SCN5A
GOTERM_BP_DIRECT	GO:0071625~vocalization behavior	6	0.00335452	0.00168544	SRPX2, NRXN3, NLGN4X, MYH14, SHANK1, SHANK2
GOTERM_BP_DIRECT	GO:0001656~metanephros development	8	0.0044727	0.00171161	EYA1, HOXA11, FGF10, FOXC2, ROBO2, BMP7, GLI3, GDNF
GOTERM_BP_DIRECT	GO:0031069~hair follicle morphogenesis	8	0.0044727	0.00171161	FOXQ1, KRT17, SOSTDC1, TP63, TGM3, FGF10, CTSV, IGFBP5
GOTERM_MF_DIRECT	GO:0005102~receptor binding	39	0.0218044	0.00180259	ACOX2, EDN3, CADM3, NRG4, CAV1, NRG3, CYTL1, GJA1, CD70, CNTFR, GDNF, CALCA, REN, MPV17L, RSPO2, CAT, NOS2, APLN, NMU, LPL, FZD8, BMP3, AR, AVP, BMP2, SIX3, NECTIN4, TRDN, LAMA4, HNF4A, SRPX2, C1QL1, LRP6, TNK1, PCSK1N, IGFBP2, CD200, IGFBP4, GFRA3
GOTERM_BP_DIRECT	GO:0086091~regulation of heart rate by cardiac conduction	9	0.00503178	0.00195856	KCNJ5, CACNA2D1, CAV1, SCN1B, PKP2, KCNE1, KCNJ2, CACNA1C, SCN5A
GOTERM_BP_DIRECT	GO:0021612~facial nerve structural organization	5	0.00279544	0.00199951	NRP2, HOXB1, HOXB2, NRP1, SEMA3A
GOTERM_BP_DIRECT	GO:0045666~positive regulation of neuron differentiation	14	0.00782722	0.00209969	NRCAM, BMP4, FGFR1, BMP2, BRINP2, DAB1, DUOXA1, SOX11, VWC2L, NEUROG1, ADRA2C, NEUROG3, GLI2, BMP7
GOTERM_BP_DIRECT	GO:0048247~lymphocyte chemotaxis	8	0.0044727	0.00215053	CCL24, CCL1, CCL22, CCL23, CCL21, CCL8, CCL19, CCL18
GOTERM_BP_DIRECT	GO:0019228~neuronal action potential	8	0.0044727	0.00215053	SCN3A, GRIK2, ANK3, SCN2A, MYH14, SCN7A, SCN8A, SCN5A
GOTERM_CC_DIRECT	GO:0033268~node of Ranvier	6	0.00335452	0.00223117	SCN1B, ANK3, SCN2A, SPOCK1, SCN8A, KCNQ2
GOTERM_BP_DIRECT	GO:0042472~inner ear morphogenesis	11	0.00614996	0.00226124	FGFR1, HMX2, TMIE, SIX1, NEUROG1, COL2A1, SIX4, PAX2, COL11A1, FOXI1, HMX3
GOTERM_MF_DIRECT	GO:0005267~potassium channel activity	9	0.00503178	0.00233234	HCN1, ABCC9, KCNK9, KCNF1, KCNK1, KCNQ2, KCNK13, KCNIP1, KCNIP3
GOTERM_BP_DIRECT	GO:0002063~chondrocyte development	6	0.00335452	0.00238831	SHOX2, MSX2, FGF18, SULF1, BMPR1B, COL11A1
GOTERM_CC_DIRECT	GO:0043197~dendritic spine	16	0.00894539	0.00251591	PALM, ARC, NOS1, ASIC2, NLGN1, PALMD, DGKI, NTSR1, SHANK1, KCNJ2, ITPKA, SHANK2, PRKAR2B, ARHGAP44, PDE4B, KCNN2
GOTERM_BP_DIRECT	GO:0001937~negative regulation of endothelial cell proliferation	8	0.0044727	0.00267151	CAV1, APOE, SULF1, GJA1, SPARC, THBS1, NR2F2, SCG2
GOTERM_BP_DIRECT	GO:0016525~negative regulation of angiogenesis	12	0.00670905	0.00272264	COL4A2, SERPINF1, HOXA5, SULF1, CX3CR1, PDE3B, NPR1, PTN, FOXC1, SPARC, THBS1, ADGRB3
GOTERM_BP_DIRECT	GO:0060078~regulation of postsynaptic membrane potential	7	0.00391361	0.00276817	HCN1, SCN1B, SCN3A, SCN2A, SCN7A, SCN8A, SCN5A
GOTERM_BP_DIRECT	GO:0060385~axonogenesis involved in innervation	4	0.00223635	0.00279146	NPTX1, NRP1, COL25A1, SEMA3A
GOTERM_BP_DIRECT	GO:0060351~cartilage development involved in endochondral bone morphogenesis	4	0.00223635	0.00279146	SHOX2, HOXA11, COL2A1, COL1A1
GOTERM_MF_DIRECT	GO:0015467~G-protein activated inward rectifier potassium channel activity	5	0.00279544	0.00280482	KCNJ16, KCNJ5, KCNJ15, KCNJ6, KCNJ2
GOTERM_BP_DIRECT	GO:0048813~dendrite morphogenesis	9	0.00503178	0.00284865	RBFOX2, PREX2, SEMA3A, ELAVL4, SLITRK5, DCLK1, LRP4, SDC2, CTNNA2
GOTERM_MF_DIRECT	GO:0048020~CCR chemokine receptor binding	7	0.00391361	0.00301014	CCL24, CCL1, CCL22, CCL21, CCL8, CCL19, CCL18
GOTERM_BP_DIRECT	GO:0007218~neuropeptide signaling pathway	16	0.00894539	0.00320847	GLRB, ECEL1, NPBWR1, NPY1R, NTSR1, PDYN, SORCS2, CALCA, SSTR2, CPE, PENK, NMUR1, SORT1, NPFFR1, PCSK1N, NMU
GOTERM_BP_DIRECT	GO:0071805~potassium ion transmembrane transport	18	0.0100636	0.00322163	HCN1, KCNE1B, KCNJ2, KCNK1, KCNK13, KCNA7, KCNIP1, KCNV1, KCNIP3, KCNS3, KCNK9, KCNT2, KCNN2, KCNE1, KCNH6, KCNF1, SLC9C2, KCNQ2
GOTERM_BP_DIRECT	GO:0010595~positive regulation of endothelial cell migration	10	0.00559087	0.00327426	NRP2, BMP4, SASH1, NRP1, FLT4, VEGFA, FOXC2, SPARC, THBS1, KDR
GOTERM_BP_DIRECT	GO:0007158~neuron cell-cell adhesion	6	0.00335452	0.00328209	NCAM2, NRXN3, TNR, NLGN4X, NLGN1, ASTN1
GOTERM_MF_DIRECT	GO:0003705~transcription factor activity, RNA polymerase II distal enhancer sequence-specific binding	12	0.00670905	0.00352682	T, HNF4A, FOXF1, FOXF2, FOXC2, POU4F1, VGLL3, FOXC1, OLIG2, NR5A2, MEIS1, ZFHX3
GOTERM_BP_DIRECT	GO:0048754~branching morphogenesis of an epithelial tube	7	0.00391361	0.00353352	BMP4, VEGFA, FGF10, GLI2, MMP14, BMP7, SLIT2
GOTERM_BP_DIRECT	GO:0032496~response to lipopolysaccharide	22	0.0122999	0.00359304	TNFRSF21, IL23R, ELANE, MAOB, FGF10, SPARC, GNG12, CPS1, PTGFR, TNFRSF4, IL12RB2, CD96, PTGIR, TNFRSF11A, PENK, KCNJ8, REN, IL12A, TNFRSF18, SLPI, MPO, SELE
GOTERM_MF_DIRECT	GO:0030552~cAMP binding	7	0.00391361	0.00379402	HCN1, PRKAR2B, BVES, PDE2A, PDE4B, PDE10A, POPDC3
GOTERM_BP_DIRECT	GO:1902476~chloride transmembrane transport	15	0.00838631	0.00382338	CLCN1, GABRG1, GABRD, GABRE, GABRG2, GLRB, GABRA2, GABRA1, CLCNKA, GABRR3, BSND, GABRR1, SLC26A9, ANO2, GABRQ
GOTERM_CC_DIRECT	GO:0043025~neuronal cell body	35	0.019568	0.00383282	SNCAIP, NRP1, KCNJ2, NOV, CALCA, PRKAR2B, ATP2B2, BRINP2, DAB1, APOE, CYGB, KNDC1, TUBB4A, GNAT1, GABRA2, EEF1A2, DPYSL5, ASIC2, DGKI, PDYN, PPARGC1A, SHANK2, EPHA5, EPHA7, PPP1R9A, S100B, PENK, CPE, CHRM2, KCNN2, LRP6, SORT1, BMPR1B, LRP4, CACNA1B
GOTERM_BP_DIRECT	GO:0002062~chondrocyte differentiation	9	0.00503178	0.00402597	NOV, BMP4, FGFR1, BMP2, PTH1R, TGFBI, CYTL1, COL2A1, GLI2
GOTERM_MF_DIRECT	GO:0005544~calcium-dependent phospholipid binding	11	0.00614996	0.00412295	PLA2G4A, ANXA8, SYT4, ANXA8L1, SYT3, SYTL4, C2CD4C, C2CD4B, RPH3A, DOC2B, SYT17
GOTERM_MF_DIRECT	GO:0005249~voltage-gated potassium channel activity	11	0.00614996	0.00412295	KCNS3, HCN1, KCNK9, KCNT2, KCNE1, KCNH6, KCNE1B, KCNK1, KCNQ2, KCNA7, KCNV1
GOTERM_MF_DIRECT	GO:0048407~platelet-derived growth factor binding	5	0.00279544	0.00418034	COL4A1, COL3A1, COL1A2, COL2A1, COL1A1
GOTERM_BP_DIRECT	GO:0002076~osteoblast development	6	0.00335452	0.00439339	MSX2, HOXA2, SATB2, PTH1R, GLI2, CLEC5A
GOTERM_BP_DIRECT	GO:0001764~neuron migration	16	0.00894539	0.00466705	FGFR1, SATB2, NRP1, SOX1, AXL, ASTN1, GJA1, FGF13, SPOCK1, NRCAM, RELN, SEMA3A, NR2F2, DCLK1, TWIST1, GFRA3
GOTERM_BP_DIRECT	GO:0060272~embryonic skeletal joint morphogenesis	5	0.00279544	0.00469366	SHOX2, BMP4, HOXA11, COL2A1, BMP7
GOTERM_BP_DIRECT	GO:0001823~mesonephros development	5	0.00279544	0.00469366	BMP4, REN, FGF10, PAX2, BMP7
GOTERM_BP_DIRECT	GO:0009953~dorsal/ventral pattern formation	8	0.0044727	0.00482408	HOXA2, HOXB2, LMX1B, HOXA11, PTCH1, BMPR1B, GLI3, LRP4
GOTERM_BP_DIRECT	GO:0007601~visual perception	25	0.0139772	0.00482419	RBP4, MYO7A, RORB, COL2A1, PAX2, RIMS1, GJA3, CRYBB1, TGFBI, COL11A1, GNAT1, GLRB, MYO3A, EPAS1, SIX3, PCDH15, VSX1, RD3, SFRP5, DHRS3, LRAT, LAMC3, TACSTD2, COL1A1, GRK1
GOTERM_CC_DIRECT	GO:0005587~collagen type IV trimer	4	0.00223635	0.00507445	COL4A2, COL4A1, COL4A6, COL4A5
GOTERM_BP_DIRECT	GO:0007169~transmembrane receptor protein tyrosine kinase signaling pathway	15	0.00838631	0.0051123	LTK, STAP1, FGR, ERBB4, PTPRG, FLT4, CLNK, BDKRB2, TRAT1, KDR, INSRR, IL31RA, MUSK, DOK5, TNK1
GOTERM_BP_DIRECT	GO:0038084~vascular endothelial growth factor signaling pathway	4	0.00223635	0.0053021	NRP2, FLT4, VEGFA, FOXC1
GOTERM_BP_DIRECT	GO:0060037~pharyngeal system development	6	0.00335452	0.00574857	EYA1, SIX1, PTCH1, RIPPLY3, SIX4, BMP7
GOTERM_BP_DIRECT	GO:1903861~positive regulation of dendrite extension	6	0.00335452	0.00574857	RASAL1, SYT4, SYT3, RIMS2, RIMS1, SYT17
GOTERM_BP_DIRECT	GO:0043406~positive regulation of MAP kinase activity	11	0.00614996	0.00585161	EDN3, FGFR1, FGF18, TNFSF11, EPGN, VEGFA, ELANE, NEK10, MST1R, PDGFD, CD24
GOTERM_BP_DIRECT	GO:0007409~axonogenesis	15	0.00838631	0.00615111	ADCY1, PTPRZ1, NTNG1, NTNG2, PAX2, PRELP, CTNNA2, LRRC38, NRCAM, S100B, ANK3, POU4F1, EPYC, SLITRK5, LRFN2
GOTERM_BP_DIRECT	GO:0001938~positive regulation of endothelial cell proliferation	12	0.00670905	0.00634761	CCL24, NRP2, BMP4, EGR3, BMP2, NRP1, LRG1, PGF, FLT4, VEGFA, KDR, SCG2
GOTERM_MF_DIRECT	GO:0019955~cytokine binding	6	0.00335452	0.00644437	NRP2, NRP1, TNFRSF11A, ELANE, CNTFR, IL31RA
GOTERM_BP_DIRECT	GO:0045669~positive regulation of osteoblast differentiation	11	0.00614996	0.00660648	MSX2, BMP4, WNT7B, BMP2, SOX11, TP63, GJA1, HGF, BMPR1B, BMP7, GLI3
GOTERM_BP_DIRECT	GO:0010447~response to acidic pH	5	0.00279544	0.0066668	SERPINF1, LGMN, ASIC2, ASIC3, ASIC1
GOTERM_BP_DIRECT	GO:0035385~Roundabout signaling pathway	5	0.00279544	0.0066668	ROBO1, ROBO2, EPYC, SLIT2, SLIT3
GOTERM_BP_DIRECT	GO:0007269~neurotransmitter secretion	10	0.00559087	0.00667975	GRM4, SYN1, NRXN3, SYN2, DGKI, RIMS1, SNAP25, APBA1, CHAT, CACNA1B
GOTERM_BP_DIRECT	GO:0001958~endochondral ossification	7	0.00391361	0.00677206	BMP4, FGF18, MMP16, COL2A1, COL1A1, MMP14, MMP13
GOTERM_MF_DIRECT	GO:0044325~ion channel binding	16	0.00894539	0.0069334	CAV1, NOS1, FGF13, RNF207, RIMS2, RIMS1, KCNIP3, TRDN, PPP1R9A, ABCC9, PKP2, ANK3, PDE4B, RYR2, SCN5A, HRC
GOTERM_BP_DIRECT	GO:0071300~cellular response to retinoic acid	12	0.00670905	0.00708246	LEP, T, WNT7B, HOXA2, LTK, BRINP2, SERPINF1, RORB, COL1A1, PAX2, WNT6, EPHA3
GOTERM_BP_DIRECT	GO:0031290~retinal ganglion cell axon guidance	6	0.00335452	0.00737335	NRCAM, EPHA7, NRP1, ROBO2, BMPR1B, SLIT2
GOTERM_MF_DIRECT	GO:0004879~RNA polymerase II transcription factor activity, ligand-activated sequence-specific DNA binding	8	0.0044727	0.00798209	AR, HNF4A, NR6A1, RORB, HNF4G, NR5A2, NR0B1, NR2F2
GOTERM_MF_DIRECT	GO:0008046~axon guidance receptor activity	4	0.00223635	0.00805919	EPHA7, ROBO1, ROBO2, GFRA3
GOTERM_MF_DIRECT	GO:0005021~vascular endothelial growth factor-activated receptor activity	4	0.00223635	0.00805919	NRP2, NRP1, FLT4, KDR
GOTERM_BP_DIRECT	GO:0017158~regulation of calcium ion-dependent exocytosis	8	0.0044727	0.0080758	SYT4, SYT3, SYTL4, C2CD4C, C2CD4B, RPH3A, DOC2B, SYT17
GOTERM_BP_DIRECT	GO:0006641~triglyceride metabolic process	8	0.0044727	0.0080758	LPL, CAV1, APOE, CETP, CAT, CYP2E1, NKX2-3, LIPF
GOTERM_CC_DIRECT	GO:0009897~external side of plasma membrane	25	0.0139772	0.00818624	ADGRE1, PDPN, SCUBE1, NLGN1, ASTN1, SLC22A11, ENPEP, CTSV, IL31RA, THY1, IL12RB2, NRCAM, KCNJ5, GPC4, EPHA5, TNFRSF11A, ITGAX, UMODL1, ITGB6, MS4A2, IGLL1, THBS1, CD200R1L, CLEC14A, GFRA3
GOTERM_BP_DIRECT	GO:0007605~sensory perception of sound	18	0.0100636	0.00841231	FGFR1, MYO3A, TMIE, MYO7A, ASIC2, PCDH15, COL2A1, WHRN, GJB2, HOXA1, ATP2B2, EYA1, MARVELD2, SIX1, KCNE1, COL1A1, MYH14, COL11A1
GOTERM_CC_DIRECT	GO:0032045~guanyl-nucleotide exchange factor complex	4	0.00223635	0.00844191	DOCK1, PDE3B, DGKI, KNDC1
GOTERM_BP_DIRECT	GO:0072205~metanephric collecting duct development	4	0.00223635	0.00881364	BMP4, WNT7B, PAX2, AQP2
GOTERM_BP_DIRECT	GO:0003337~mesenchymal to epithelial transition involved in metanephros morphogenesis	4	0.00223635	0.00881364	BMP4, PAX2, GREM1, GDNF
GOTERM_CC_DIRECT	GO:0014704~intercalated disc	9	0.00503178	0.00902219	TMEM65, SCN1B, PKP2, ANK3, GJA1, FGF13, CDH2, KCNJ2, SCN5A
GOTERM_BP_DIRECT	GO:0086012~membrane depolarization during cardiac muscle cell action potential	5	0.00279544	0.00912001	CACNA2D1, SCN1B, KCNJ2, CACNA1C, SCN5A
GOTERM_BP_DIRECT	GO:0060644~mammary gland epithelial cell differentiation	5	0.00279544	0.00912001	ERBB4, IRF6, HOXA5, ELF5, PTCH1
GOTERM_MF_DIRECT	GO:0008146~sulfotransferase activity	8	0.0044727	0.00930037	GAL3ST2, WSCD1, HS3ST3A1, HS3ST2, DSEL, HS6ST3, SULT1C2, CHST4
GOTERM_BP_DIRECT	GO:0048469~cell maturation	8	0.0044727	0.0094528	FGFR1, EPAS1, CCL21, REN, PTH1R, VEGFA, AXL, CCL19
GOTERM_MF_DIRECT	GO:0004252~serine-type endopeptidase activity	28	0.0156544	0.00951436	OVCH1, OVCH2, MST1, MMP7, MMP1, PCSK2, PRSS2, PRSS3, PROZ, CFI, HTRA3, PCSK6, TPSB2, PCSK5, KLK13, F12, KLK7, ELANE, KLK1, HGF, MMP14, MMP13, CTSV, TMPRSS11F, CTSD, TLL2, TPSAB1, TLL1
GOTERM_BP_DIRECT	GO:0006954~inflammatory response	39	0.0218044	0.00997208	CCL1, TPST1, TNFRSF21, CCL8, IL17RE, BDKRB2, TNFRSF4, CALCA, CCL24, PTGIR, CCL22, TNFRSF11A, CCL23, FOLR2, CCL21, ITGB6, TNFRSF18, MS4A2, VNN1, THBS1, SPP1, SCG2, TLR10, BMP2, IL23R, SCUBE1, AXL, CCL19, CYP4F11, CHST4, CD5L, PTGFR, CCL18, ALOX15, KRT16, AOX1, BMPR1B, SELE, IGFBP4
GOTERM_CC_DIRECT	GO:0031594~neuromuscular junction	10	0.00559087	0.0099775	EPHA7, MUSK, PPP1R9A, ANK3, EFNA2, PTN, PDZRN3, SPOCK1, LRP4, COL4A5
GOTERM_MF_DIRECT	GO:0015347~sodium-independent organic anion transmembrane transporter activity	6	0.00335452	0.0101128	SLC22A7, SLC22A11, SLC22A10, SLCO2B1, SLCO5A1, SLCO2A1
GOTERM_MF_DIRECT	GO:0030165~PDZ domain binding	13	0.00726813	0.0101437	FZD8, NKD1, GRIK2, SLC34A1, NLGN1, ASIC3, GJA1, GNG12, SDC2, ATP2B2, SSTR2, GRASP, DTNA
GOTERM_CC_DIRECT	GO:0042383~sarcolemma	13	0.00726813	0.0105009	CLCN1, FGF6, NOS1, TRIM72, ABCC9, BVES, BGN, ANK3, KCNJ8, COL6A3, RYR2, SCN5A, DTNA
GOTERM_CC_DIRECT	GO:0045121~membrane raft	24	0.0134181	0.0105384	CAV1, ADCY1, NOS1, ADCY2, SLC6A2, GNAI1, SLC34A1, GJA1, STOML3, NTSR1, KDR, THY1, PRKAR2B, UNC5A, KIRREL, NPHS2, TNR, SULF1, KCNE1, CNTN1, CTSD, CLIP3, CD24, SELE
GOTERM_BP_DIRECT	GO:0007188~adenylate cyclase-modulating G-protein coupled receptor signaling pathway	8	0.0044727	0.0109938	GNAT1, CRHR2, ADCY4, ADCY2, GNAI1, CHRM2, PTH1R, ADRA1D
GOTERM_CC_DIRECT	GO:0014069~postsynaptic density	22	0.0122999	0.0111594	PALM, ARC, DLGAP2, CACNG8, MPDZ, GRIK2, NLGN1, PSD3, SPOCK1, SHANK1, SHANK2, CTNNA2, EPB41L3, PPP1R9A, DAB1, SYN1, PDE4B, NLGN4X, PTCH1, CACNA1C, LRP4, DCLK1
GOTERM_BP_DIRECT	GO:0007187~G-protein coupled receptor signaling pathway, coupled to cyclic nucleotide second messenger	9	0.00503178	0.0112409	HTR1B, SSTR2, PTGIR, CHRM2, HTR7, NPBWR1, PTH1R, LPAR3, NPY1R
GOTERM_MF_DIRECT	GO:0016705~oxidoreductase activity, acting on paired donors, with incorporation or reduction of molecular oxygen	10	0.00559087	0.0113251	CYP2J2, PTGIS, CYP27A1, CYP2C9, CYP2C18, CYP2S1, CYP4F22, CYP4F11, CYP2E1, CYP4F2
GOTERM_BP_DIRECT	GO:0048844~artery morphogenesis	6	0.00335452	0.0115295	HOXA1, NRP1, APOE, VEGFA, FOXC2, FOXC1
GOTERM_BP_DIRECT	GO:0030182~neuron differentiation	14	0.00782722	0.0115353	ATP2B2, FZD8, EDN3, WNT7B, HOXC8, LMX1B, SOX11, NLGN4X, EMX2, NEUROG1, WNT6, SMARCA1, WNT8A, NRBP2
GOTERM_CC_DIRECT	GO:0030315~T-tubule	8	0.0044727	0.011742	KCNJ5, SCN1B, NOS1, STAC, ANK3, KCNN2, KCNJ2, SCN5A
GOTERM_BP_DIRECT	GO:0030203~glycosaminoglycan metabolic process	7	0.00391361	0.0117512	GPC4, BGN, GPC3, BCAN, FOXC1, AGRN, SDC2
GOTERM_BP_DIRECT	GO:0042391~regulation of membrane potential	12	0.00670905	0.0118017	HCN1, GLRB, BVES, SLC1A6, SLC26A9, ASIC2, KCNH6, ATP1A4, ASIC1, POPDC3, RIMS2, RIMS1
GOTERM_MF_DIRECT	GO:0097110~scaffold protein binding	9	0.00503178	0.0120644	NOS1, KRT5, NLGN4X, NLGN1, GJA1, TREM2, SHANK1, SCN5A, LRP4
GOTERM_BP_DIRECT	GO:0072001~renal system development	5	0.00279544	0.0120938	BMP4, FOXF1, EMX2, ITGB4, PTCH1
GOTERM_BP_DIRECT	GO:0002009~morphogenesis of an epithelium	5	0.00279544	0.0120938	FREM2, KRT16, TBX4, PCDH15, RIPK4
GOTERM_MF_DIRECT	GO:0031995~insulin-like growth factor II binding	4	0.00223635	0.0122709	IGF2R, IGFBP2, IGFBP4, IGFBP5
GOTERM_BP_DIRECT	GO:0019933~cAMP-mediated signaling	8	0.0044727	0.012709	EPHA5, ADCY4, ADCY1, ADCY2, PDE2A, ADGRG6, RIMS2, DEFB1
GOTERM_CC_DIRECT	GO:0005883~neurofilament	4	0.00223635	0.0128427	INA, NRP1, DLGAP2, SHANK2
GOTERM_BP_DIRECT	GO:0048807~female genitalia morphogenesis	3	0.00167726	0.0131236	RBP4, TP63, FGF10
GOTERM_BP_DIRECT	GO:0021828~gonadotrophin-releasing hormone neuronal migration to the hypothalamus	3	0.00167726	0.0131236	NRP2, NRP1, SEMA3A
GOTERM_BP_DIRECT	GO:0072138~mesenchymal cell proliferation involved in ureteric bud development	3	0.00167726	0.0131236	BMP4, BMP2, GPC3
GOTERM_BP_DIRECT	GO:0061364~apoptotic process involved in luteolysis	3	0.00167726	0.0131236	ROBO2, SLIT2, SLIT3
GOTERM_BP_DIRECT	GO:1903375~facioacoustic ganglion development	3	0.00167726	0.0131236	NRP2, NRP1, SEMA3A
GOTERM_BP_DIRECT	GO:1904322~cellular response to forskolin	4	0.00223635	0.0133977	EPHA5, ADCY1, ADCY2, GNAI1
GOTERM_BP_DIRECT	GO:0072075~metanephric mesenchyme development	4	0.00223635	0.0133977	SIX1, SIX4, BASP1, PAX2
GOTERM_BP_DIRECT	GO:0048513~animal organ development	4	0.00223635	0.0133977	NRG4, NRG3, SIX1, LRP4
GOTERM_MF_DIRECT	GO:0004713~protein tyrosine kinase activity	17	0.00950448	0.0135387	FGF6, FGFR1, FGF18, NRG4, LTK, FGR, ERBB4, AXL, FGF10, KDR, MUSK, EPHA7, EPHA6, EREG, TNK1, MST1R, IL5RA
GOTERM_MF_DIRECT	GO:0008009~chemokine activity	9	0.00503178	0.0136133	CCL24, CCL1, CCL22, CCL23, CXCL14, CCL21, CCL8, CCL19, CCL18
GOTERM_BP_DIRECT	GO:0008360~regulation of cell shape	18	0.0100636	0.0136884	DLC1, RHOJ, PALM, FGR, PDPN, FERMT2, GAS2, PALMD, KDR, CCL24, EPB41L3, BVES, S100B, VEGFA, PTN, WIPF3, MYH14, FGD6
GOTERM_BP_DIRECT	GO:0071346~cellular response to interferon-gamma	10	0.00559087	0.0137624	CCL24, CCL1, CCL22, CCL23, ASS1, CCL21, CCL8, CCL19, NOS2, CCL18
GOTERM_BP_DIRECT	GO:0007612~learning	10	0.00559087	0.0137624	PRKAR2B, ARC, NRXN3, DRD5, NLGN4X, PTN, FGF13, ELAVL4, NTSR1, SHANK2
GOTERM_BP_DIRECT	GO:0043401~steroid hormone mediated signaling pathway	10	0.00559087	0.0137624	BMP4, HNF4A, NR6A1, PAQR8, RORB, HNF4G, NR5A2, NR0B1, BMP7, NR2F2
GOTERM_BP_DIRECT	GO:0030154~cell differentiation	45	0.0251589	0.013838	HMX2, ONECUT1, FGR, FOXA3, PGF, SLC2A14, ELF5, ONECUT3, ONECUT2, TDRD9, BEX1, SPATA31E1, TDRD12, OSTN, ARHGAP22, DAPL1, PEG10, MUSK, WIPF3, SPIC, SIM1, TCF23, ZNF423, INA, M1AP, COL15A1, MGP, INSC, MORC1, MECOM, THEG, SFRP5, THSD7A, MYT1L, HIST1H1T, EYA1, TEX15, NXN, HES4, CALR3, TNK1, TLL2, AGR2, HMX3, TLL1
GOTERM_MF_DIRECT	GO:0008392~arachidonic acid epoxygenase activity	5	0.00279544	0.0140107	CYP2J2, CYP2C9, CYP2C18, CYP2E1, CYP4F2
GOTERM_BP_DIRECT	GO:0001502~cartilage condensation	6	0.00335452	0.0141064	FGF6, BARX2, MGP, COL2A1, BMPR1B, COL11A1
GOTERM_BP_DIRECT	GO:0007214~gamma-aminobutyric acid signaling pathway	6	0.00335452	0.0141064	GABRG1, GABRR3, GABRG2, GABRA2, GABRR1, GABRA1
GOTERM_BP_DIRECT	GO:0070374~positive regulation of ERK1 and ERK2 cascade	21	0.0117408	0.0149716	CCL1, BMP4, TNFAIP8L3, FGF18, BMP2, NRP1, ERBB4, FLT4, CCL19, CCL8, FGF10, CCL18, KDR, CCL24, ALOX15, CCL22, CCL23, CCL21, VEGFA, PDGFD, TREM2
GOTERM_BP_DIRECT	GO:0007417~central nervous system development	16	0.00894539	0.0155094	SH3GL3, HAPLN4, PTPRZ1, ASIC2, BCAN, COL2A1, NEUROG3, NRCAM, RPS6KA6, NPTX1, S100B, VNN1, POU3F3, ROBO2, RELN, DCLK1
GOTERM_BP_DIRECT	GO:0048485~sympathetic nervous system development	5	0.00279544	0.0156231	SOX11, TP63, SEMA3A, GDNF, GFRA3
GOTERM_BP_DIRECT	GO:0008284~positive regulation of cell proliferation	45	0.0251589	0.0158521	FGF6, EDN3, FGFR1, FGF18, HMX2, ERBB4, PGF, PTH1R, CNTFR, POU1F1, GREM1, TSPYL5, GDNF, IL31RA, ALDH3A1, IL12RB2, EPCAM, T, TNFRSF11A, HOXA3, FOLR2, DYNAP, HPSE2, POU3F3, PTN, PDGFD, THBS1, APLN, KLF5, AR, AVP, FLT4, SOX11, MLXIPL, HGF, PTGFR, KDR, HOXC10, LEP, S100B, EREG, EPGN, VEGFA, MST1R, ADRA1D
GOTERM_BP_DIRECT	GO:0007229~integrin-mediated signaling pathway	14	0.00782722	0.015968	ITGA9, FBLN1, DOCK1, ITGAX, FGR, COL3A1, FERMT2, ITGB6, ITGB4, ADAMTS1, ITGAD, ADAMTS3, ADAMDEC1, ITGBL1
GOTERM_BP_DIRECT	GO:0048701~embryonic cranial skeleton morphogenesis	7	0.00391361	0.0162367	BMP4, SIX1, PAX5, MMP16, SIX4, MMP14, TWIST1
GOTERM_BP_DIRECT	GO:0071356~cellular response to tumor necrosis factor	15	0.00838631	0.0164064	CCL1, TNFRSF21, ASS1, CCL19, CCL8, PPARGC1A, CCL18, DCSTAMP, CCL24, CALCA, CCL22, CCL23, CCL21, COL1A1, THBS1
GOTERM_BP_DIRECT	GO:0043252~sodium-independent organic anion transport	6	0.00335452	0.0170433	AVP, SLC22A11, SLC22A10, SLCO2B1, SLCO5A1, SLCO2A1
GOTERM_BP_DIRECT	GO:0009880~embryonic pattern specification	6	0.00335452	0.0170433	SATB2, ERBB4, LRP6, FGF10, RIPPLY3, BMP7
GOTERM_MF_DIRECT	GO:0070700~BMP receptor binding	4	0.00223635	0.017519	BMP4, BMP3, BMP2, BMP7
GOTERM_BP_DIRECT	GO:0007189~adenylate cyclase-activating G-protein coupled receptor signaling pathway	9	0.00503178	0.0182418	CALCA, ADCY4, ADCY1, PTGIR, ADCY2, DRD5, PTH1R, ADM2, PTGFR
GOTERM_BP_DIRECT	GO:0035115~embryonic forelimb morphogenesis	7	0.00391361	0.0188704	SHOX2, MSX2, HOXA11, RSPO2, HOXA9, CACNA1C, TWIST1
GOTERM_BP_DIRECT	GO:0003091~renal water homeostasis	7	0.00391361	0.0188704	PRKAR2B, ADCY4, ADCY1, AVP, ADCY2, CYP4F2, AQP2
GOTERM_BP_DIRECT	GO:0001974~blood vessel remodeling	7	0.00391361	0.0188704	BGN, HOXA3, EPAS1, AXL, FGF10, FOXC2, FOXC1
GOTERM_BP_DIRECT	GO:0048839~inner ear development	8	0.0044727	0.0189983	HOXA1, BMP2, CXCL14, FREM2, SIX1, CYTL1, PCDH15, SPARC
GOTERM_BP_DIRECT	GO:0035767~endothelial cell chemotaxis	4	0.00223635	0.0190967	NOV, EGR3, NRP1, VEGFA
GOTERM_BP_DIRECT	GO:0042473~outer ear morphogenesis	4	0.00223635	0.0190967	FGFR1, HOXA1, EYA1, TWIST1
GOTERM_BP_DIRECT	GO:0007494~midgut development	4	0.00223635	0.0190967	DAB1, ASS1, FOXF1, CPS1
GOTERM_BP_DIRECT	GO:0048012~hepatocyte growth factor receptor signaling pathway	4	0.00223635	0.0190967	NRP1, MST1, MST1R, HGF
GOTERM_BP_DIRECT	GO:0021675~nerve development	4	0.00223635	0.0190967	NRP2, NRP1, SEMA3A, CTSV
GOTERM_MF_DIRECT	GO:0030276~clathrin binding	9	0.00503178	0.0191269	SNAP91, SYT4, SYT3, SYTL4, C2CD4C, C2CD4B, RPH3A, DOC2B, SYT17
GOTERM_CC_DIRECT	GO:0016324~apical plasma membrane	30	0.0167726	0.0201457	CAV1, OCLN, MYO7A, PTH1R, GJA1, SLC22A11, CNTFR, CDH2, ENPEP, AQP2, EPCAM, ATP2B2, MARVELD2, KCNE1, RAB27B, GNAT1, TRPM6, MPDZ, SLC34A1, SLCO2B1, KCNK1, SLC10A2, SHANK2, THY1, SLC34A2, RHCG, SLC26A9, CYP4F2, IGFBP2, LCT
GOTERM_BP_DIRECT	GO:0043410~positive regulation of MAPK cascade	12	0.00670905	0.0202585	LEP, FGFR1, GRM4, AR, BMP2, FLT4, WWC1, FGF10, CDH2, TNFRSF4, IGFBP4, KDR
GOTERM_CC_DIRECT	GO:0005834~heterotrimeric G-protein complex	7	0.00391361	0.0203466	GNAT1, GNA14, GNAI1, GNG2, GNG11, GNG12, GNG4
GOTERM_BP_DIRECT	GO:0008306~associative learning	6	0.00335452	0.0203586	TNR, DRD5, RELN, ASIC1, SHANK1, SNAP25
GOTERM_BP_DIRECT	GO:0007422~peripheral nervous system development	6	0.00335452	0.0203586	EGR3, ASIC2, NEUROG3, SCN8A, PMP22, GFRA3
GOTERM_BP_DIRECT	GO:0007156~homophilic cell adhesion via plasma membrane adhesion molecules	19	0.0106227	0.0208403	ME1, CADM3, MPZL2, PCDHB6, PCDH10, CDHR3, PCDH9, PCDHB2, PCDH15, CDH2, NECTIN4, PCDH17, CDH7, ROBO1, CDH18, FAT1, ROBO2, CD200, CDH11
GOTERM_BP_DIRECT	GO:0006508~proteolysis	47	0.0262771	0.0210202	ADAMTS19, ADAMTSL1, ECEL1, OVCH1, OVCH2, LGMN, ADAMTS15, MST1, MMP7, MME, MMP1, PCSK2, DDI1, PAPPA, REN, PRSS2, PRSS3, DPEP3, HTRA3, CFI, TPSB2, KLK13, CPA4, KLK7, MMEL1, ADAMTS20, ELANE, MMP16, HGF, KLK1, MMP14, CPS1, MMP13, XPNPEP2, FOLH1, PGPEP1L, CAPN13, THSD4, TMPRSS11F, CTSD, ADAMTS1, RELN, TLL2, TPSAB1, ADAMTS5, ADAMDEC1, TLL1
GOTERM_MF_DIRECT	GO:0043236~laminin binding	6	0.00335452	0.0212589	ITGA9, ADGRG6, AGRN, THBS1, LRRC15, SSC5D
GOTERM_BP_DIRECT	GO:0007566~embryo implantation	8	0.0044727	0.0215072	CALCA, FBLN1, PTGIS, STC2, MST1, PCSK5, HMX3, SPP1
GOTERM_BP_DIRECT	GO:0002027~regulation of heart rate	7	0.00391361	0.0217811	CALCA, BVES, EPAS1, RYR2, SEMA3A, SCN5A, HRC
GOTERM_BP_DIRECT	GO:0050808~synapse organization	7	0.00391361	0.0217811	ATP2B2, WNT7B, TNR, NLGN4X, NLGN1, AGRN, LRP4
GOTERM_BP_DIRECT	GO:0048010~vascular endothelial growth factor receptor signaling pathway	11	0.00614996	0.0226974	NRP2, DOCK1, NRP1, PGF, FLT4, VEGFA, SULF1, AXL, FOXC2, FOXC1, KDR
GOTERM_CC_DIRECT	GO:0016328~lateral plasma membrane	9	0.00503178	0.0232533	EPCAM, BVES, CLDN3, TACSTD2, ANK3, GJA1, FGF13, SCN5A, GJB2
GOTERM_BP_DIRECT	GO:0045766~positive regulation of angiogenesis	15	0.00838631	0.0233225	SASH1, PGF, C6, TMIGD2, HGF, GREM1, KDR, CCL24, PTGIS, LRG1, CX3CR1, VEGFA, ADM2, THBS1, TWIST1
GOTERM_MF_DIRECT	GO:0044736~acid-sensing ion channel activity	3	0.00167726	0.0235849	ASIC2, ASIC3, ASIC1
GOTERM_MF_DIRECT	GO:0016504~peptidase activator activity	4	0.00223635	0.023825	CAV1, FBLN1, MMP14, PCOLCE2
GOTERM_MF_DIRECT	GO:0039706~co-receptor binding	4	0.00223635	0.023825	DKK2, BMP4, BMP2, DKK1
GOTERM_CC_DIRECT	GO:0032280~symmetric synapse	3	0.00167726	0.0243428	PENK, CHRM2, NTSR1
GOTERM_CC_DIRECT	GO:0071953~elastic fiber	3	0.00167726	0.0243428	FBLN1, FBLN5, ELN
GOTERM_BP_DIRECT	GO:0060307~regulation of ventricular cardiac muscle cell membrane repolarization	5	0.00279544	0.0244579	CACNA2D1, SCN1B, KCNE1, GJA1, SCN5A
GOTERM_BP_DIRECT	GO:0048514~blood vessel morphogenesis	5	0.00279544	0.0244579	COL4A1, FLT4, GJA1, CDH2, NR2F2
GOTERM_MF_DIRECT	GO:0004867~serine-type endopeptidase inhibitor activity	13	0.00726813	0.024612	HMSD, SERPINF1, CPAMD8, COL6A3, PI3, SPINK2, SERPINB2, SLPI, COL28A1, ANOS1, SPOCK1, SERPING1, PCSK1N
GOTERM_MF_DIRECT	GO:0008395~steroid hydroxylase activity	6	0.00335452	0.0249394	CYP2J2, CYP27A1, CYP2C9, CYP2C18, CYP2S1, CYP2E1
GOTERM_MF_DIRECT	GO:0001968~fibronectin binding	6	0.00335452	0.0249394	FBLN1, VEGFA, THBS1, LRRC15, SSC5D, IGFBP5
GOTERM_BP_DIRECT	GO:0030282~bone mineralization	7	0.00391361	0.0249802	ALOX15, BMP2, GPC3, PTH1R, RSPO2, PTN, MMP13
GOTERM_BP_DIRECT	GO:0050919~negative chemotaxis	7	0.00391361	0.0249802	NRP2, EPHA7, SEMA6B, SEMA3D, SEMA3A, SLIT2, SLIT3
GOTERM_BP_DIRECT	GO:0048286~lung alveolus development	7	0.00391361	0.0249802	BMP4, PDPN, HOXA5, FOXF1, FLT4, SFTPD, IGFBP5
GOTERM_BP_DIRECT	GO:0097491~sympathetic neuron projection guidance	3	0.00167726	0.0250713	NRP2, NRP1, SEMA3A
GOTERM_BP_DIRECT	GO:0060686~negative regulation of prostatic bud formation	3	0.00167726	0.0250713	BMP4, SULF1, BMP7
GOTERM_BP_DIRECT	GO:0060513~prostatic bud formation	3	0.00167726	0.0250713	TP63, FGF10, GLI2
GOTERM_BP_DIRECT	GO:0036486~ventral trunk neural crest cell migration	3	0.00167726	0.0250713	NRP2, NRP1, SEMA3A
GOTERM_BP_DIRECT	GO:0060665~regulation of branching involved in salivary gland morphogenesis by mesenchymal-epithelial signaling	3	0.00167726	0.0250713	FGFR1, FGF10, HGF
GOTERM_BP_DIRECT	GO:0002070~epithelial cell maturation	3	0.00167726	0.0250713	TFCP2L1, SIX3, GJA1
GOTERM_BP_DIRECT	GO:0072107~positive regulation of ureteric bud formation	3	0.00167726	0.0250713	SIX1, SIX4, GDNF
GOTERM_BP_DIRECT	GO:0097490~sympathetic neuron projection extension	3	0.00167726	0.0250713	NRP2, NRP1, SEMA3A
GOTERM_BP_DIRECT	GO:0008582~regulation of synaptic growth at neuromuscular junction	3	0.00167726	0.0250713	MUSK, SIX1, SIX4
GOTERM_BP_DIRECT	GO:1902285~semaphorin-plexin signaling pathway involved in neuron projection guidance	3	0.00167726	0.0250713	NRP2, NRP1, SEMA3A
GOTERM_BP_DIRECT	GO:0051897~positive regulation of protein kinase B signaling	12	0.00670905	0.025864	LEP, TNFAIP8L3, MEIS3, TNFSF11, CCL21, FAM110C, AXL, CCL19, MST1R, THBS1, TSPYL5, IGFBP5
GOTERM_BP_DIRECT	GO:0007626~locomotory behavior	12	0.00670905	0.025864	ATP2B2, AVP, SELENOP, C1QL1, ASTN1, NPY1R, ELAVL4, SNAP25, MEIS1, APBA1, HPGDS, CACNA1B
GOTERM_BP_DIRECT	GO:0002021~response to dietary excess	4	0.00223635	0.025929	LEP, APOE, PCSK1N, PPARGC1A
GOTERM_BP_DIRECT	GO:0060484~lung-associated mesenchyme development	4	0.00223635	0.025929	FGFR1, HOXA5, DPPA4, DPPA2
GOTERM_BP_DIRECT	GO:0030336~negative regulation of cell migration	13	0.00726813	0.0264663	DLC1, BMP10, TMEFF2, SLIT2, THY1, PKP2, KRT16, ROBO1, CX3CR1, SULF1, PTN, SRGAP1, IGFBP5
GOTERM_MF_DIRECT	GO:0043395~heparan sulfate proteoglycan binding	5	0.00279544	0.026863	GPC4, GPC3, HPSE2, FST, AGRN
GOTERM_BP_DIRECT	GO:0043434~response to peptide hormone	8	0.0044727	0.0271948	STC2, EREG, GNAI1, LRP6, GJA1, COL1A1, SPARC, BMP7
GOTERM_MF_DIRECT	GO:0004896~cytokine receptor activity	7	0.00391361	0.0281514	IL12RB2, IL9R, IL23R, CNTFR, IL5RA, IL31RA, IL13RA2
GOTERM_BP_DIRECT	GO:0006027~glycosaminoglycan catabolic process	6	0.00335452	0.0281864	GPC4, GPC3, HPSE2, AGRN, HYAL4, SDC2
GOTERM_BP_DIRECT	GO:0001701~in utero embryonic development	21	0.0117408	0.0284798	FGFR1, AR, BMP2, LMX1B, C6, GJA1, GLI2, GLI3, SLC34A2, EDNRA, WNT7B, MYO18B, HES3, FOXF1, VEGFA, PTCH1, ZFPM2, ETNK2, FOXC1, APBA1, TWIST1
GOTERM_MF_DIRECT	GO:0003707~steroid hormone receptor activity	9	0.00503178	0.0287335	AR, HNF4A, NR6A1, PAQR8, RORB, HNF4G, NR5A2, NR0B1, NR2F2
GOTERM_BP_DIRECT	GO:0042462~eye photoreceptor cell development	5	0.00279544	0.0298034	GNAT1, MYO7A, VEGFA, RORB, OLFM3
GOTERM_BP_DIRECT	GO:0006939~smooth muscle contraction	5	0.00279544	0.0298034	EDNRA, CHRM3, NMUR1, HTR7, BDKRB2
GOTERM_BP_DIRECT	GO:0019373~epoxygenase P450 pathway	5	0.00279544	0.0298034	CYP2J2, CYP2C9, CYP2C18, CYP2E1, CYP4F2
GOTERM_BP_DIRECT	GO:0048557~embryonic digestive tract morphogenesis	5	0.00279544	0.0298034	SHOX2, SOX11, FOXF1, FGF10, GLI3
GOTERM_BP_DIRECT	GO:0010596~negative regulation of endothelial cell migration	5	0.00279544	0.0298034	BMP10, SERPINF1, THBS1, NR2F2, SLIT2
GOTERM_BP_DIRECT	GO:0051384~response to glucocorticoid	10	0.00559087	0.0303124	CCL1, WNT7B, PTGDS, HNMT, S100B, PAPPA, SPARC, IGFBP2, CTSV, ALDH3A1
GOTERM_BP_DIRECT	GO:0010628~positive regulation of gene expression	27	0.0150954	0.0323971	CAV1, MST1, GJA1, RIMS2, RIMS1, SEC16B, MUSK, ANK3, POU3F3, POU4F1, WNT6, TWIST1, AVP, BMP2, AR, STAP1, SOX11, RNF207, PTGFR, WHRN, FBLN1, RPS6KA2, VEGFA, SLC26A9, CNTN1, ADM2, AGR2
GOTERM_CC_DIRECT	GO:0043194~axon initial segment	4	0.00223635	0.032564	NRCAM, ANK3, SCN8A, KCNQ2
GOTERM_CC_DIRECT	GO:0005667~transcription factor complex	21	0.0117408	0.0331621	SATB2, LBX1, EPAS1, HOXA11, ONECUT3, NR6A1, MLXIPL, BEX1, TP63, POU1F1, MEIS1, BARX2, FOXF1, SIX1, FOXF2, HOXA10, HOXA9, PBX3, RBPJL, ZFHX3, PITX1
GOTERM_BP_DIRECT	GO:0003151~outflow tract morphogenesis	8	0.0044727	0.0338258	BMP4, EYA1, DHRS3, SOX11, HEY2, SIX1, VEGFA, NPY1R
GOTERM_BP_DIRECT	GO:0030900~forebrain development	8	0.0044727	0.0338258	DLC1, SSTR2, DKK1, PCDH9, NEUROG3, NR2F2, PPARGC1A, DCLK1
GOTERM_BP_DIRECT	GO:0045165~cell fate commitment	8	0.0044727	0.0338258	WNT7B, BMP2, ONECUT1, ERBB4, HEY2, ONECUT2, NEUROG1, WNT6
GOTERM_BP_DIRECT	GO:1903779~regulation of cardiac conduction	9	0.00503178	0.0338827	TRDN, ATP2B2, TMEM65, ABCC9, NOS1, ATP1A4, NPR1, RYR2, FXYD6
GOTERM_BP_DIRECT	GO:0098911~regulation of ventricular cardiac muscle cell action potential	4	0.00223635	0.0338923	CAV1, PKP2, RYR2, CACNA1C
GOTERM_BP_DIRECT	GO:0042592~homeostatic process	4	0.00223635	0.0338923	WNT7B, RHCG, NR5A2, IL31RA
GOTERM_BP_DIRECT	GO:0030238~male sex determination	4	0.00223635	0.0338923	DMRT1, SIX4, NR0B1, INSRR
GOTERM_CC_DIRECT	GO:0005623~cell	13	0.00726813	0.0339257	CCL1, AIFM3, CCL8, CALCB, TEX14, CCL23, NXN, CCL21, APOE, HK3, RYR2, SLC30A8, GPR12
GOTERM_MF_DIRECT	GO:0004714~transmembrane receptor protein tyrosine kinase activity	7	0.00391361	0.0357428	MUSK, LTK, ERBB4, FLT4, AXL, KDR, INSRR
GOTERM_MF_DIRECT	GO:0001102~RNA polymerase II activating transcription factor binding	7	0.00391361	0.0357428	T, IFI27, HNF4A, DUSP26, HEY2, BEX1, POU1F1
GOTERM_MF_DIRECT	GO:0005044~scavenger receptor activity	8	0.0044727	0.0357663	COLEC12, CD5L, LOXL4, CFI, SCARA3, SSC5D, MEGF10, CD163
GOTERM_BP_DIRECT	GO:0050767~regulation of neurogenesis	5	0.00279544	0.0357847	HOXB3, NOS1, TNR, BCL6B, POU4F1
GOTERM_BP_DIRECT	GO:0010765~positive regulation of sodium ion transport	5	0.00279544	0.0357847	SCN1B, PKP2, ANK3, CNTN1, SCN5A
GOTERM_BP_DIRECT	GO:0021549~cerebellum development	7	0.00391361	0.036403	SSTR2, NLGN4X, MYO16, CNTN1, PTN, PPARGC1A, SCN5A
GOTERM_MF_DIRECT	GO:0022851~GABA-gated chloride ion channel activity	3	0.00167726	0.0376122	GABRE, GABRA2, GABRA1
GOTERM_MF_DIRECT	GO:0038085~vascular endothelial growth factor binding	3	0.00167726	0.0376122	NRP1, PTN, KDR
GOTERM_BP_DIRECT	GO:0086010~membrane depolarization during action potential	6	0.00335452	0.0376925	SCN3A, SCN2A, SCN7A, SCN8A, SCN5A, CACNA1B
GOTERM_BP_DIRECT	GO:0007528~neuromuscular junction development	6	0.00335452	0.0376925	MUSK, COL4A1, ANK3, PDZRN3, CACNA2D2, COL4A5
GOTERM_BP_DIRECT	GO:0040007~growth	6	0.00335452	0.0376925	BMP4, BMP3, BMP2, VEGFA, SELENOP, BMP7
GOTERM_BP_DIRECT	GO:0035116~embryonic hindlimb morphogenesis	6	0.00335452	0.0376925	MSX2, BMP4, GPC3, RSPO2, PITX1, TWIST1
GOTERM_BP_DIRECT	GO:0021983~pituitary gland development	6	0.00335452	0.0376925	BMP4, SIX3, FGF10, GLI2, NR0B1, PITX1
GOTERM_BP_DIRECT	GO:0007389~pattern specification process	6	0.00335452	0.0376925	EYA1, HOXB1, NRG3, SOSTDC1, SIX1, GLI2
GOTERM_CC_DIRECT	GO:0005923~bicellular tight junction	14	0.00782722	0.0378064	CGNL1, OCLN, MAGI1, CLDN3, MPDZ, MPP7, EPCAM, CCND1, BVES, MARVELD2, CGN, ANK3, POF1B, PMP22
GOTERM_CC_DIRECT	GO:0030658~transport vesicle membrane	7	0.00391361	0.0383159	RAB11FIP5, CPE, SYT3, SYTL4, SLC30A8, HLA-DQA1, AQP2
GOTERM_CC_DIRECT	GO:0043679~axon terminus	8	0.0044727	0.0386268	NTS, CHRM3, PENK, CHRM2, ADRA2C, DGKI, PDYN, KCNIP3
GOTERM_MF_DIRECT	GO:0031994~insulin-like growth factor I binding	4	0.00223635	0.0396064	ITGB4, IGFBP2, IGFBP4, IGFBP5
GOTERM_MF_DIRECT	GO:0016849~phosphorus-oxygen lyase activity	4	0.00223635	0.0396064	ADCY4, ADCY1, ADCY2, NPR1
GOTERM_BP_DIRECT	GO:0097114~NMDA glutamate receptor clustering	3	0.00167726	0.0399246	APOE, NLGN1, RELN
GOTERM_BP_DIRECT	GO:0000904~cell morphogenesis involved in differentiation	3	0.00167726	0.0399246	DKK1, LAMC3, RELN
GOTERM_BP_DIRECT	GO:2000738~positive regulation of stem cell differentiation	3	0.00167726	0.0399246	HOXB4, TACSTD2, SP7
GOTERM_BP_DIRECT	GO:0048645~organ formation	3	0.00167726	0.0399246	AR, HOXA3, NKX3-2
GOTERM_BP_DIRECT	GO:0021942~radial glia guided migration of Purkinje cell	3	0.00167726	0.0399246	RBFOX2, DAB1, CTNNA2
GOTERM_BP_DIRECT	GO:1901166~neural crest cell migration involved in autonomic nervous system development	3	0.00167726	0.0399246	NRP2, NRP1, SEMA3A
GOTERM_BP_DIRECT	GO:0090027~negative regulation of monocyte chemotaxis	3	0.00167726	0.0399246	NOV, GREM1, SLIT2
GOTERM_BP_DIRECT	GO:0007501~mesodermal cell fate specification	3	0.00167726	0.0399246	EYA1, HOXA11, PAX2
GOTERM_BP_DIRECT	GO:0050915~sensory perception of sour taste	3	0.00167726	0.0399246	ASIC2, ASIC3, ASIC1
GOTERM_BP_DIRECT	GO:0061743~motor learning	3	0.00167726	0.0399246	DKK1, C1QL1, ADGRB3
GOTERM_BP_DIRECT	GO:0070100~negative regulation of chemokine-mediated signaling pathway	3	0.00167726	0.0399246	ROBO1, SLIT2, SLIT3
GOTERM_MF_DIRECT	GO:0044212~transcription regulatory region DNA binding	22	0.0122999	0.0403491	AR, IKZF2, FOXA2, ERBB4, FOXA3, ZNF532, TP63, BASP1, PAX2, VSX1, MSX2, SALL3, SALL4, HNF4A, SIX1, H2AFY2, AIRE, FOXC2, FOXC1, NR5A2, ZFHX3, FOXI1
GOTERM_CC_DIRECT	GO:0030424~axon	23	0.012859	0.0406669	NRP2, HCN1, TNFRSF21, GABRG2, PALM, GABRA2, NRP1, SYT4, SCN2A, NTNG2, MME, LPAR3, FGF13, IL31RA, CTNNA2, EPHA5, NOV, NCAM2, ROBO1, SEMA3A, MYH14, FEZ1, DTNA
GOTERM_BP_DIRECT	GO:0060291~long-term synaptic potentiation	7	0.00391361	0.0408456	S100B, TNR, NLGN1, PTN, RELN, SNAP25, SHANK2
GOTERM_BP_DIRECT	GO:0030522~intracellular receptor signaling pathway	7	0.00391361	0.0408456	AR, HNF4A, RORB, HNF4G, NR5A2, NR0B1, NR2F2
GOTERM_MF_DIRECT	GO:0005518~collagen binding	9	0.00503178	0.0412371	ITGA9, VWF, COL14A1, TGFBI, ADGRG6, SPARC, LRRC15, MMP13, PCOLCE2
GOTERM_MF_DIRECT	GO:0005178~integrin binding	13	0.00726813	0.042049	NOV, VWF, FBLN1, FBLN5, COL3A1, TGFBI, ITGB6, EDIL3, THBS1, MMP14, ADAMTS5, KDR, THY1
GOTERM_CC_DIRECT	GO:0008021~synaptic vesicle	12	0.00670905	0.0420732	SNCAIP, KCNK9, SYN1, PDE4B, SYN2, MME, SV2B, LGI3, DGKI, RPH3A, SNAP25, APBA1
GOTERM_BP_DIRECT	GO:0042474~middle ear morphogenesis	5	0.00279544	0.0424078	FGFR1, EYA1, HOXA2, SIX1, NKX3-2
GOTERM_BP_DIRECT	GO:2000463~positive regulation of excitatory postsynaptic potential	5	0.00279544	0.0424078	NLGN1, RELN, RIMS2, SHANK1, RIMS1
GOTERM_BP_DIRECT	GO:0046697~decidualization	5	0.00279544	0.0424078	PTGIS, STC2, CTSV, SPP1, GJB2
GOTERM_BP_DIRECT	GO:0045778~positive regulation of ossification	4	0.00223635	0.0429674	CALCA, BMP4, BMP2, SOX11
GOTERM_BP_DIRECT	GO:0060416~response to growth hormone	4	0.00223635	0.0429674	ASS1, SLC34A1, CPS1, IGFBP5
GOTERM_BP_DIRECT	GO:0009190~cyclic nucleotide biosynthetic process	4	0.00223635	0.0429674	ADCY4, ADCY1, ADCY2, NPR1
GOTERM_BP_DIRECT	GO:0045909~positive regulation of vasodilation	6	0.00335452	0.043097	CALCA, NOS1, GJA1, NOS2, CPS1, APLN
GOTERM_BP_DIRECT	GO:0042060~wound healing	11	0.00614996	0.0431087	ITGA9, ALOX15, EREG, DRD5, COL3A1, SERPINB2, TFF3, FGF10, LOX, SPARC, GLI3
GOTERM_MF_DIRECT	GO:0005506~iron ion binding	17	0.00950448	0.0433238	NOS1, CYP2J2, CYP2C9, CYP2C18, CYP2S1, CYP4F22, CYP4F11, CYP2E1, BBOX1, ALOX15, PTGIS, CYP27A1, AOX1, CYGB, SCD5, HBG2, CYP4F2
GOTERM_BP_DIRECT	GO:0001666~response to hypoxia	19	0.0106227	0.0435097	BMP2, CAV1, NOS1, EPAS1, PGF, CLDN3, TRH, MMP14, ALDH3A1, LEP, EDNRA, PENK, VEGFA, RYR2, CYGB, CAT, NOS2, CD24, THBS1
GOTERM_BP_DIRECT	GO:0030335~positive regulation of cell migration	20	0.0111817	0.0435899	BMP4, BMP2, ONECUT1, FGR, FAM110C, ONECUT2, HGF, LRRC15, LGR6, MMP14, KDR, CCL24, SEMA6B, RRAS2, FOXF1, VEGFA, SEMA3D, COL1A1, PDGFD, THBS1
GOTERM_MF_DIRECT	GO:0005184~neuropeptide hormone activity	6	0.00335452	0.043601	CALCB, AVP, NTS, PENK, PDYN, TRH
GOTERM_BP_DIRECT	GO:0009612~response to mechanical stimulus	9	0.00503178	0.0443633	COL3A1, MPO, PTCH1, BDKRB2, IGFBP2, GLI2, THBS1, MMP14, PIEZO2
GOTERM_BP_DIRECT	GO:0007338~single fertilization	9	0.00503178	0.0443633	AR, CLGN, LCN6, UMODL1, HOXA11, HOXA10, CCDC136, HOXA9, MST1R
GOTERM_MF_DIRECT	GO:0005245~voltage-gated calcium channel activity	7	0.00391361	0.0445358	CACNA2D1, CACNG8, CACNG4, CACNA1C, CACNA2D2, CACNA1B, CACNA2D4
GOTERM_BP_DIRECT	GO:0045668~negative regulation of osteoblast differentiation	7	0.00391361	0.045616	HOXA2, GDF10, PTCH1, RORB, OSTN, TWIST1, IGFBP5
GOTERM_BP_DIRECT	GO:0071560~cellular response to transforming growth factor beta stimulus	8	0.0044727	0.0456502	COL4A2, CAV1, PDE2A, PENK, CX3CR1, PDGFD, COL1A1, PPARGC1A
GOTERM_BP_DIRECT	GO:0050679~positive regulation of epithelial cell proliferation	9	0.00503178	0.0482819	BMP4, EYA1, EPGN, VEGFA, FGF10, LAMC1, PAX2, SCN5A, TWIST1
GOTERM_BP_DIRECT	GO:0045776~negative regulation of blood pressure	6	0.00335452	0.0489428	CALCA, NOS1, DRD5, ADM2, NOS2, APLN
GOTERM_BP_DIRECT	GO:0034504~protein localization to nucleus	6	0.00335452	0.0489428	BMP4, SIX1, PYGO1, COL1A1, SIX4, BMP7
GOTERM_BP_DIRECT	GO:0070098~chemokine-mediated signaling pathway	10	0.00559087	0.0494756	CCL24, CCL1, GPR35, CCL22, CCL23, CCL21, CX3CR1, CCL8, CCL19, CCL18
GOTERM_CC_DIRECT	GO:0043204~perikaryon	13	0.00726813	0.0496477	PCSK2, PENK, ASS1, GRIK2, RBFOX3, EFNA2, ASTN1, NEUROG1, PDE10A, NGB, NTSR1, KCNK1, CTSV
GOTERM_BP_DIRECT	GO:0002028~regulation of sodium ion transport	5	0.00279544	0.0496732	NOS1, NKAIN2, NKAIN1, NKAIN4, NKAIN3

## Sheet: Table S3
Table S3. KEGG enrichment results of DEGs in low- and high-HOXA-AS2-expressing AML patients.
Category	Term	Count	%	PValue	Genes
KEGG_PATHWAY	hsa04512:ECM-receptor interaction	26	0.0145363	4.93604e-10	COL3A1, ITGB4, COL2A1, LAMB4, COL6A6, COL6A5, TNR, COL6A3, ITGB6, SV2B, AGRN, THBS1, COL11A1, SPP1, COL4A2, COL4A1, COL4A6, COL4A5, ITGA9, VWF, LAMA4, LAMC3, COL1A2, RELN, COL1A1, LAMC1
KEGG_PATHWAY	hsa05032:Morphine addiction	25	0.0139772	7.37602e-09	GABRD, GABRG1, ADCY4, GABRE, GABRG2, GABRA2, ADCY1, GABRA1, ADCY2, GNAI1, PDE3B, GNG11, PDE10A, GNG12, KCNJ5, GABRR3, GABRR1, KCNJ6, PDE2A, PDE1C, PDE4B, GNG2, GNG4, GABRQ, CACNA1B
KEGG_PATHWAY	hsa04974:Protein digestion and absorption	24	0.0134181	1.83906e-08	COL4A2, COL4A1, COL21A1, COL3A1, ELN, ATP1B4, COL15A1, ATP1A4, MME, COL2A1, COL4A6, COL4A5, XPNPEP2, COL9A2, COL14A1, COL6A6, COL6A5, PRSS2, COL6A3, PRSS3, COL1A2, COL12A1, COL1A1, COL11A1
KEGG_PATHWAY	hsa04080:Neuroactive ligand-receptor interaction	43	0.0240407	1.07656e-06	GRIK2, DRD5, PTH1R, LPAR3, BDKRB2, EDNRA, APLNR, HTR1B, PTGIR, GRIN2B, NMUR1, PRSS2, PRSS3, TAAR1, ADRA2C, NPFFR1, PRL, GABRQ, GRID1, GABRD, GABRG1, GABRG2, GABRE, GABRA2, GLRB, GABRA1, NPBWR1, NPY1R, NTSR1, PTGFR, LEP, CRHR2, GRM4, GABRR3, SSTR2, GPR35, GABRR1, CHRM3, LPAR6, CHRM2, HTR7, MLNR, ADRA1D
KEGG_PATHWAY	hsa04723:Retrograde endocannabinoid signaling	23	0.012859	1.18047e-06	GABRD, GABRG1, ADCY4, GABRE, GABRG2, GABRA2, ADCY1, GABRA1, ADCY2, GNAI1, GNG11, MAPK10, GNG12, RIMS1, KCNJ5, GABRR3, GABRR1, KCNJ6, GNG2, GNG4, CACNA1C, GABRQ, CACNA1B
KEGG_PATHWAY	hsa04727:GABAergic synapse	20	0.0111817	4.23023e-06	GABRD, GABRG1, GABRE, GABRG2, ADCY4, GABRA2, ADCY1, GABRA1, ADCY2, GNAI1, GNG11, GNG12, GABRR3, GABRR1, KCNJ6, GNG2, GNG4, CACNA1C, GABRQ, CACNA1B
KEGG_PATHWAY	hsa04510:Focal adhesion	34	0.019009	4.80393e-06	CAV1, PGF, COL3A1, ITGB4, COL2A1, LAMB4, DOCK1, COL6A6, COL6A5, TNR, COL6A3, ITGB6, PDGFD, THBS1, COL11A1, SPP1, COL4A2, COL4A1, FLT4, MAPK10, HGF, COL4A6, KDR, COL4A5, VWF, ITGA9, CCND1, LAMA4, LAMC3, VEGFA, COL1A2, RELN, COL1A1, LAMC1
KEGG_PATHWAY	hsa04151:PI3K-Akt signaling pathway	46	0.025718	2.64213e-05	FGF6, FGF18, FGFR1, PGF, EFNA2, COL3A1, ITGB4, LPAR3, FGF10, GNG11, FGF13, COL2A1, GNG12, LAMB4, COL6A6, COL6A5, TNR, ITGB6, COL6A3, GNG2, PDGFD, PRKAA2, THBS1, GNG4, COL11A1, PRL, SPP1, COL4A2, COL4A1, FLT4, HGF, COL4A6, KDR, COL4A5, VWF, ITGA9, CCND1, LAMA4, CHRM2, LPAR6, LAMC3, VEGFA, COL1A2, RELN, COL1A1, LAMC1
KEGG_PATHWAY	hsa04360:Axon guidance	23	0.012859	5.63935e-05	NRP1, EFNB3, GNAI1, EFNA2, ABLIM3, DPYSL5, NTNG1, NTNG2, PPP3R2, SLIT2, SLIT3, EPHA3, EPHA5, SEMA6B, EPHA7, EPHA6, ROBO1, UNC5A, SEMA3D, ROBO2, SEMA3A, UNC5C, SRGAP1
KEGG_PATHWAY	hsa05146:Amoebiasis	20	0.0111817	0.000112271	IL1R2, GNA14, COL4A2, ADCY1, RAB7B, COL4A1, COL3A1, COL2A1, COL4A6, COL4A5, LAMB4, LAMA4, LAMC3, SERPINB2, IL12A, COL1A2, COL1A1, NOS2, LAMC1, COL11A1
KEGG_PATHWAY	hsa05033:Nicotine addiction	11	0.00614996	0.000313654	GABRD, GABRG1, GABRR3, GABRG2, GABRE, GABRA2, GABRR1, GABRA1, GRIN2B, GABRQ, CACNA1B
KEGG_PATHWAY	hsa05200:Pathways in cancer	46	0.025718	0.000568766	FGF6, ADCY4, FGF18, FGFR1, ADCY1, ADCY2, GNAI1, PGF, LPAR3, FGF10, FGF13, GNG11, GNG12, BDKRB2, GLI2, GLI3, MMP1, EDNRA, LAMB4, GNG2, NOS2, GNG4, WNT6, WNT8A, BMP4, FZD8, AR, BMP2, COL4A2, COL4A1, EPAS1, RUNX1T1, HGF, MAPK10, MECOM, COL4A6, COL4A5, CTNNA2, CCND1, LAMA4, WNT7B, LPAR6, LAMC3, VEGFA, PTCH1, LAMC1
KEGG_PATHWAY	hsa05412:Arrhythmogenic right ventricular cardiomyopathy (ARVC)	14	0.00782722	0.000613222	CACNA2D1, CACNG8, ITGB4, CACNG4, GJA1, CDH2, CACNA2D2, CACNA2D4, CTNNA2, ITGA9, PKP2, ITGB6, RYR2, CACNA1C
KEGG_PATHWAY	hsa04950:Maturity onset diabetes of the young	8	0.0044727	0.00157888	FOXA2, HNF4A, ONECUT1, FOXA3, MNX1, NEUROG3, HNF4G, NR5A2
KEGG_PATHWAY	hsa04726:Serotonergic synapse	18	0.0100636	0.00163989	CYP2J2, CYP2C9, GNAI1, CYP2C18, MAOB, GNG11, GNG12, KCNJ5, HTR1B, ALOX15, PLA2G4A, KCNJ6, HTR7, KCNN2, GNG2, GNG4, CACNA1C, CACNA1B
KEGG_PATHWAY	hsa04060:Cytokine-cytokine receptor interaction	30	0.0167726	0.00293484	CCL1, IL1R2, TNFRSF21, IL9R, CCL8, CNTFR, CD70, TNFRSF4, IL12RB2, CCL24, CCL22, TNFRSF11A, CCL23, CCL21, TNFRSF18, TNFRSF19, PRL, BMP2, IL23R, CCL19, CCL18, LEP, TSLP, TNFSF11, CXCL14, CX3CR1, IL12A, IL5RA, BMPR1B, BMP7
KEGG_PATHWAY	hsa04020:Calcium signaling pathway	24	0.0134181	0.00307502	ADCY4, GNA14, ADCY1, NOS1, ADCY2, ERBB4, DRD5, PHKA1, PPP3R2, BDKRB2, NTSR1, PTGFR, ITPKA, EDNRA, ATP2B2, CHRM3, PDE1C, CHRM2, HTR7, RYR2, NOS2, CACNA1C, ADRA1D, CACNA1B
KEGG_PATHWAY	hsa04724:Glutamatergic synapse	17	0.00950448	0.00541091	ADCY4, ADCY1, ADCY2, GNAI1, GRIK2, PPP3R2, GNG11, GNG12, SHANK1, SHANK2, GRM4, PLA2G4A, GRIN2B, SLC1A6, GNG2, GNG4, CACNA1C
KEGG_PATHWAY	hsa04261:Adrenergic signaling in cardiomyocytes	19	0.0106227	0.00714853	ADCY4, CACNA2D1, ADCY1, ADCY2, SCN1B, GNAI1, CACNG8, ATP1B4, ATP1A4, CACNG4, CACNA2D2, CACNA2D4, ATP2B2, KCNE1, RYR2, SCN7A, CACNA1C, SCN5A, ADRA1D
KEGG_PATHWAY	hsa04921:Oxytocin signaling pathway	20	0.0111817	0.00793954	PRKAG3, ADCY4, CACNA2D1, ADCY1, ADCY2, GNAI1, CACNG8, CACNG4, NPR1, PPP3R2, KCNJ2, CACNA2D2, CACNA2D4, KCNJ5, CCND1, PLA2G4A, KCNJ6, RYR2, PRKAA2, CACNA1C
KEGG_PATHWAY	hsa04725:Cholinergic synapse	16	0.00894539	0.0098261	ADCY4, ADCY1, ADCY2, GNAI1, GNG11, GNG12, KCNJ2, KCNJ6, CHRM3, CHRM2, GNG2, GNG4, KCNQ2, CACNA1C, CHAT, CACNA1B
KEGG_PATHWAY	hsa05414:Dilated cardiomyopathy	13	0.00726813	0.0130948	ITGA9, ADCY4, ADCY1, CACNA2D1, ADCY2, CACNG8, ITGB6, ITGB4, CACNG4, RYR2, CACNA1C, CACNA2D2, CACNA2D4
KEGG_PATHWAY	hsa04713:Circadian entrainment	14	0.00782722	0.0141684	ADCY4, ADCY1, NOS1, ADCY2, GNAI1, GNG11, GNG12, KCNJ5, KCNJ6, GRIN2B, RYR2, GNG2, CACNA1C, GNG4
KEGG_PATHWAY	hsa05410:Hypertrophic cardiomyopathy (HCM)	12	0.00670905	0.018742	PRKAG3, ITGA9, CACNA2D1, CACNG8, ITGB6, ITGB4, CACNG4, RYR2, PRKAA2, CACNA1C, CACNA2D2, CACNA2D4
KEGG_PATHWAY	hsa04024:cAMP signaling pathway	23	0.012859	0.0195979	ADCY4, ADCY1, ADCY2, GNAI1, DRD5, ATP1B4, ATP1A4, PDE3B, NPR1, MAPK10, NPY1R, GLI3, EDNRA, ATP2B2, HTR1B, SSTR2, GRIN2B, CHRM2, RRAS2, PDE4B, RYR2, PTCH1, CACNA1C
KEGG_PATHWAY	hsa04971:Gastric acid secretion	11	0.00614996	0.0292556	KCNJ16, KCNJ15, ADCY4, ADCY1, SSTR2, ADCY2, CHRM3, GNAI1, ATP1B4, ATP1A4, KCNJ2
KEGG_PATHWAY	hsa04310:Wnt signaling pathway	17	0.00950448	0.0302464	FZD8, NKD1, MMP7, PPP3R2, MAPK10, DAAM2, SFRP5, DKK2, GPC4, WNT7B, CCND1, DKK1, PRICKLE1, PRICKLE2, LRP6, WNT6, WNT8A
KEGG_PATHWAY	hsa05217:Basal cell carcinoma	9	0.00503178	0.0322728	BMP4, FZD8, WNT7B, BMP2, PTCH1, GLI2, WNT6, GLI3, WNT8A
KEGG_PATHWAY	hsa04514:Cell adhesion molecules (CAMs)	17	0.00950448	0.0380463	CADM3, OCLN, NRXN3, CLDN3, NTNG1, NLGN1, NTNG2, CDH2, SDC2, HLA-DQA1, NRCAM, ITGA9, NCAM2, NLGN4X, CNTN1, HLA-DOA, SELE

## Sheet: Table S4
Table S4. BiNGO enrichment results of DEGs in low- and high-HOXA-AS2-expressing AML patients.
GO-ID	p-value	corr p-value	x	n	X	N	Description	Genes in test set
48731	4.1227e-39	2.2411e-35	325	2416	1181	17721	system development	CNTFR|SPARC|MYT1L|COL12A1|FOXI1|GLDN|GJA1|EDNRA|RPS6KA6|SOX1|DPYSL5|INSC|KDR|HOXA3|TNFSF11|HOXA2|HOXA1|GNAT1|HOXA7|HOXA6|BVES|MNX1|TP63|HOXA5|HOXA4|EPHA7|UNC5A|MUSK|SERPINF1|UNC5C|SOX11|MYO7A|KRT5|DKK1|EREG|KIAA1217|AR|BCAN|RBP4|ARC|HOXB9|FEZ1|KCNQ2|NINJ1|HOXB4|HOXB3|COL8A1|TRIM15|HOXB2|HOXB1|HOXB8|ZFPM2|HOXB7|HOXB6|FREM2|HOXB5|ENPEP|BEX2|BEX1|EPAS1|SDC2|SHOX2|TWIST1|THY1|KLK7|T|PRDM16|APOE|HOXC8…
48856	3.4907e-37	9.4876e-34	341	2649	1181	17721	anatomical structure development	CNTFR|SPARC|MYT1L|COL12A1|FOXI1|GLDN|GJA1|EDNRA|RPS6KA6|SOX1|DPYSL5|INSC|KDR|HOXA3|TNFSF11|HOXA2|HOXA1|GNAT1|HOXA7|SPANXB1|HOXA6|BVES|MNX1|TP63|HOXA5|HOXA4|EPHA7|UNC5A|MUSK|SERPINF1|SOX13|UNC5C|SOX11|MYO7A|KRT5|DKK1|EREG|KIAA1217|AR|BCAN|RBP4|ARC|HOXB9|FEZ1|SFRP5|KCNQ2|NINJ1|HOXB4|HOXB3|COL8A1|TRIM15|HOXB2|HOXB1|HOXB8|ZFPM2|HOXB7|HOXB6|FREM2|HOXB5|ENPEP|BEX2|BEX1|EPAS1|SDC2|SHOX2|TWIST1|THY1|EDDM…
32501	6.1972e-35	1.1229e-31	476	4365	1181	17721	multicellular organismal process	CNTFR|MYT1L|WIPF3|COL12A1|GLDN|HOXA9|GJA1|HTR7|GJA3|DPYSL5|HOXA3|CDK20|HOXA2|LRAT|HOXA1|GNAT1|HOXA7|PRSS3|SPANXB1|HOXA6|PRSS2|BVES|MNX1|HOXA5|HOXA4|PRIMA1|UNC5A|SERPINF1|UNC5C|SOX11|CACNA2D4|PDYN|DKK1|DKK2|GABRG1|KIAA1217|AR|BCAN|RBP4|HOXB9|FEZ1|HOXB4|HOXB3|SERPING1|HOXB2|HOXB1|HOXB8|HOXB7|HOXB6|FREM2|HOXB5|RD3|ENPEP|SHOX2|CLCNKA|EDDM3A|THY1|EDDM3B|IL22RA2|C6|T|PRKAR2B|NPBWR1|PRDM16|PPARGC1A|HOXC…
7275	4.4484e-34	5.6567e-31	360	2963	1181	17721	multicellular organismal development	CNTFR|SPARC|MYT1L|WIPF3|COL12A1|FOXI1|GLDN|HOXA9|GJA1|EDNRA|RPS6KA6|SOX1|DPYSL5|INSC|KDR|HOXA3|CDK20|TNFSF11|HOXA2|HOXA1|GNAT1|HOXA7|HOXA6|BVES|MNX1|TP63|HOXA5|HOXA4|PAQR8|SLC34A2|EPHA7|UNC5A|MUSK|SERPINF1|UNC5C|SOX11|EBF3|MYO7A|KRT5|DKK1|DKK2|EREG|KIAA1217|AR|BCAN|THEG|RBP4|ARC|HOXB9|FEZ1|SFRP5|KCNQ2|NINJ1|HOXB4|HOXB3|COL8A1|TRIM15|HOXB2|HOXB1|HOXB8|ZFPM2|HOXB7|HOXB6|FREM2|HOXB5|ENPEP|BEX2|BEX1|…
5576	5.203e-34	5.6567e-31	277	2023	1181	17721	extracellular region	VIT|ADAMDEC1|SPARC|COL12A1|C4BPA|LIPF|AADACL2|IGLON5|TEPP|TNFSF11|IL12A|PRSS3|PTGDS|FAM19A5|PRSS2|SERPINF1|FIBCD1|PDYN|DKK1|DKK2|EREG|CHIT1|AR|BCAN|RBP4|AZGP1|SLPI|PSG4|SFRP5|PAPPA|HMSD|SERPING1|COL8A1|MXRA5|EPHA3|FREM2|CETP|PTGFR|CFI|PCDH15|EDDM3A|EDDM3B|LYPD6|KLK7|IL22RA2|ADAMTS15|C6|ADAMTS19|PDGFD|STC2|PENK|LCN10|ARSI|ARSF|APOE|ELANE|NTNG1|NTNG2|TSLP|C5ORF38|GRIN2B|COL1A1|COL1A2|NMU|ITGBL1|REN…
44421	4.1899e-33	3.796e-30	172	983	1181	17721	extracellular region part	VIT|SPARC|COL12A1|LOXL4|IL5RA|CXCL14|MPO|CLGN|FGF6|FAM3B|TNFSF11|TNR|IL12A|PRSS3|IL13RA2|PRSS2|IGFBP5|IGFBP4|SERPINF1|HGF|FIBCD1|IGFBP2|DKK2|PGF|EREG|CHIT1|AR|BCAN|RBP4|OLFM3|COL4A2|LOX|COL4A1|SFRP5|COL4A6|COL8A1|COL4A5|SCG2|FREM2|CETP|FBN3|CALCA|CFI|PCDH15|LPL|EDDM3A|LPO|FBLN1|LTBP1|FBLN2|FBLN5|IL22RA2|ADAMTS15|WNT6|TPO|PCSK1N|C6|SCUBE1|ADAMTS19|CPAMD8|CYTL1|APOE|PI3|COL28A1|NTNG1|NTNG2|TSLP|MUC…
32502	1.2101e-32	9.3969e-30	378	3225	1181	17721	developmental process	CNTFR|SPARC|MYT1L|WIPF3|COL12A1|FOXI1|AQP2|GLDN|HOXA9|GJA1|EDNRA|RPS6KA6|SOX1|DPYSL5|PEG10|INSC|KDR|HOXA3|CDK20|TNFSF11|HOXA2|HOXA1|GNAT1|HOXA7|SPANXB1|HOXA6|BVES|MNX1|TP63|HOXA5|HOXA4|PAQR8|SLC34A2|EPHA7|UNC5A|MUSK|SERPINF1|SOX13|UNC5C|SOX11|EBF3|MYO7A|KRT5|DKK1|DKK2|EREG|KIAA1217|AR|BCAN|THEG|RBP4|ARC|HOXB9|FEZ1|SFRP5|PAPPA|KCNQ2|NINJ1|HOXB4|HOXB3|COL8A1|TRIM15|HOXB2|HOXB1|HOXB8|ZFPM2|HOXB7|HOX…
9653	7.9949e-32	5.4325e-29	194	1216	1181	17721	anatomical structure morphogenesis	FOXI1|GJA1|EDNRA|SOX1|DPYSL5|KDR|HOXA3|TNFSF11|HOXA2|HOXA1|GNAT1|HOXA7|HOXA6|BVES|MNX1|TP63|HOXA5|HOXA4|EPHA7|UNC5A|SOX13|UNC5C|MYO7A|DKK1|EREG|AR|RBP4|FEZ1|SFRP5|NINJ1|HOXB4|HOXB3|COL8A1|TRIM15|HOXB2|HOXB1|HOXB8|ZFPM2|HOXB7|HOXB6|FREM2|HOXB5|ENPEP|EPAS1|SDC2|TWIST1|THY1|KLK7|T|APOE|HOXC8|NKX2-3|NTNG1|NTNG2|FOXF2|FOXF1|NR2F2|DCLK1|SNAP91|COL1A1|COL1A2|FAT1|VSX1|ROBO2|NRP1|HMX3|NRP2|ELN|TFCP2L1|PC…
48513	5.0748e-31	3.0652e-28	248	1788	1181	17721	organ development	FOXI1|GJA1|EDNRA|SOX1|KDR|HOXA3|TNFSF11|HOXA2|HOXA1|GNAT1|HOXA7|HOXA6|BVES|MNX1|TP63|HOXA5|HOXA4|MUSK|SERPINF1|UNC5C|SOX11|MYO7A|KRT5|DKK1|EREG|AR|BCAN|RBP4|ARC|HOXB9|NINJ1|HOXB4|HOXB3|COL8A1|TRIM15|HOXB2|HOXB1|HOXB8|ZFPM2|HOXB7|HOXB6|FREM2|HOXB5|ENPEP|EPAS1|SHOX2|TWIST1|THY1|KLK7|T|APOE|HOXC8|NKX2-3|EGR3|FOXF2|FOXF1|IL31RA|NR0B1|NR2F2|CNFN|SMARCA1|GNG12|GRIN2B|DCLK1|COL1A1|GJB2|COL1A2|REN|VSX1|R…
7399	2.5695e-28	1.3968e-25	180	1152	1181	17721	nervous system development	CHRM2|SH3GL3|CNTFR|CHRM3|GDA|MYT1L|RORB|GLDN|RPH3A|NRBP2|GJA1|RPS6KA6|SOX1|CDH2|DPYSL5|KIF5C|SALL3|INSC|HOXA3|HOXA2|TNR|HOXA1|NRCAM|GNAT1|PITX1|MNX1|TP63|SEMA6B|EPHA7|UNC5A|SERPINF1|HGF|UNC5C|SOX11|MYO7A|DKK1|POU3F3|BCAN|OLFM3|DOK5|FEZ1|SCN8A|KCNQ2|NINJ1|HOXB3|HOXB2|HOXB1|LMX1B|HOXB8|BEX2|BEX1|SDC2|SHOX2|CHAT|TWIST1|THY1|BHLHE22|KLK7|GRK1|WNT6|BRINP2|PCSK1N|EFNB3|T|PRDM16|NPTX1|APOE|ZNF423|ASIC2|…
31012	8.0777e-26	3.9918e-23	83	341	1181	17721	extracellular matrix	VIT|SPARC|LAMC3|COL14A1|ELN|COL12A1|LAMC1|PCSK6|HAPLN4|CLGN|ADAMTSL1|ADAMTS5|ADAMTS3|ADAMTS1|TNR|EMILIN1|PRSS2|MMP7|MME|VWF|MMP1|SFTPD|BGN|ADAMTS20|BCAN|MMP14|MMP13|COL2A1|MMP16|NOV|COL4A2|LOX|COL4A1|TFF3|COL4A6|COL21A1|COL8A1|COL4A5|COL6A3|COL6A6|COL6A5|ZP2|FREM2|FBN3|COL15A1|COL11A1|LAMA4|WNT8A|LPL|FBLN1|PRELP|LTBP1|FBLN2|THBS1|THSD4|FBLN5|ADAMTS15|WNT6|RELN|PTPRZ1|ADAMTS19|EPYC|GPC3|SPOCK1|GPC…
5886	1.3149e-25	5.9566e-23	397	3724	1181	17721	plasma membrane	CNTFR|MRGPRF|MRGPRE|GLDN|GJA1|HTR7|GJA3|GNAT1|BVES|PRIMA1|UNC5A|CACNA2D1|COL23A1|AFAP1|PHKA1|PDYN|SYTL4|TAAR1|DKK1|GABRG2|GABRG1|FCAMR|CLDN3|FEZ1|FREM2|ENPEP|CLCNKA|THY1|C6|NPBWR1|EPB41L3|HLA-DQA1|CADM3|GPR12|IL31RA|CGN|GRIN2B|SLC16A14|COL1A1|FERMT1|GJB2|COL1A2|PCDHB2|FAT1|PCDHB6|FXYD6|REN|FERMT2|PIGR|GPR25|PTH1R|JPH1|SLC6A2|DLGAP2|CGNL1|GPR35|FCRL4|BGN|RRAS2|MMP14|MMP16|TLR10|OR10H1|OR10H5|ADCY4…
44459	1.4455e-25	6.0445e-23	253	1996	1181	17721	plasma membrane part	AQP2|GJA1|EDNRA|HTR7|GJA3|KDR|TNFSF11|BVES|PRIMA1|EPHA5|SLC34A2|EPHA7|EPHA6|MUSK|CACNA2D1|SLC34A1|AFAP1|ANK3|MYO7A|GABRG2|EREG|GABRG1|AZGP1|ARC|CLDN3|FEZ1|KCNQ2|EPHA3|PTGFR|ENPEP|SDC2|CLCNKA|LPAR3|THY1|MST1R|CD1C|ART3|CRHR2|C6|TSPAN9|EPB41L3|TSPAN7|APOE|SCN3A|TRPM6|HLA-DQA1|NTSR1|NTNG1|NTNG2|CADM3|DTNA|GPR12|SLC10A2|CGN|GNG12|GRIN2B|GNG11|DCLK1|FERMT1|GJB2|OCLN|PCDHB2|FAT1|PCDHB6|ITGBL1|REN|SCN2A…
30154	2.106e-24	8.1775e-22	220	1665	1181	17721	cell differentiation	MYT1L|WIPF3|GLDN|GJA1|EDNRA|SOX1|DPYSL5|PEG10|INSC|KDR|TNFSF11|HOXA2|HOXA1|GNAT1|SPANXB1|BVES|MNX1|TP63|HOXA5|PAQR8|EPHA7|UNC5A|MUSK|SERPINF1|UNC5C|SOX11|MYO7A|DKK1|EREG|AR|THEG|RBP4|FEZ1|SFRP5|PAPPA|TRIM15|ZFPM2|HOXB7|HOXB5|BEX2|BEX1|EPAS1|SDC2|TWIST1|THY1|EDDM3B|T|PRDM16|APOE|PPARGC1A|HOXC8|NKX2-3|NTNG1|NTNG2|FOXF2|FOXF1|IL31RA|FZD8|NR0B1|NR2F2|CNFN|SMARCA1|DCLK1|SNAP91|COL1A1|REN|SIM1|VSX1|ROB…
48869	1.4136e-23	5.123e-21	222	1711	1181	17721	cellular developmental process	MYT1L|WIPF3|GLDN|GJA1|EDNRA|SOX1|DPYSL5|PEG10|INSC|KDR|TNFSF11|HOXA2|HOXA1|GNAT1|SPANXB1|BVES|MNX1|TP63|HOXA5|PAQR8|EPHA7|UNC5A|MUSK|SERPINF1|UNC5C|SOX11|MYO7A|DKK1|EREG|AR|THEG|RBP4|FEZ1|SFRP5|PAPPA|TRIM15|ZFPM2|HOXB7|HOXB5|BEX2|BEX1|EPAS1|SDC2|TWIST1|THY1|EDDM3B|T|PRDM16|APOE|PPARGC1A|HOXC8|NKX2-3|NTNG1|NTNG2|FOXF2|FOXF1|IL31RA|FZD8|NR0B1|NR2F2|CNFN|SMARCA1|DCLK1|SNAP91|COL1A1|REN|SIM1|VSX1|ROB…
5578	5.5765e-23	1.8946e-20	75	313	1181	17721	proteinaceous extracellular matrix	VIT|SPARC|LAMC3|COL14A1|ELN|COL12A1|LAMC1|HAPLN4|CLGN|ADAMTSL1|ADAMTS5|ADAMTS3|ADAMTS1|TNR|EMILIN1|MMP7|MME|VWF|MMP1|SFTPD|BGN|ADAMTS20|BCAN|MMP13|COL2A1|MMP16|COL4A2|LOX|COL4A1|TFF3|COL4A6|COL21A1|COL8A1|COL4A5|COL6A3|COL6A6|COL6A5|ZP2|FREM2|FBN3|COL15A1|COL11A1|LAMA4|WNT8A|FBLN1|PRELP|LTBP1|FBLN2|THSD4|FBLN5|ADAMTS15|WNT6|RELN|PTPRZ1|ADAMTS19|EPYC|GPC3|SPOCK1|GPC4|PI3|COL28A1|NTNG1|NTNG2|COL26A…
1501	5.6736e-22	1.8142e-19	76	332	1181	17721	skeletal system development	SPARC|COL12A1|SIX1|PTH1R|PCSK5|HOXA13|HOXC10|GLI3|GLI2|HOXA11|HOXA10|FGF6|SIX4|HOXA3|TNFSF11|HOXA2|HOXA7|PITX1|HOXA6|NKX3-2|TP63|HOXA5|HOXA4|TEAD4|MSX2|TCF15|IGFBP4|KIAA1217|RBP4|MMP14|HOXB9|COL2A1|CDH11|HOXB4|HOXB3|HOXB2|HOXB1|HOXB8|HOXB7|SCG2|HOXB6|HOXB5|FOXC2|FOXC1|SATB2|SHOX2|ALOX15|TWIST1|PRELP|TNFRSF11A|PTN|BARX2|DLL3|SPP1|CYTL1|HOXC8|GDF10|EYA1|SORT1|WNT7B|TBX4|BMP7|COL1A1|BMP4|BMP3|COL3A1…
7267	1.0183e-21	3.0754e-19	106	584	1181	17721	cell-cell signaling	CXCL14|HOXA11|FGF6|RIMS1|GJA1|HTR7|GJA3|FAM3B|TP63|SCN1B|HOXA5|PRIMA1|SLC30A8|HGF|PDYN|PGF|EREG|GABRG1|AR|KCNQ2|CALCA|ENPEP|CHAT|CACNA1B|LPAR3|TNFRSF11A|SLC1A6|WNT6|EFNB3|NPBWR1|STC2|NPTX1|APOE|ASIC2|NTSR1|DRD5|SYT4|EGR3|DTNA|HTR1B|GRIN2B|SNAP91|BMP4|BMP3|BMP2|GJB2|EFNA2|PCDHB2|GDNF|FGF18|FAT1|PCDHB6|FGF13|FGF10|FGFR1|ROBO2|SNAP25|NRP1|CGB7|SIX1|ADRA1D|DOC2B|GRIK2|TRH|PCSK5|SLC6A2|GLI2|GABRR3|GAB…
5887	3.1574e-21	8.7257e-19	166	1176	1181	17721	integral to plasma membrane	CHRM2|CHRM3|ATP12A|GJA1|EDNRA|HTR7|PALM|CLEC5A|KDR|TNFSF11|NRCAM|TNFRSF4|EPHA5|SLC34A2|CD96|EPHA7|EPHA6|KCNH6|MUSK|SLC34A1|HGF|NPY1R|ATP1B4|GABRG2|EREG|CLDN3|FOLH1|SCN8A|KCNQ2|SLCO2A1|APLNR|RHCG|STEAP1|EPHA3|PTGFR|KCNE1|ENPEP|NPR1|SDC2|TACSTD2|CLCNKA|LPAR3|THY1|MST1R|CD1C|SLC1A6|FUT1|ART3|KIR2DL4|CRHR2|KCNV1|TPO|C6|EFNB3|TSPAN9|TSPAN7|BTLA|ASIC2|SCN3A|ASIC3|HLA-DQA1|NTSR1|DRD5|ASIC1|KCNF1|CD163|G…
31226	3.2103e-21	8.7257e-19	168	1197	1181	17721	intrinsic to plasma membrane	CHRM2|CHRM3|ATP12A|GJA1|EDNRA|HTR7|PALM|CLEC5A|KDR|TNFSF11|NRCAM|TNFRSF4|EPHA5|SLC34A2|CD96|EPHA7|EPHA6|KCNH6|MUSK|SLC34A1|HGF|NPY1R|ATP1B4|GABRG2|EREG|CLDN3|FOLH1|SCN8A|KCNQ2|SLCO2A1|APLNR|RHCG|STEAP1|EPHA3|PTGFR|KCNE1|ENPEP|NPR1|SDC2|TACSTD2|CLCNKA|LPAR3|THY1|MST1R|CD1C|SLC1A6|FUT1|ART3|KIR2DL4|CRHR2|KCNV1|TPO|C6|EFNB3|TSPAN9|TSPAN7|BTLA|ASIC2|SCN3A|ASIC3|HLA-DQA1|NTSR1|DRD5|ASIC1|NTNG1|KCNF1|N…
9887	6.3216e-20	1.6364e-17	108	634	1181	17721	organ morphogenesis	FOXI1|RORB|HOXA13|HOXA11|FOXQ1|FGF6|GJA1|EDNRA|SOX1|CCND1|HOXA3|TNFSF11|HOXA2|HOXA1|GNAT1|HOXA7|HOXA6|TP63|TGM3|HOXA5|HOXA4|MSX2|FST|HGF|MYO7A|PGF|EREG|AR|RBP4|OLFM3|HOXB4|HOXB3|TRIM15|HOXB2|HOXB1|HOXB8|HOXB7|SCG2|HOXB6|FREM2|HOXB5|TWIST1|THY1|BHLHE22|GRK1|WNT6|T|HOXC8|NKX2-3|FOXF1|PTCH1|BMP7|IGF2R|COL1A1|BMP4|TMIE|BMP2|COL1A2|GDNF|TLX1|FGF18|BMPR1B|VSX1|FGF10|FGFR1|NRP1|HMX3|BMP10|ONECUT2|ELN|SI…
23052	1.1492e-19	2.8396e-17	329	3122	1181	17721	signaling	CNTFR|ADAMDEC1|PREX2|GJA1|EDNRA|RPS6KA6|HTR7|GJA3|DPYSL5|RPS6KA2|KDR|TNFSF11|GNAT1|TP63|SCN1B|HOXA5|PRIMA1|EPHA5|EPHA7|EPHA6|UNC5A|MUSK|FIBCD1|UNC5C|ANK3|PDYN|TAAR1|GABRG2|EREG|GABRG1|AR|SFRP5|KCNQ2|EPHA3|PTGFR|ENPEP|PDE1C|EPAS1|RRAD|LPAR3|THY1|MST1R|KLK7|CRHR2|T|PRKAR2B|NPBWR1|STC2|PENK|APOE|PPARGC1A|NTSR1|EGR3|DTNA|GPR12|FOXF1|STAC|PDE2A|IL31RA|RASSF8|FZD8|RAB27B|RASSF9|NR2F2|GNG12|GRIN2B|GNG11…
7154	2.8978e-19	6.8488e-17	125	809	1181	17721	cell communication	AQP2|CXCL14|HOXA11|FGF6|RIMS1|GJA1|HTR7|GJA3|FAM3B|TP63|SCN1B|HOXA5|PRIMA1|SLC30A8|HGF|PDYN|PGF|EREG|GABRG1|AR|SCN8A|KCNQ2|FREM2|CALCA|ENPEP|CHAT|CACNA1B|LPAR3|TNFRSF11A|SLC1A6|KLK7|WNT6|EFNB3|NPBWR1|STC2|NPTX1|APOE|ASIC2|NTSR1|DRD5|SYT4|EGR3|DTNA|CAV1|HTR1B|GRIN2B|SNAP91|COL1A1|BMP4|BMP3|BMP2|GJB2|EFNA2|PCDHB2|GDNF|FGF18|FAT1|PCDHB6|NMUR1|SCN2A|FGF13|FGF10|FGFR1|ROBO2|SNAP25|NRP1|ITGB4|CGB7|SIX1…
5615	3.9422e-19	8.9291e-17	118	744	1181	17721	extracellular space	COL12A1|LOXL4|IL5RA|CXCL14|MPO|FGF6|FAM3B|TNFSF11|IL12A|PRSS3|IL13RA2|PRSS2|IGFBP5|IGFBP4|SERPINF1|HGF|FIBCD1|IGFBP2|DKK2|PGF|EREG|CHIT1|AR|RBP4|OLFM3|LOX|SFRP5|SCG2|CETP|CALCA|CFI|PCDH15|LPL|EDDM3A|LPO|FBLN1|FBLN5|IL22RA2|TPO|PCSK1N|C6|SCUBE1|CPAMD8|CYTL1|APOE|TSLP|MUC16|DEFA4|BMP7|SELE|IGF2R|COL1A1|BMP4|BMP3|BMP2|COL1A2|FGF18|COL20A1|REN|OSTN|TGFBI|FGF10|PCSK2|BMP10|COL14A1|LAMC1|PCSK6|DMKN|PCS…
16020	4.6787e-18	1.0173e-15	624	7235	1181	17721	membrane	CNTFR|ADAMDEC1|MRGPRF|MRGPRE|TMEM92|GLDN|GJA1|HTR7|GJA3|NDST4|NDST3|VSTM1|LRAT|AP1S3|GNAT1|FAM19A5|C2ORF82|BVES|PRIMA1|UNC5A|CACNA2D1|FIBCD1|COL23A1|CACNA2D2|AFAP1|PHKA1|UNC5C|CACNA2D4|PDYN|SYTL4|TAAR1|DKK1|GABRG2|GABRG1|FCAMR|AR|BCAN|CLDN3|FEZ1|CYP2E1|FREM2|ASTN1|ENPEP|HS3ST3A1|CFI|CLCNKA|SLCO5A1|THY1|IL22RA2|FAM171A1|C6|PRKAR2B|PDGFD|NPBWR1|EPB41L3|GSG1L|HLA-DQA1|CADM3|GPR12|CYP4F2|ABCA9|IL31RA…
48699	8.0783e-18	1.689e-15	99	591	1181	17721	generation of neurons	RORB|GJA1|SOX1|CDH2|DPYSL5|KIF5C|SALL3|HOXA2|TNR|HOXA1|NRCAM|GNAT1|MNX1|EPHA7|UNC5A|SERPINF1|HGF|UNC5C|MYO7A|OLFM3|FEZ1|LMX1B|SDC2|CHAT|TWIST1|THY1|BHLHE22|GRK1|WNT6|EFNB3|APOE|HOXC8|NTNG1|NTNG2|FZD8|NR2F2|SMARCA1|BMP7|DCLK1|SNAP91|BMP4|BMP2|DAB1|EFNA2|GDNF|TLX1|BMPR1B|VSX1|FGFR1|ROBO2|SNAP25|NRP1|NRP2|ONECUT2|SIX1|LAMC1|HOXC10|GLI3|PTPRG|GLI2|ROBO1|HK3|SIX4|EMX2|EDN3|EN2|OLIG2|ADRA2C|GFRA3|PAX2|…
30182	3.935e-17	7.9225e-15	81	441	1181	17721	neuron differentiation	ROBO2|SNAP25|NRP1|NRP2|ONECUT2|RORB|LAMC1|HOXC10|GLI3|GLI2|ROBO1|GJA1|SOX1|DPYSL5|KIF5C|SALL3|HOXA2|TNR|HOXA1|NRCAM|GNAT1|MNX1|EMX2|EPHA7|UNC5A|EDN3|HGF|EN2|UNC5C|MYO7A|OLIG2|GFRA3|PAX2|OLFM3|FEZ1|LMX1B|SDC2|SEMA3A|CHAT|NRXN3|THY1|BHLHE22|GRK1|WNT6|RELN|EFNB3|PTPRZ1|SLITRK5|SLIT3|APOE|SLIT2|CTNNA2|NCAM2|HOXC8|NTNG1|NTNG2|GSX1|WHRN|WNT7B|FZD8|ATP2B2|SMARCA1|S100B|LBX1|BMP7|POU4F1|DCLK1|SNAP91|VEGF…
22008	4.4382e-17	8.6164e-15	102	634	1181	17721	neurogenesis	RORB|GJA1|SOX1|CDH2|DPYSL5|KIF5C|SALL3|HOXA2|TNR|HOXA1|NRCAM|GNAT1|MNX1|EPHA7|UNC5A|SERPINF1|HGF|UNC5C|SOX11|MYO7A|OLFM3|FEZ1|LMX1B|SDC2|CHAT|TWIST1|THY1|BHLHE22|GRK1|WNT6|EFNB3|PRDM16|APOE|HOXC8|NTNG1|NTNG2|FZD8|NR2F2|SMARCA1|BMP7|DCLK1|SNAP91|BMP4|BMP2|DAB1|EFNA2|GDNF|TLX1|BMPR1B|VSX1|FGFR1|ROBO2|SNAP25|NRP1|NRP2|ONECUT2|SIX1|LAMC1|HOXC10|GLI3|PTPRG|GLI2|ROBO1|HK3|SIX4|EMX2|EDN3|EN2|OLIG2|ADRA2…
9888	1.0593e-16	1.9857e-14	113	749	1181	17721	tissue development	HOXA13|HOXA11|FOXQ1|FGF6|GJA1|EDNRA|CCND1|BASP1|SALL4|KDR|HOXA3|TNFSF11|PITX1|TP63|TGM3|HOXA5|MUSK|IGFBP5|FST|HGF|KRT5|DKK1|POU3F3|PGF|EREG|AR|RBP4|ARC|COL4A1|NINJ1|HOXB4|HOXB3|TRIM15|HOXB2|RHCG|ZFPM2|FREM2|HOXB5|KCNE1|CHAT|ALOX15|TWIST1|KLK7|SCUBE1|T|CYTL1|NKX2-3|FOXF2|FOXF1|CAV1|PTCH1|NR2F2|CNFN|BMP7|COL1A1|BMP4|BMP3|BMP2|COL1A2|GDNF|FGF18|BMPR1B|FGF10|FGFR1|NRP1|BMP10|NRP2|ONECUT2|ONECUT1|SIX1…
44425	5.1137e-16	9.2661e-14	536	6101	1181	17721	membrane part	CNTFR|ADAMDEC1|MRGPRF|MRGPRE|TMEM92|GLDN|GJA1|HTR7|GJA3|NDST4|NDST3|VSTM1|LRAT|AP1S3|FAM19A5|C2ORF82|BVES|PRIMA1|UNC5A|CACNA2D1|FIBCD1|COL23A1|CACNA2D2|AFAP1|UNC5C|CACNA2D4|SYTL4|TAAR1|GABRG2|GABRG1|FCAMR|AR|BCAN|CLDN3|FEZ1|CYP2E1|FREM2|ASTN1|ENPEP|HS3ST3A1|CLCNKA|SLCO5A1|THY1|IL22RA2|FAM171A1|C6|PRKAR2B|NPBWR1|EPB41L3|GSG1L|HLA-DQA1|CADM3|GPR12|CYP4F2|ABCA9|IL31RA|FZD8|CGN|GRIN2B|SLC16A14|CYP2C9…
22610	6.5148e-16	1.1424e-13	107	708	1181	17721	biological adhesion	ZAN|COL12A1|CDH7|FGF6|CDH2|TNR|NRCAM|BVES|MAGI1|CD96|BCAN|AZGP1|CLDN3|FEZ1|NINJ1|PKP2|CERCAM|COL4A6|PKP1|COL8A1|FREM2|ASTN1|CALCA|PCDH10|PCDH15|THY1|SDSL|PCDH17|FBLN5|PRPH|COL28A1|CADM3|MUC16|FOXF1|SIGLEC12|SELE|FERMT1|DAB1|VNN1|PCDHB2|FAT1|CNTN1|PCDHB6|COL20A1|ITGBL1|CD24|BMPR1B|FERMT2|ROBO2|NRP1|NRP2|MEGF10|ITGB4|LAMC3|COL14A1|LAMC1|MSLN|RND3|HAPLN4|ROBO1|ME1|ITGAX|EMILIN1|ITGB6|EDIL3|MYBPC1|VW…
7389	1.2326e-15	2.094e-13	58	271	1181	17721	pattern specification process	NRP1|SIX1|PCSK5|HOXC10|GLI3|GLI2|HOXA11|HOXA10|EDNRA|SIX3|HOXA3|HOXA2|HOXA1|HOXA7|HOXA6|MNX1|NKX3-2|TP63|HOXA5|HOXA4|EMX2|TCF15|FST|GREM1|ARC|HOXB9|NRG3|HOXB4|HOXB3|HOXB2|HOXB1|LMX1B|HOXB8|HOXB7|HOXB6|HOXB5|FOXC2|FOXC1|SATB2|WNT8A|LRP6|DLL3|RELN|T|HES3|HOXC8|EYA1|FOXF1|WNT7B|PTCH1|PBX3|NR2F2|BMP7|VEGFA|BMP4|BMPR1B|FOXA2|FGF10
7155	1.5677e-15	2.5824e-13	106	707	1181	17721	cell adhesion	ZAN|COL12A1|CDH7|FGF6|CDH2|TNR|NRCAM|BVES|MAGI1|CD96|BCAN|AZGP1|CLDN3|FEZ1|NINJ1|PKP2|CERCAM|COL4A6|PKP1|COL8A1|FREM2|ASTN1|CALCA|PCDH10|PCDH15|THY1|PCDH17|FBLN5|PRPH|COL28A1|CADM3|MUC16|FOXF1|SIGLEC12|SELE|FERMT1|DAB1|VNN1|PCDHB2|FAT1|CNTN1|PCDHB6|COL20A1|ITGBL1|CD24|BMPR1B|FERMT2|ROBO2|NRP1|NRP2|MEGF10|ITGB4|LAMC3|COL14A1|LAMC1|MSLN|RND3|HAPLN4|ROBO1|ME1|ITGAX|EMILIN1|ITGB6|EDIL3|MYBPC1|VWF|COL…
6928	2.2529e-15	3.602e-13	81	472	1181	17721	cellular component movement	ROBO2|NRP1|NRP2|WWC1|HIST1H1T|SIX1|LAMC1|GLI3|GLI2|ROBO1|GJA1|SOX1|CDH2|SIX4|DPYSL5|KIF5C|PALM|TEKT2|TNFSF11|HOXA2|TNR|IL12A|HOXA1|NRCAM|PRSS3|MNX1|HOXA5|EMX2|EPHA7|UNC5A|EDN3|HGF|SFTPD|UNC5C|GFRA3|POU3F3|MMP14|FEZ1|CERCAM|LMX1B|CHST4|SCG2|ASTN1|CX3CR1|FOXC1|CALCA|ENPEP|DNAH8|SATB2|SEMA3A|ATP1A4|NRXN3|TWIST1|TNFRSF11A|MST1R|THBS1|LRP6|SRPX2|RELN|EFNB3|SPOCK1|SLIT3|SLIT2|CTNNA2|NKX2-3|ELANE|CCL22|…
7166	8.3696e-15	1.2999e-12	158	1278	1181	17721	cell surface receptor linked signaling pathway	CHRM2|CNTFR|CHRM3|ADAMDEC1|DEFB1|PREX2|FGF6|EDNRA|HTR7|CCND1|RGS1|KDR|TNFSF11|GNAT1|EPHA5|MAGI1|EPHA7|EPHA6|MUSK|MSX2|FST|HGF|NPY1R|PDYN|TAAR1|GABRG2|EREG|GABRG1|PYGO1|AR|DOK5|SFRP5|APLNR|EPHA3|DGKI|PTGFR|CALCA|NPR1|TACSTD2|LPAR3|THY1|TNFRSF11A|MST1R|DTX3|CRHR2|GRK1|WNT6|PCSK1N|EFNB3|T|NPBWR1|STC2|PENK|BTLA|STAP1|APOE|NTSR1|DRD5|GPR12|FOXF1|PTCH1|IL31RA|HTR1B|FZD8|GNG12|GRIN2B|BMP7|GNG11|BMP4|BMP…
43565	1.474e-14	2.2258e-12	96	631	1181	17721	sequence-specific DNA binding	HMX3|ONECUT2|ONECUT3|ONECUT1|FOXI2|FOXI1|HNF4G|RHOXF2B|SIX1|RORB|HOXA13|HOXC10|GLI3|GLI2|HOXA11|FOXQ1|HOXA10|SPIC|HOXA9|SOX1|SIX4|BASP1|HNF4A|SIX3|HOXA3|HOXA2|HOXA1|HOXA7|PITX1|HOXA6|MNX1|NKX3-2|TP63|HOXA5|RAG1|HOXA4|VENTX|EMX2|POU1F1|MSX2|SOX13|EN2|FOXL1|OLIG2|POU3F3|PAX2|AR|NR5A2|HOXB9|ELF5|HOXB4|HOXB3|HOXB2|HOXB1|LMX1B|HOXB8|HOXB7|HOXB6|HMX2|HOXB5|FOXC2|FOXC1|HLF|AIRE|EPAS1|SATB2|SHOX2|DBX2|BA…
48706	2.2528e-14	3.3098e-12	29	82	1181	17721	embryonic skeletal system development	FOXC2|SATB2|SIX1|PCSK5|GLI3|SIX4|HOXA3|HOXA2|HOXA7|HOXA6|NKX3-2|HOXA5|HOXA4|EYA1|COL1A1|BMP4|KIAA1217|RBP4|HOXB9|COL2A1|HOXB4|HOXB3|HOXB2|HOXB1|HOXB8|HOXB7|SCG2|HOXB6|HOXB5
31224	3.218e-14	4.6035e-12	475	5363	1181	17721	intrinsic to membrane	CNTFR|ADAMDEC1|MRGPRF|MRGPRE|TMEM92|GLDN|GJA1|HTR7|GJA3|NDST4|NDST3|VSTM1|LRAT|FAM19A5|C2ORF82|BVES|PRIMA1|UNC5A|CACNA2D1|FIBCD1|COL23A1|CACNA2D2|UNC5C|CACNA2D4|TAAR1|GABRG2|GABRG1|FCAMR|AR|BCAN|CLDN3|CYP2E1|FREM2|ASTN1|ENPEP|HS3ST3A1|CLCNKA|SLCO5A1|THY1|IL22RA2|FAM171A1|C6|NPBWR1|GSG1L|HLA-DQA1|CADM3|GPR12|ABCA9|IL31RA|FZD8|GRIN2B|SLC16A14|GJB2|PCDHB2|FAT1|PCDHB6|FXYD6|REN|XKR4|PRRT4|PIGR|GPR25|…
48666	3.6116e-14	5.0341e-12	62	325	1181	17721	neuron development	ROBO2|SNAP25|NRP1|NRP2|ONECUT2|RORB|LAMC1|GLI3|GLI2|ROBO1|GJA1|SOX1|DPYSL5|KIF5C|SALL3|HOXA2|TNR|HOXA1|NRCAM|GNAT1|MNX1|EPHA7|UNC5A|HGF|EN2|UNC5C|MYO7A|GFRA3|PAX2|OLFM3|FEZ1|LMX1B|SDC2|SEMA3A|CHAT|NRXN3|THY1|GRK1|RELN|EFNB3|PTPRZ1|SLITRK5|SLIT3|APOE|SLIT2|CTNNA2|NTNG1|NTNG2|WHRN|S100B|BMP7|POU4F1|DCLK1|SNAP91|VEGFA|EFNA2|GDNF|LEP|AGRN|BMPR1B|VSX1|FGFR1
48468	3.921e-14	5.3287e-12	95	631	1181	17721	cell development	ROBO2|SNAP25|NRP1|BMP10|NRP2|ONECUT2|ONECUT1|TFCP2L1|RORB|LAMC1|HOXA13|GLI3|GLI2|ROBO1|GJA1|EDNRA|SOX1|DPYSL5|KIF5C|SALL3|KDR|HOXA2|TNR|HOXA1|NRCAM|GNAT1|SPANXB1|BVES|MNX1|TP63|HOXA5|EPHA7|UNC5A|MUSK|EDN3|HGF|EN2|UNC5C|SOX11|MYO7A|GFRA3|DKK1|PAX2|EREG|RBP4|OLFM3|FEZ1|IRF6|LMX1B|SCG2|FOXC2|KCNE1|FOXC1|HLF|EPAS1|SDC2|SATB2|SEMA3A|CHAT|WNT8A|NRXN3|THY1|EDDM3B|GRK1|RELN|EFNB3|PTPRZ1|SLITRK5|SLIT3|APO…
7417	4.1346e-14	5.4819e-12	75	441	1181	17721	central nervous system development	ROBO2|SH3GL3|HMX3|RORB|HOXC10|GLI3|PTPRG|AFF2|GLI2|ROBO1|RPH3A|HK3|RPS6KA6|SOX1|SALL3|SIX3|HOXA2|HOXA1|NRCAM|PITX1|MNX1|EMX2|EN2|UNC5C|SOX11|OLIG2|DKK1|POU3F3|BCAN|HOXB2|HOXB1|LMX1B|HOXB8|HMX2|CX3CR1|FOXC1|KLK7|DLL3|PCSK1N|RELN|PTPRZ1|ERBB4|SLIT3|NPTX1|SLIT2|CTNNA2|NCAM2|ASIC2|HES3|GDF10|GSX1|PCDH9|EYA1|WNT7B|NR0B1|NR2F2|SMARCA1|S100B|GNG12|LBX1|POU4F1|MYO16|DCLK1|BMP4|BMP2|DAB1|EFNA2|RCAN2|LEP|D…
904	8.8901e-14	1.1506e-11	51	240	1181	17721	cell morphogenesis involved in differentiation	ROBO2|SNAP25|NRP1|NRP2|LAMC1|HOXA13|GLI3|GLI2|ROBO1|DPYSL5|KIF5C|HOXA2|TNR|HOXA1|NRCAM|BVES|MNX1|EPHA7|UNC5A|HGF|UNC5C|MYO7A|DKK1|PAX2|FEZ1|SDC2|SEMA3A|WNT8A|NRXN3|GRK1|RELN|EFNB3|PTPRZ1|SLITRK5|SLIT3|APOE|SLIT2|CTNNA2|NTNG1|NTNG2|FOXF2|S100B|BMP7|POU4F1|DCLK1|SNAP91|BMP4|BMP2|EFNA2|GDNF|BMPR1B
48705	1.3194e-13	1.6674e-11	34	118	1181	17721	skeletal system morphogenesis	FOXC2|SATB2|SIX1|BARX2|GLI3|HOXA11|FGF6|SIX4|HOXA3|HOXA2|HOXA7|HOXA6|HOXC8|NKX3-2|HOXA5|HOXA4|EYA1|TCF15|TBX4|COL1A1|BMP4|COL2A1|MGP|FGF18|HOXB4|HOXB3|HOXB2|HOXB1|HOXB8|BMPR1B|HOXB7|SCG2|HOXB6|HOXB5
3002	1.3497e-13	1.6674e-11	47	211	1181	17721	regionalization	FOXC1|WNT8A|PCSK5|HOXC10|GLI3|LRP6|GLI2|HOXA11|DLL3|HOXA10|RELN|T|SIX3|HOXA3|HOXA2|HOXA1|HOXA7|HES3|HOXA6|HOXC8|MNX1|TP63|HOXA5|HOXA4|EMX2|TCF15|FOXF1|WNT7B|PTCH1|PBX3|NR2F2|BMP4|GREM1|ARC|HOXB9|HOXB4|HOXB3|HOXB2|HOXB1|LMX1B|HOXB8|BMPR1B|HOXB7|HOXB6|FOXA2|FGF10|HOXB5
48562	2.148e-13	2.5947e-11	37	140	1181	17721	embryonic organ morphogenesis	FOXC2|HMX3|SATB2|FOXI1|SIX1|GLI3|LRP6|GLI2|SIX4|HOXA3|HOXA2|HOXA1|HOXA7|HOXA6|NKX3-2|HOXA5|HOXA4|EYA1|MYO7A|BMP7|BMP4|RBP4|TMIE|COL2A1|HOXB4|HOXB3|HOXB2|HOXB1|HOXB8|HOXB7|NEUROG1|SCG2|HOXB6|HMX2|FGF10|HOXB5|FGFR1
23046	9.2874e-13	1.0742e-10	225	2150	1181	17721	signaling process	CNTFR|EDNRA|RPS6KA6|HTR7|DPYSL5|RPS6KA2|TNFSF11|GNAT1|SCN1B|PRIMA1|UNC5A|FIBCD1|UNC5C|ANK3|PDYN|EREG|GABRG1|AR|SFRP5|KCNQ2|EPHA3|PDE1C|EPAS1|RRAD|LPAR3|MST1R|KLK7|CRHR2|T|PRKAR2B|NPBWR1|PENK|APOE|NTSR1|EGR3|DTNA|STAC|PDE2A|IL31RA|RASSF8|RAB27B|RASSF9|NR2F2|GNG12|GRIN2B|GNG11|SNAP91|COL1A2|PCDHB2|NMU|PCDHB6|PLCH1|SCN2A|DIRAS3|ROBO2|NRP1|PTH1R|DOC2B|GRIK2|SLC6A2|PRKAG3|AKAP12|GABRR3|GABRR1|DLGAP2|T…
23060	9.2874e-13	1.0742e-10	225	2150	1181	17721	signal transmission	CNTFR|EDNRA|RPS6KA6|HTR7|DPYSL5|RPS6KA2|TNFSF11|GNAT1|SCN1B|PRIMA1|UNC5A|FIBCD1|UNC5C|ANK3|PDYN|EREG|GABRG1|AR|SFRP5|KCNQ2|EPHA3|PDE1C|EPAS1|RRAD|LPAR3|MST1R|KLK7|CRHR2|T|PRKAR2B|NPBWR1|PENK|APOE|NTSR1|EGR3|DTNA|STAC|PDE2A|IL31RA|RASSF8|RAB27B|RASSF9|NR2F2|GNG12|GRIN2B|GNG11|SNAP91|COL1A2|PCDHB2|NMU|PCDHB6|PLCH1|SCN2A|DIRAS3|ROBO2|NRP1|PTH1R|DOC2B|GRIK2|SLC6A2|PRKAG3|AKAP12|GABRR3|GABRR1|DLGAP2|T…
48568	1.3552e-12	1.5348e-10	46	216	1181	17721	embryonic organ development	FOXC2|HMX3|HLF|EPAS1|SATB2|FOXI1|SIX1|PCSK5|GLI3|LRP6|GLI2|T|SIX4|HOXA3|HOXA2|HOXA1|HOXA7|HOXA6|NKX3-2|HOXA5|HOXA4|FOXF2|EYA1|FOXF1|WNT7B|MYO7A|BMP7|VEGFA|BMP4|RBP4|TMIE|COL2A1|HOXB4|HOXB3|HOXB2|HOXB1|HOXB8|ZFPM2|HOXB7|NEUROG1|SCG2|HOXB6|HMX2|FGF10|HOXB5|FGFR1
1944	1.5119e-12	1.6773e-10	53	274	1181	17721	vasculature development	NRP1|HOXA13|GLI3|ROBO1|FGF6|GJA1|EDNRA|CDH2|HEY2|KDR|HOXA3|HOXA7|BGN|PGF|EREG|MMP14|LOX|COL4A1|HOXB3|COL8A1|ZFPM2|SCG2|FOXC2|COL15A1|FOXC1|CALCA|ENPEP|HLF|EPAS1|LAMA4|THY1|THBS1|ARHGAP22|SRPX2|T|PDPN|APOE|SLIT2|NOS2|FOXF1|WNT7B|CAV1|NR2F2|VEGFA|COL1A1|BMP4|COL3A1|EPGN|COL1A2|KLF5|FGF18|FGF10|FGFR1
48704	1.5446e-12	1.6793e-10	23	60	1181	17721	embryonic skeletal system morphogenesis	FOXC2|EYA1|SATB2|SIX1|GLI3|BMP4|COL2A1|SIX4|HOXA3|HOXB4|HOXA2|HOXB3|HOXB2|HOXB1|HOXA7|HOXB8|HOXA6|HOXB7|SCG2|HOXA5|HOXB6|HOXA4|HOXB5
48598	1.8499e-12	1.9718e-10	60	336	1181	17721	embryonic morphogenesis	HMX3|FOXI1|SIX1|HOXA13|HOXC10|GLI3|GLI2|HOXA11|HOXA10|GJA1|SIX4|SALL4|HOXA3|HOXA2|HOXA1|HOXA7|PITX1|HOXA6|NKX3-2|TP63|HOXA5|HOXA4|MSX2|MYO7A|DKK1|GREM1|RBP4|COL2A1|HOXB4|HOXB3|TRIM15|HOXB2|HOXB1|HOXB8|HOXB7|SCG2|HOXB6|HMX2|HOXB5|FOXC2|FOXC1|SATB2|TWIST1|LRP6|T|HES3|EYA1|FOXF1|WNT7B|PTCH1|LBX1|BMP7|BMP4|TMIE|GDNF|DLC1|NEUROG1|FOXA2|FGF10|FGFR1
60429	2.1089e-12	2.2046e-10	60	337	1181	17721	epithelium development	NRP1|ONECUT2|ONECUT1|SIX1|TFCP2L1|HOXA13|GLI3|GLI2|ROBO1|HOXA11|GJA1|EDNRA|CCND1|BASP1|KDR|TNFSF11|TP63|TGM3|HOXA5|POU3F3|PAX2|PGF|EREG|GREM1|AR|NOV|COL4A1|ELF5|HOXB4|HOXB2|IRF6|RHCG|FREM2|HOXB5|FOXC2|KCNE1|SEMA3A|TWIST1|SCUBE1|T|GPC3|SLIT2|NKX2-3|EYA1|FOXF1|WNT7B|PTCH1|NR2F2|CNFN|LBX1|BMP7|VEGFA|BMP4|BMP2|GDNF|DLC1|FOXA2|FGF10|NEUROG3|FGFR1
902	2.92e-12	2.886e-10	57	313	1181	17721	cell morphogenesis	ROBO2|SNAP25|NRP1|NRP2|ONECUT2|ONECUT1|TFCP2L1|LAMC1|HOXA13|GLI3|GLI2|ROBO1|GJA1|DPYSL5|KIF5C|HOXA2|TNR|HOXA1|NRCAM|BVES|MNX1|EPHA7|UNC5A|HGF|MST1|UNC5C|MYO7A|DKK1|PAX2|FEZ1|SDC2|SEMA3A|WNT8A|NRXN3|GRK1|RELN|EFNB3|PTPRZ1|PDPN|SLITRK5|SLIT3|APOE|SLIT2|CTNNA2|NTNG1|NTNG2|FOXF2|S100B|BMP7|POU4F1|DCLK1|SNAP91|BMP4|BMP2|EFNA2|GDNF|BMPR1B
51674	2.92e-12	2.886e-10	57	313	1181	17721	localization of cell	NRP1|NRP2|WWC1|HIST1H1T|SIX1|LAMC1|ROBO1|GJA1|SOX1|CDH2|SIX4|TEKT2|TNFSF11|IL12A|NRCAM|PRSS3|MNX1|HOXA5|EMX2|EDN3|HGF|SFTPD|GFRA3|POU3F3|MMP14|LMX1B|SCG2|ASTN1|CX3CR1|FOXC1|CALCA|ENPEP|DNAH8|SATB2|ATP1A4|TWIST1|TNFRSF11A|THBS1|LRP6|SRPX2|RELN|SLIT3|SLIT2|CTNNA2|NKX2-3|ELANE|CCL22|NR2F2|POU4F1|SELE|DCLK1|VEGFA|FERMT1|DAB1|GDNF|S100P|CD24
48870	2.92e-12	2.886e-10	57	313	1181	17721	cell motility	NRP1|NRP2|WWC1|HIST1H1T|SIX1|LAMC1|ROBO1|GJA1|SOX1|CDH2|SIX4|TEKT2|TNFSF11|IL12A|NRCAM|PRSS3|MNX1|HOXA5|EMX2|EDN3|HGF|SFTPD|GFRA3|POU3F3|MMP14|LMX1B|SCG2|ASTN1|CX3CR1|FOXC1|CALCA|ENPEP|DNAH8|SATB2|ATP1A4|TWIST1|TNFRSF11A|THBS1|LRP6|SRPX2|RELN|SLIT3|SLIT2|CTNNA2|NKX2-3|ELANE|CCL22|NR2F2|POU4F1|SELE|DCLK1|VEGFA|FERMT1|DAB1|GDNF|S100P|CD24
22836	3.2257e-12	3.1313e-10	56	305	1181	17721	gated channel activity	SNAP25|RYR2|KCNK9|GRIK2|GABRR3|GABRR1|KCNT2|SCN5A|SCN1B|KCNH6|GRID1|CACNA2D1|KCNK13|CACNA2D2|CACNA2D4|ANO2|GABRG2|GABRG1|SCN8A|KCNQ2|KCNE1|CACNA1B|CLCNKA|CACNA1C|KCNA7|CLCN1|KCNV1|CACNG8|SCN7A|KCNN2|GABRE|ASIC2|SCN3A|GABRD|ASIC3|KCNJ2|CACNG4|ASIC1|GABRA2|GABRQ|KCNF1|KCNJ5|GABRA1|KCNJ6|KCNJ8|KCNIP1|KCNIP3|KCNJ15|KCNJ16|GRIN2B|GLRB|KCNS3|REN|KCNK1|SCN2A|HCN1
35295	4.0745e-12	3.8858e-10	55	298	1181	17721	tube development	ROBO2|NRP1|SIX1|PCSK5|GLI3|GLI2|ROBO1|HOXA11|GJA1|EDNRA|KDR|TP63|HOXA5|EDN3|SFTPD|POU3F3|PGF|GREM1|AR|RBP4|MMP14|LOX|ZFPM2|FOXC2|FOXC1|CALCB|HLF|EPAS1|NPR1|TWIST1|NTS|T|PDPN|GPC3|APOE|SLIT2|DRD5|KCNJ8|EYA1|FOXF1|WNT7B|PTCH1|LBX1|BMP7|VEGFA|BMP4|BMP2|GDNF|DLC1|MGP|FGF18|SIM1|FOXA2|FGF10|FGFR1
9790	4.8451e-12	4.541e-10	87	602	1181	17721	embryonic development	HMX3|FOXI1|SIX1|PCSK5|HOXA13|HOXC10|GLI3|GLI2|HOXA11|HOXA10|GJA1|EDNRA|SIX4|SALL4|HOXA3|HOXA2|HOXA1|HOXA7|PITX1|HOXA6|MNX1|NKX3-2|TP63|HOXA5|HOXA4|TEAD4|SLC34A2|MSX2|TCF15|MYO7A|DKK1|GREM1|KIAA1217|AR|RBP4|NR5A2|HOXB9|COL2A1|HOXB4|HOXB3|TRIM15|HOXB2|HOXB1|LMX1B|HOXB8|ZFPM2|HOXB7|SCG2|HOXB6|HMX2|HOXB5|FOXC2|FOXC1|HLF|EPAS1|SATB2|WNT8A|TWIST1|LRP6|DLL3|C6|T|PDPN|SLIT2|HES3|FOXF2|EYA1|FOXF1|WNT7B|PT…
9952	5.2612e-12	4.8474e-10	36	147	1181	17721	anterior/posterior pattern formation	FOXC1|WNT8A|PCSK5|HOXC10|GLI3|LRP6|HOXA11|DLL3|HOXA10|T|SIX3|HOXA3|HOXA2|HOXA1|HOXA7|HES3|HOXA6|HOXC8|HOXA5|HOXA4|EMX2|TCF15|FOXF1|PBX3|NR2F2|ARC|HOXB9|HOXB4|HOXB3|HOXB2|HOXB1|HOXB8|HOXB7|HOXB6|FOXA2|HOXB5
1568	5.6663e-12	5.1337e-10	51	266	1181	17721	blood vessel development	NRP1|HOXA13|GLI3|ROBO1|FGF6|GJA1|EDNRA|CDH2|HEY2|KDR|HOXA3|HOXA7|BGN|PGF|EREG|MMP14|LOX|COL4A1|HOXB3|COL8A1|ZFPM2|SCG2|FOXC2|COL15A1|FOXC1|ENPEP|HLF|EPAS1|LAMA4|THY1|THBS1|ARHGAP22|SRPX2|T|APOE|SLIT2|NOS2|FOXF1|WNT7B|CAV1|NR2F2|VEGFA|COL1A1|BMP4|COL3A1|EPGN|COL1A2|KLF5|FGF18|FGF10|FGFR1
7420	6.1542e-12	5.4843e-10	55	301	1181	17721	brain development	ROBO2|HMX3|RORB|GLI3|PTPRG|AFF2|GLI2|ROBO1|RPH3A|HK3|SOX1|SALL3|SIX3|HOXA2|HOXA1|PITX1|EMX2|EN2|UNC5C|DKK1|POU3F3|BCAN|HOXB2|HOXB1|LMX1B|HMX2|CX3CR1|FOXC1|PCSK1N|RELN|ERBB4|SLIT3|SLIT2|CTNNA2|NCAM2|HES3|GDF10|GSX1|PCDH9|EYA1|WNT7B|NR0B1|NR2F2|SMARCA1|GNG12|POU4F1|MYO16|DCLK1|BMP4|BMP2|DAB1|EFNA2|DLC1|FOXA2|FGFR1
48514	1.2097e-11	1.0607e-09	45	221	1181	17721	blood vessel morphogenesis	NRP1|FOXC2|COL15A1|FOXC1|ENPEP|HLF|EPAS1|THY1|HOXA13|THBS1|ROBO1|ARHGAP22|FGF6|GJA1|EDNRA|SRPX2|T|CDH2|HEY2|KDR|HOXA3|APOE|SLIT2|HOXA7|NOS2|FOXF1|WNT7B|CAV1|BGN|NR2F2|PGF|EREG|VEGFA|BMP4|MMP14|EPGN|KLF5|COL4A1|FGF18|HOXB3|COL8A1|ZFPM2|SCG2|FGF10|FGFR1
16477	1.2379e-11	1.0681e-09	52	280	1181	17721	cell migration	NRP1|NRP2|WWC1|SIX1|LAMC1|ROBO1|GJA1|SOX1|CDH2|SIX4|TNFSF11|IL12A|NRCAM|PRSS3|MNX1|HOXA5|EMX2|EDN3|HGF|SFTPD|GFRA3|POU3F3|MMP14|LMX1B|SCG2|ASTN1|CX3CR1|FOXC1|CALCA|ENPEP|SATB2|TWIST1|TNFRSF11A|THBS1|LRP6|RELN|SLIT3|SLIT2|CTNNA2|NKX2-3|ELANE|CCL22|NR2F2|POU4F1|SELE|DCLK1|VEGFA|FERMT1|DAB1|GDNF|S100P|CD24
48667	1.4447e-11	1.2271e-09	41	190	1181	17721	cell morphogenesis involved in neuron differentiation	ROBO2|SNAP25|NRP1|NRP2|SDC2|SEMA3A|NRXN3|GLI3|GLI2|ROBO1|GRK1|RELN|EFNB3|PTPRZ1|DPYSL5|KIF5C|SLITRK5|HOXA2|TNR|SLIT3|HOXA1|NRCAM|APOE|SLIT2|CTNNA2|MNX1|NTNG1|NTNG2|EPHA7|UNC5A|UNC5C|MYO7A|S100B|BMP7|POU4F1|DCLK1|PAX2|SNAP91|EFNA2|FEZ1|BMPR1B
72001	1.5528e-11	1.2987e-09	29	103	1181	17721	renal system development	ROBO2|FOXC2|FOXC1|SIX1|PCSK5|GLI3|GLI2|HOXA11|ADAMTS1|BASP1|SLIT2|TP63|IRX1|KCNJ8|EYA1|WNT7B|SERPINF1|SOX11|BMP7|POU3F3|PAX2|ASS1|VEGFA|BMP4|PYGO1|RBP4|GDNF|REN|FGF10
3700	1.9712e-11	1.6235e-09	118	948	1181	17721	transcription factor activity	MYT1L|FOXI2|FOXI1|RHOXF2B|RORB|HOXA13|HOXA11|FOXQ1|HOXA10|SPIC|HOXA9|SOX1|HOXA3|HOXA2|HOXA1|HOXA7|PITX1|HOXA6|MNX1|TP63|HOXA5|HOXA4|LMO1|MSX2|SOX13|SOX11|POU3F3|AR|HOXB9|FEZ1|HOXB4|HOXB3|HOXB2|HOXB1|LMX1B|HOXB8|HOXB7|HOXB6|HOXB5|EPAS1|SHOX2|GLIS3|T|ZNF423|HOXC8|NKX2-3|ZFHX3|EGR3|FOXF2|FOXF1|PBX3|NR2F2|EVX2|ST18|MLXIPL|TLX1|ZSCAN4|SIM1|VSX1|ZSCAN1|HMX3|ONECUT2|ONECUT3|ONECUT1|HNF4G|SIX1|TFCP2L1|HI…
15267	2.3952e-11	1.9434e-09	65	403	1181	17721	channel activity	SNAP25|RYR2|KCNK9|GRIK2|AQP2|GABRR3|GJA1|GABRR1|KCNT2|GJA3|SCN5A|SCN1B|KCNH6|GRID1|CACNA2D1|KCNK13|CACNA2D2|CACNA2D4|ANO2|GABRG2|GABRG1|SCN8A|KCNQ2|MS4A2|STEAP1|KCNE1|CACNA1B|CLCNKA|CACNA1C|KCNA7|CLCN1|KCNV1|CACNG8|SCN7A|KCNN2|GABRE|ASIC2|SCN3A|TRPM6|GABRD|ASIC3|KCNJ2|CACNG4|ASIC1|GABRA2|GABRQ|KCNF1|KCNJ5|GABRA1|KCNJ6|KCNJ8|KCNIP1|KCNIP3|KCNJ15|KCNJ16|TRPV3|GRIN2B|GJB2|GLRB|KCNS3|FXYD6|REN|KCNK1|…
35239	2.4511e-11	1.9594e-09	42	201	1181	17721	tube morphogenesis	NRP1|FOXC2|FOXC1|CALCB|NPR1|TWIST1|SIX1|NTS|GLI3|GLI2|ROBO1|HOXA11|GJA1|EDNRA|T|PDPN|KDR|GPC3|APOE|SLIT2|TP63|HOXA5|DRD5|KCNJ8|EYA1|EDN3|FOXF1|PTCH1|LBX1|BMP7|PGF|VEGFA|BMP4|GREM1|AR|MMP14|BMP2|GDNF|DLC1|MGP|FOXA2|FGF10
22803	2.6748e-11	2.1073e-09	65	404	1181	17721	passive transmembrane transporter activity	SNAP25|RYR2|KCNK9|GRIK2|AQP2|GABRR3|GJA1|GABRR1|KCNT2|GJA3|SCN5A|SCN1B|KCNH6|GRID1|CACNA2D1|KCNK13|CACNA2D2|CACNA2D4|ANO2|GABRG2|GABRG1|SCN8A|KCNQ2|MS4A2|STEAP1|KCNE1|CACNA1B|CLCNKA|CACNA1C|KCNA7|CLCN1|KCNV1|CACNG8|SCN7A|KCNN2|GABRE|ASIC2|SCN3A|TRPM6|GABRD|ASIC3|KCNJ2|CACNG4|ASIC1|GABRA2|GABRQ|KCNF1|KCNJ5|GABRA1|KCNJ6|KCNJ8|KCNIP1|KCNIP3|KCNJ15|KCNJ16|TRPV3|GRIN2B|GJB2|GLRB|KCNS3|FXYD6|REN|KCNK1|…
32989	3.7181e-11	2.8874e-09	59	351	1181	17721	cellular component morphogenesis	ROBO2|SNAP25|NRP1|BMP10|NRP2|ONECUT2|ONECUT1|TFCP2L1|LAMC1|HOXA13|GLI3|GLI2|ROBO1|GJA1|DPYSL5|KIF5C|HOXA2|TNR|HOXA1|NRCAM|BVES|MNX1|EPHA7|UNC5A|HGF|MST1|UNC5C|MYO7A|DKK1|PAX2|FEZ1|SDC2|SEMA3A|WNT8A|NRXN3|GRK1|RELN|EFNB3|PTPRZ1|PDPN|SLITRK5|SLIT3|APOE|SLIT2|CTNNA2|NTNG1|NTNG2|FOXF2|S100B|BMP7|POU4F1|DCLK1|SNAP91|BMP4|BMP2|EFNA2|GDNF|PMP22|BMPR1B
43009	4.0763e-11	3.121e-09	60	361	1181	17721	chordate embryonic development	SIX1|PCSK5|GLI3|GLI2|GJA1|EDNRA|SIX4|SALL4|HOXA3|HOXA2|HOXA7|HOXA6|MNX1|NKX3-2|HOXA5|HOXA4|TEAD4|SLC34A2|TCF15|KIAA1217|AR|RBP4|HOXB9|COL2A1|HOXB4|HOXB3|HOXB2|HOXB1|LMX1B|HOXB8|ZFPM2|HOXB7|SCG2|HOXB6|HOXB5|FOXC2|FOXC1|HLF|EPAS1|SATB2|WNT8A|TWIST1|DLL3|C6|T|SLIT2|HES3|EYA1|FOXF1|WNT7B|PTCH1|GRIN2B|VEGFA|COL1A1|BMP4|ETNK2|DLC1|APBA1|FOXA2|FGFR1
16021	4.6461e-11	3.5078e-09	451	5254	1181	17721	integral to membrane	ADAMDEC1|MRGPRF|MRGPRE|TMEM92|GLDN|GJA1|HTR7|GJA3|NDST4|NDST3|VSTM1|LRAT|FAM19A5|C2ORF82|BVES|PRIMA1|UNC5A|CACNA2D1|FIBCD1|COL23A1|CACNA2D2|UNC5C|CACNA2D4|TAAR1|GABRG2|GABRG1|FCAMR|AR|CLDN3|FREM2|ASTN1|ENPEP|HS3ST3A1|CLCNKA|SLCO5A1|THY1|IL22RA2|FAM171A1|C6|NPBWR1|GSG1L|HLA-DQA1|CADM3|GPR12|ABCA9|IL31RA|FZD8|GRIN2B|SLC16A14|GJB2|PCDHB2|FAT1|PCDHB6|FXYD6|REN|XKR4|PRRT4|PIGR|GPR25|LRRC38|PTH1R|JPH1|…
40011	4.7515e-11	3.5382e-09	68	438	1181	17721	locomotion	ROBO2|NRP1|NRP2|WWC1|HIST1H1T|SIX1|DEFB1|LAMC1|CXCL14|ROBO1|GJA1|SOX1|CDH2|SIX4|TEKT2|TNFSF11|IL12A|NRCAM|PRSS3|MNX1|HOXA5|EMX2|EDN3|HGF|SFTPD|GFRA3|POU3F3|MMP14|LMX1B|SCG2|ASTN1|CX3CR1|FOXC1|CALCA|ENPEP|DNAH8|SATB2|ATP1A4|TWIST1|TNFRSF11A|THBS1|LRP6|SRPX2|CCL8|RELN|CCL1|SLIT3|SLIT2|CCL19|CTNNA2|CCL18|NKX2-3|ELANE|CCL24|CCL23|CCL22|CCL21|NR2F2|POU4F1|SELE|DCLK1|VEGFA|FERMT1|DAB1|GDNF|S100P|CD24|F…
45165	5.2645e-11	3.8673e-09	33	136	1181	17721	cell fate commitment	FOXC2|ONECUT2|ONECUT1|WNT8A|SIX1|HOXA13|HOXC10|GLI3|GLI2|HOXA11|SIX3|KDR|HOXA2|RAG2|PITX1|MNX1|TEAD4|POU1F1|GSX1|EYA1|NR2F2|OLIG2|LBX1|BMP4|BMP2|GDNF|TLX1|TRIM15|NEUROG1|SCG2|FOXA2|FGF10|FGFR1
9792	6.4661e-11	4.6866e-09	60	365	1181	17721	embryonic development ending in birth or egg hatching	SIX1|PCSK5|GLI3|GLI2|GJA1|EDNRA|SIX4|SALL4|HOXA3|HOXA2|HOXA7|HOXA6|MNX1|NKX3-2|HOXA5|HOXA4|TEAD4|SLC34A2|TCF15|KIAA1217|AR|RBP4|HOXB9|COL2A1|HOXB4|HOXB3|HOXB2|HOXB1|LMX1B|HOXB8|ZFPM2|HOXB7|SCG2|HOXB6|HOXB5|FOXC2|FOXC1|HLF|EPAS1|SATB2|WNT8A|TWIST1|DLL3|C6|T|SLIT2|HES3|EYA1|FOXF1|WNT7B|PTCH1|GRIN2B|VEGFA|COL1A1|BMP4|ETNK2|DLC1|APBA1|FOXA2|FGFR1
7409	7.8957e-11	5.6475e-09	38	176	1181	17721	axonogenesis	ROBO2|SNAP25|NRP1|NRP2|SEMA3A|NRXN3|GLI3|GLI2|ROBO1|RELN|EFNB3|PTPRZ1|DPYSL5|KIF5C|SLITRK5|HOXA2|TNR|SLIT3|HOXA1|NRCAM|APOE|SLIT2|CTNNA2|MNX1|NTNG1|NTNG2|EPHA7|UNC5A|UNC5C|S100B|BMP7|POU4F1|DCLK1|PAX2|SNAP91|EFNA2|FEZ1|BMPR1B
48732	9.5034e-11	6.7025e-09	40	193	1181	17721	gland development	NRP1|FOXC1|SEMA3A|SIX1|TFCP2L1|TNFRSF11A|PRL|HOXA13|GLI3|GLI2|ROBO1|CCND1|ERBB4|HOXA3|TNFSF11|SLIT2|PITX1|TP63|HOXA5|NKX2-3|GSX1|EYA1|FOXF1|WNT7B|CAV1|PTCH1|NR0B1|BMP7|APLN|VEGFA|BMP4|AR|HOXB9|NRG3|NOV|ELF5|HOXB3|IRF6|FGF10|FGFR1
5581	9.6173e-11	6.7025e-09	16	34	1181	17721	collagen	COL15A1|COL14A1|COL11A1|COL12A1|COL1A1|COL3A1|COL1A2|COL2A1|COL4A2|LOX|COL4A1|COL4A6|COL8A1|COL4A5|COL6A3|COL9A2
19226	1.0027e-10	6.8995e-09	57	341	1181	17721	transmission of nerve impulse	ROBO2|SNAP25|DOC2B|GRIK2|SLC6A2|GABRR3|RIMS1|GABRR1|HTR7|GRM4|ME1|NOS1|DLGAP2|SCN1B|PRIMA1|OLIG2|PDYN|SYN2|SYN1|GABRG1|SCN8A|KCNQ2|NLGN1|CHAT|CACNA1B|NRXN3|LPAR3|SLC1A6|CLCN1|KLK7|NPBWR1|SLIT3|NPTX1|APOE|CTNNA2|ASIC2|GABRD|CACNG4|NTSR1|DRD5|GABRA2|SYT4|EGR3|DTNA|KCNIP1|WHRN|HTR1B|GRIN2B|SNAP91|PCDHB2|GLRB|PCDHB6|PMP22|APBA1|NMUR1|AGRN|SCN2A
48812	2.1494e-10	1.4605e-08	40	198	1181	17721	neuron projection morphogenesis	ROBO2|SNAP25|NRP1|NRP2|SDC2|SEMA3A|NRXN3|GLI3|GLI2|ROBO1|GJA1|RELN|EFNB3|PTPRZ1|DPYSL5|KIF5C|SLITRK5|HOXA2|TNR|SLIT3|HOXA1|NRCAM|APOE|SLIT2|CTNNA2|MNX1|NTNG1|NTNG2|EPHA7|UNC5A|UNC5C|S100B|BMP7|POU4F1|DCLK1|PAX2|SNAP91|EFNA2|FEZ1|BMPR1B
1822	2.2218e-10	1.4795e-08	27	100	1181	17721	kidney development	ROBO2|FOXC2|FOXC1|SIX1|PCSK5|GLI3|GLI2|HOXA11|ADAMTS1|BASP1|SLIT2|IRX1|KCNJ8|EYA1|WNT7B|SERPINF1|SOX11|BMP7|POU3F3|PAX2|ASS1|VEGFA|BMP4|PYGO1|GDNF|REN|FGF10
1763	2.2318e-10	1.4795e-08	30	121	1181	17721	morphogenesis of a branching structure	NRP1|FOXC2|SEMA3A|SIX1|HOXA13|GLI3|GLI2|HOXA11|EDNRA|KDR|GPC3|SLIT2|TP63|HOXA5|EPHA7|EYA1|FOXF1|BMP7|PGF|VEGFA|BMP4|GREM1|AR|MMP14|BMP2|NOV|MGP|FOXA2|FGF10|FGFR1
5201	2.7291e-10	1.768e-08	24	81	1181	17721	extracellular matrix structural constituent	FBN3|COL15A1|COL14A1|COL11A1|WNT7B|LAMA4|ELN|COL12A1|BGN|FBLN1|PRELP|LAMC1|FBLN2|COL1A1|COL3A1|COL1A2|COL2A1|COL4A2|COL4A1|MGP|COL4A6|COL4A5|EMILIN1|COL9A2
5216	2.732e-10	1.768e-08	60	378	1181	17721	ion channel activity	SNAP25|RYR2|KCNK9|GRIK2|GABRR3|GABRR1|KCNT2|SCN5A|SCN1B|KCNH6|GRID1|CACNA2D1|KCNK13|CACNA2D2|CACNA2D4|ANO2|GABRG2|GABRG1|SCN8A|KCNQ2|MS4A2|KCNE1|CACNA1B|CLCNKA|CACNA1C|KCNA7|CLCN1|KCNV1|CACNG8|SCN7A|KCNN2|GABRE|ASIC2|SCN3A|TRPM6|GABRD|ASIC3|KCNJ2|CACNG4|ASIC1|GABRA2|GABRQ|KCNF1|KCNJ5|GABRA1|KCNJ6|KCNJ8|KCNIP1|KCNIP3|KCNJ15|KCNJ16|TRPV3|GRIN2B|GLRB|KCNS3|FXYD6|REN|KCNK1|SCN2A|HCN1
22838	2.872e-10	1.8367e-08	61	388	1181	17721	substrate-specific channel activity	SNAP25|RYR2|KCNK9|GRIK2|AQP2|GABRR3|GABRR1|KCNT2|SCN5A|SCN1B|KCNH6|GRID1|CACNA2D1|KCNK13|CACNA2D2|CACNA2D4|ANO2|GABRG2|GABRG1|SCN8A|KCNQ2|MS4A2|KCNE1|CACNA1B|CLCNKA|CACNA1C|KCNA7|CLCN1|KCNV1|CACNG8|SCN7A|KCNN2|GABRE|ASIC2|SCN3A|TRPM6|GABRD|ASIC3|KCNJ2|CACNG4|ASIC1|GABRA2|GABRQ|KCNF1|KCNJ5|GABRA1|KCNJ6|KCNJ8|KCNIP1|KCNIP3|KCNJ15|KCNJ16|TRPV3|GRIN2B|GLRB|KCNS3|FXYD6|REN|KCNK1|SCN2A|HCN1
43062	3.0113e-10	1.9034e-08	35	160	1181	17721	extracellular structure organization	FOXC2|FOXC1|NLGN1|COL14A1|COL11A1|CHAT|COL12A1|NRXN3|LAMC1|ADAMTS3|CDH2|ERBB4|ME1|TNR|EMILIN1|NRCAM|NLGN4X|MUSK|FOXF2|FOXF1|WNT7B|POU4F1|ADAMTS20|COL1A1|COL3A1|COL1A2|COL2A1|PCDHB2|COL4A2|LOX|PCDHB6|COL4A6|LMX1B|TGFBI|AGRN
7268	3.2587e-10	2.0361e-08	50	287	1181	17721	synaptic transmission	ROBO2|SNAP25|DOC2B|GRIK2|SLC6A2|GABRR3|RIMS1|GABRR1|HTR7|GRM4|ME1|NOS1|DLGAP2|SCN1B|PRIMA1|PDYN|SYN2|SYN1|GABRG1|KCNQ2|NLGN1|CHAT|CACNA1B|NRXN3|LPAR3|SLC1A6|NPBWR1|SLIT3|NPTX1|APOE|CTNNA2|ASIC2|GABRD|NTSR1|DRD5|GABRA2|SYT4|EGR3|DTNA|KCNIP1|WHRN|HTR1B|GRIN2B|SNAP91|PCDHB2|GLRB|PCDHB6|PMP22|APBA1|AGRN
31175	3.2963e-10	2.0362e-08	45	243	1181	17721	neuron projection development	ROBO2|SNAP25|NRP1|NRP2|SDC2|SEMA3A|CHAT|NRXN3|LAMC1|GLI3|GLI2|ROBO1|GJA1|RELN|EFNB3|PTPRZ1|DPYSL5|KIF5C|SLITRK5|HOXA2|TNR|SLIT3|HOXA1|NRCAM|APOE|SLIT2|CTNNA2|MNX1|NTNG1|NTNG2|EPHA7|UNC5A|HGF|UNC5C|S100B|BMP7|POU4F1|DCLK1|PAX2|SNAP91|EFNA2|GDNF|FEZ1|BMPR1B|FGFR1
44420	5.7752e-10	3.5035e-08	28	111	1181	17721	extracellular matrix part	COL15A1|SPARC|LAMC3|COL14A1|COL11A1|LAMA4|COL12A1|LAMC1|ADAMTS1|COL28A1|LAMB4|GRIN2B|VEGFA|COL1A1|COL3A1|COL1A2|COL2A1|COL4A2|LOX|COL4A1|TFF3|COL4A6|COL8A1|COL4A5|COL6A3|COL9A2|AGRN|FREM2
45202	5.8005e-10	3.5035e-08	58	366	1181	17721	synapse	CHRM2|SNAP25|CHRM3|PRR7|KCNK9|DOC2B|GRIK2|PPP1R9A|RPH3A|RIMS2|GABRR3|RIMS1|GABRR1|CDH2|PSD3|DLGAP2|GRASP|PRIMA1|EPHA7|GRID1|NPY1R|MYO7A|SYN2|SYTL4|SYN1|GABRG2|GABRG1|BCAN|ARC|FEZ1|SHANK2|SHANK1|NLGN1|SDC2|PCDH15|CACNA1C|SV2B|ERBB4|GABRE|MPDZ|GABRD|GABRA2|GABRQ|SYT4|GABRA1|SYT3|DTNA|LGI3|SNCAIP|GRIN2B|SNAP91|SYT17|LRFN2|EFNA2|GLRB|RIMBP2|APBA1|AGRN
48646	6.0923e-10	3.6393e-08	59	376	1181	17721	anatomical structure formation involved in morphogenesis	NRP1|BMP10|GLI3|GLI2|ROBO1|FGF6|EDNRA|ADAMTS1|KDR|HOXA3|HOXA1|NOS1|HOXA7|NKX3-2|TP63|TEAD4|TCF15|PGF|EREG|AR|RBP4|MMP14|NRG3|COL4A1|HOXB3|COL8A1|TRIM15|HOXB1|SCG2|FOXC2|COL15A1|FOXC1|ENPEP|HLF|EPAS1|TWIST1|THY1|THBS1|DLL3|ARHGAP22|SRPX2|T|SLIT2|FOXF1|PTCH1|BMP7|VEGFA|COL1A1|BMP4|EPGN|KLF5|GDNF|DLC1|TLX1|FGF18|PMP22|FOXA2|FGF10|FGFR1
51239	7.6531e-10	4.522e-08	123	1062	1181	17721	regulation of multicellular organismal process	CHRM2|CHRM3|HOXA11|GJA1|CCND1|CDH2|TNFSF11|HOXA2|IL12A|NRCAM|HLA-DOA|HOXA7|PTGDS|TNFRSF4|TP63|HOXA5|FST|SERPINF1|HGF|NPY1R|DKK1|PGF|EREG|AR|BCAN|RBP4|ARC|COL4A2|FEZ1|SCG2|KCNE1|CALCA|EPAS1|NPR1|CHAT|TWIST1|THY1|TNFRSF11A|WNT6|PCSK1N|C6|PRDM16|APOE|ELANE|DRD5|CYP2J2|ZFHX3|CAV1|PTCH1|HTR1B|GRIN2B|BMP7|BMP4|BMP2|VNN1|CPS1|GDNF|FGF18|NMU|HRC|OSTN|CD24|BMPR1B|LGMN|FGF10|FGFR1|ROBO2|SNAP25|NRP1|RYR2|BM…
7411	8.8814e-10	5.1913e-08	25	92	1181	17721	axon guidance	ROBO2|NRP1|NRP2|SEMA3A|NRXN3|GLI3|GLI2|ROBO1|RELN|EFNB3|DPYSL5|KIF5C|HOXA2|TNR|SLIT3|HOXA1|SLIT2|MNX1|EPHA7|UNC5A|UNC5C|BMP7|EFNA2|FEZ1|BMPR1B
50793	1.1091e-09	6.4141e-08	98	787	1181	17721	regulation of developmental process	HOXA11|GJA1|CCND1|CDH2|PALM|KDR|TNFSF11|HOXA2|NRCAM|HLA-DOA|HOXA7|BVES|TP63|HOXA5|FST|SERPINF1|HGF|DKK1|PGF|EREG|AR|RBP4|COL4A2|FEZ1|SCG2|CETP|CALCA|NPR1|TWIST1|LPL|THY1|KLK7|WNT6|C6|PRDM16|MYH14|APOE|ZFHX3|FOXF1|CAV1|NR0B1|BMP7|BMP4|BMP2|VNN1|GDNF|FGF18|OSTN|CD24|BMPR1B|FERMT2|FGF10|FGFR1|ROBO2|SNAP25|NRP1|BMP10|SIX1|GLI3|PTPRG|GLI2|ROBO1|HK3|HEY2|EDN3|PLA2G4A|OLIG2|ADRA2C|ADAMTS20|GREM1|RHOJ|GA…
44456	1.1384e-09	6.5139e-08	47	270	1181	17721	synapse part	CHRM2|CHRM3|PRR7|NLGN1|KCNK9|DOC2B|GRIK2|CACNA1C|RPH3A|RIMS2|GABRR3|RIMS1|GABRR1|SV2B|ERBB4|PSD3|GABRE|DLGAP2|MPDZ|GRASP|GABRD|GABRA2|GABRQ|SYT4|GABRA1|EPHA7|SYT3|GRID1|LGI3|NPY1R|SNCAIP|GRIN2B|SYN2|SYTL4|SYN1|GABRG2|SNAP91|SYT17|GABRG1|BCAN|LRFN2|ARC|GLRB|FEZ1|APBA1|SHANK2|SHANK1
48729	2.1146e-09	1.1974e-07	47	275	1181	17721	tissue morphogenesis	NRP1|FOXC2|BMP10|FOXC1|SEMA3A|TWIST1|SIX1|HOXA13|GLI3|GLI2|ROBO1|HOXA11|FOXQ1|GJA1|EDNRA|T|GPC3|SLIT2|TP63|TGM3|HOXA5|NKX2-3|EYA1|FOXF1|WNT7B|FST|PTCH1|LBX1|BMP7|PAX2|PGF|VEGFA|COL1A1|BMP4|GREM1|AR|BMP2|COL1A2|NOV|GDNF|DLC1|HOXB4|TRIM15|HOXB2|FREM2|FGF10|FGFR1
2009	2.5833e-09	1.4444e-07	39	206	1181	17721	morphogenesis of an epithelium	NRP1|FOXC2|SEMA3A|TWIST1|SIX1|HOXA13|GLI3|GLI2|ROBO1|HOXA11|GJA1|EDNRA|T|GPC3|SLIT2|TP63|HOXA5|NKX2-3|EYA1|FOXF1|WNT7B|PTCH1|LBX1|BMP7|PAX2|PGF|VEGFA|BMP4|GREM1|AR|BMP2|NOV|GDNF|DLC1|HOXB4|HOXB2|FREM2|FGF10|FGFR1
48858	2.604e-09	1.4444e-07	42	232	1181	17721	cell projection morphogenesis	ROBO2|SNAP25|NRP1|NRP2|ONECUT2|SDC2|SEMA3A|ONECUT1|NRXN3|GLI3|GLI2|ROBO1|GJA1|RELN|EFNB3|PTPRZ1|DPYSL5|KIF5C|SLITRK5|HOXA2|TNR|SLIT3|HOXA1|NRCAM|APOE|SLIT2|CTNNA2|MNX1|NTNG1|NTNG2|EPHA7|UNC5A|UNC5C|S100B|BMP7|POU4F1|DCLK1|PAX2|SNAP91|EFNA2|FEZ1|BMPR1B
48754	2.9134e-09	1.5997e-07	24	90	1181	17721	branching morphogenesis of a tube	NRP1|FOXC2|EYA1|FOXF1|SIX1|BMP7|GLI3|PGF|VEGFA|GLI2|HOXA11|BMP4|GREM1|AR|MMP14|BMP2|EDNRA|MGP|KDR|GPC3|SLIT2|HOXA5|FOXA2|FGF10
1655	3.2595e-09	1.7719e-07	31	142	1181	17721	urogenital system development	ROBO2|FOXC2|FOXC1|SIX1|PCSK5|HOXA13|GLI3|GLI2|HOXA11|ADAMTS1|BASP1|SLIT2|TP63|IRX1|KCNJ8|EYA1|WNT7B|SERPINF1|SOX11|BMP7|POU3F3|PAX2|ASS1|VEGFA|BMP4|PYGO1|AR|RBP4|GDNF|REN|FGF10
7186	5.4967e-09	2.9584e-07	69	499	1181	17721	G-protein coupled receptor protein signaling pathway	CHRM2|CHRM3|GPR25|MLNR|DEFB1|ADRA1D|PTH1R|PREX2|AKAP12|GABRR3|EDNRA|GABRR1|HTR7|GRM4|SPR|RGS1|BDKRB2|GNAT1|OXGR1|PTGIR|GPR35|NPY1R|PDYN|SSTR2|ADRA2C|SORCS2|TAAR1|GABRG2|EREG|GABRG1|AR|APLNR|MS4A2|DGKI|CX3CR1|PTGFR|CALCA|ADCY4|LPAR3|ADCY2|ADCY1|GNAI1|CRHR2|GRK1|GNA14|PCSK1N|GNG2|NPBWR1|PENK|APOE|GABRE|NTSR1|DRD5|GABRA2|GABRA1|CCL23|GPR12|NOS2|SORT1|ECEL1|HTR1B|GNG12|GNG11|GLRB|LPAR6|NMU|CPE|NMUR1|…
30879	7.4396e-09	3.9649e-07	23	87	1181	17721	mammary gland development	FOXF1|WNT7B|CAV1|PTCH1|TNFRSF11A|PRL|GLI3|APLN|VEGFA|GLI2|ROBO1|BMP4|AR|HOXB9|NRG3|CCND1|ERBB4|ELF5|TNFSF11|IRF6|SLIT2|HOXA5|FGF10
5244	8.8984e-09	4.6511e-07	36	189	1181	17721	voltage-gated ion channel activity	SNAP25|KCNE1|KCNK9|CACNA1B|CLCNKA|CACNA1C|KCNA7|CLCN1|KCNV1|CACNG8|SCN7A|SCN5A|SCN3A|KCNJ2|SCN1B|CACNG4|KCNF1|KCNJ5|KCNJ6|KCNH6|KCNJ8|KCNIP1|CACNA2D1|KCNIP3|KCNK13|KCNJ15|CACNA2D2|KCNJ16|CACNA2D4|KCNS3|SCN8A|KCNQ2|REN|KCNK1|SCN2A|HCN1
22832	8.8984e-09	4.6511e-07	36	189	1181	17721	voltage-gated channel activity	SNAP25|KCNE1|KCNK9|CACNA1B|CLCNKA|CACNA1C|KCNA7|CLCN1|KCNV1|CACNG8|SCN7A|SCN5A|SCN3A|KCNJ2|SCN1B|CACNG4|KCNF1|KCNJ5|KCNJ6|KCNH6|KCNJ8|KCNIP1|CACNA2D1|KCNIP3|KCNK13|KCNJ15|CACNA2D2|KCNJ16|CACNA2D4|KCNS3|SCN8A|KCNQ2|REN|KCNK1|SCN2A|HCN1
31225	1.0724e-08	5.5521e-07	29	133	1181	17721	anchored to membrane	LY6K|CNTFR|CPM|LPL|THY1|MSLN|ART3|NT5E|GPC3|GPC4|CD177|NTNG1|NTNG2|LYNX1|LSAMP|GFRA3|ALPPL2|BCAN|VNN1|EFNA2|ALPP|XPNPEP2|CNTN1|MDGA2|CD24|FOLR2|ULBP1|DPEP3|ULBP3
32990	1.2202e-08	6.2576e-07	42	244	1181	17721	cell part morphogenesis	ROBO2|SNAP25|NRP1|NRP2|ONECUT2|SDC2|SEMA3A|ONECUT1|NRXN3|GLI3|GLI2|ROBO1|GJA1|RELN|EFNB3|PTPRZ1|DPYSL5|KIF5C|SLITRK5|HOXA2|TNR|SLIT3|HOXA1|NRCAM|APOE|SLIT2|CTNNA2|MNX1|NTNG1|NTNG2|EPHA7|UNC5A|UNC5C|S100B|BMP7|POU4F1|DCLK1|PAX2|SNAP91|EFNA2|FEZ1|BMPR1B
23033	1.2598e-08	6.4001e-07	203	2096	1181	17721	signaling pathway	CNTFR|ADAMDEC1|PREX2|EDNRA|RPS6KA6|HTR7|RPS6KA2|KDR|TNFSF11|GNAT1|TP63|EPHA5|EPHA7|EPHA6|MUSK|PDYN|TAAR1|GABRG2|EREG|GABRG1|AR|SFRP5|EPHA3|PTGFR|RRAD|LPAR3|THY1|MST1R|CRHR2|T|PRKAR2B|NPBWR1|STC2|PENK|APOE|PPARGC1A|NTSR1|GPR12|FOXF1|STAC|IL31RA|FZD8|RAB27B|GNG12|GRIN2B|GNG11|COL1A2|LPAR6|NMU|ITGBL1|REN|PLCH1|CD24|DIRAS3|GPR25|PTH1R|GRIK2|PRL|CD3D|PRKAG3|GLI3|PTPRG|GLI2|ROBO1|AKAP12|GABRR3|GABRR1|R…
4872	1.308e-08	6.5835e-07	170	1682	1181	17721	receptor activity	CHRM2|CNTFR|CHRM3|NPFFR1|OR1C1|IL23R|MRGPRF|LOXL4|IL5RA|LDLRAD3|RORB|MRGPRE|EDNRA|HTR7|KDR|TNFSF11|HLA-DOA|IL13RA2|TNFRSF4|PAQR8|EPHA5|SEMA6B|EPHA7|SCARA3|EPHA6|UNC5A|MUSK|IL1R2|NPY1R|UNC5C|TAAR1|GABRG2|GABRG1|FCAMR|AR|CLDN3|OR9A4|APLNR|EPHA3|PTGFR|OR6K3|NPR1|CFI|TACSTD2|LPAR3|TNFRSF11A|MST1R|LTBP1|KIR2DL4|IL22RA2|CRHR2|EFNB3|NPBWR1|CD300LB|BTLA|OR7D2|HLA-DQA1|NTSR1|DRD5|CD163|GPR12|OR6J1|PTCH1|I…
45944	1.5299e-08	7.6299e-07	57	389	1181	17721	positive regulation of transcription from RNA polymerase II promoter	ONECUT2|ONECUT1|FOXI1|SIX1|IKZF2|HOXA13|GLI3|GLI2|SIX4|HNF4A|SALL4|SIX3|HOXA2|HOXA1|HOXA7|TEAD1|TP63|HOXA5|TEAD4|HGF|SOX11|POU3F3|AR|NR5A2|HOXB9|HOXB1|LMX1B|ZFPM2|SCG2|FOXC2|FOXC1|HLF|EPAS1|SATB2|GLIS3|BARX2|T|ABLIM3|CYTL1|HES3|PPARGC1A|NKX2-3|GSX1|FOXF2|FOXF1|BMP7|VEGFA|BMP4|MLXIPL|BMP3|BMP2|GDNF|TLX1|AGRN|FOXA2|FGF10|NEUROG3
7423	1.5593e-08	7.7056e-07	42	246	1181	17721	sensory organ development	FOXC2|HMX3|FOXC1|KCNK9|FOXI1|SIX1|THY1|RORB|BHLHE22|HOXA13|GLI3|LRP6|GLI2|GRK1|SOX1|SIX4|SIX3|HOXA2|HOXA1|GNAT1|NKX3-2|PRPH|EYA1|TCF15|WHRN|WNT7B|MYO7A|GRIN2B|BMP7|VEGFA|BMP4|RBP4|TMIE|OLFM3|COL2A1|LMX1B|BMPR1B|NEUROG1|VSX1|HMX2|FGF10|FGFR1
30855	1.6763e-08	8.2094e-07	33	168	1181	17721	epithelial cell differentiation	KCNE1|ONECUT2|ONECUT1|SIX1|TFCP2L1|HOXA13|GJA1|SCUBE1|BASP1|KDR|TP63|TGM3|HOXA5|FOXF1|WNT7B|PTCH1|NR2F2|CNFN|BMP7|PAX2|EREG|VEGFA|BMP4|AR|GDNF|COL4A1|ELF5|IRF6|RHCG|FOXA2|FGF10|HOXB5|NEUROG3
1656	1.9467e-08	9.4485e-07	14	35	1181	17721	metanephros development	IRX1|ROBO2|FOXC2|EYA1|WNT7B|BMP7|POU3F3|GLI3|PAX2|HOXA11|BMP4|GDNF|SLIT2|FGF10
30030	1.9744e-08	9.498e-07	54	362	1181	17721	cell projection organization	ROBO2|SNAP25|NRP1|NRP2|ONECUT2|ITGB4|ONECUT1|LAMC1|GLI3|GLI2|ROBO1|GJA1|DPYSL5|KIF5C|TEKT2|HOXA2|TNR|HOXA1|NRCAM|MNX1|EPHA7|UNC5A|HGF|UNC5C|MYO7A|PAX2|FEZ1|SDC2|SEMA3A|CHAT|NRXN3|LPAR3|RELN|FGD6|EFNB3|PTPRZ1|SLITRK5|SLIT3|APOE|SLIT2|CTNNA2|NTNG1|NTNG2|WHRN|S100B|BMP7|POU4F1|DCLK1|SNAP91|KLF5|EFNA2|GDNF|BMPR1B|FGFR1
1525	2.1234e-08	1.0125e-06	31	153	1181	17721	angiogenesis	NRP1|FOXC2|COL15A1|ENPEP|HLF|EPAS1|THY1|THBS1|ROBO1|ARHGAP22|FGF6|EDNRA|SRPX2|KDR|HOXA3|SLIT2|HOXA7|PGF|EREG|VEGFA|BMP4|MMP14|EPGN|KLF5|COL4A1|FGF18|HOXB3|COL8A1|SCG2|FGF10|FGFR1
60089	2.2366e-08	1.0481e-06	204	2124	1181	17721	molecular transducer activity	CNTFR|NPFFR1|IL23R|MRGPRF|LDLRAD3|MRGPRE|GJA1|EDNRA|HTR7|KDR|TNFSF11|GNAT1|PAQR8|EPHA5|EPHA7|EPHA6|UNC5A|MUSK|IL1R2|UNC5C|TAAR1|DKK1|GABRG2|GABRG1|FCAMR|AR|CLDN3|EPHA3|PTGFR|EPAS1|CFI|LPAR3|MST1R|IL22RA2|CRHR2|NPBWR1|OR7D2|HLA-DQA1|NTSR1|GPR12|IL31RA|FZD8|NR0B1|NR2F2|GNG12|GRIN2B|GNG11|DCLK1|LPAR6|ITGBL1|PLCH1|CD24|SIM1|OR2A1|ROBO2|NRP1|RYR2|GPR25|NRP2|HNF4G|PTH1R|GRIK2|HIF3A|CD3D|PTPRG|ROBO1|GAB…
4871	2.2366e-08	1.0481e-06	204	2124	1181	17721	signal transducer activity	CNTFR|NPFFR1|IL23R|MRGPRF|LDLRAD3|MRGPRE|GJA1|EDNRA|HTR7|KDR|TNFSF11|GNAT1|PAQR8|EPHA5|EPHA7|EPHA6|UNC5A|MUSK|IL1R2|UNC5C|TAAR1|DKK1|GABRG2|GABRG1|FCAMR|AR|CLDN3|EPHA3|PTGFR|EPAS1|CFI|LPAR3|MST1R|IL22RA2|CRHR2|NPBWR1|OR7D2|HLA-DQA1|NTSR1|GPR12|IL31RA|FZD8|NR0B1|NR2F2|GNG12|GRIN2B|GNG11|DCLK1|LPAR6|ITGBL1|PLCH1|CD24|SIM1|OR2A1|ROBO2|NRP1|RYR2|GPR25|NRP2|HNF4G|PTH1R|GRIK2|HIF3A|CD3D|PTPRG|ROBO1|GAB…
61138	2.773e-08	1.2884e-06	24	100	1181	17721	morphogenesis of a branching epithelium	NRP1|FOXC2|EYA1|FOXF1|SEMA3A|SIX1|BMP7|HOXA13|GLI3|PGF|VEGFA|GLI2|HOXA11|BMP4|GREM1|AR|BMP2|EDNRA|NOV|GPC3|TP63|HOXA5|FGF10|FGFR1
5102	3.0095e-08	1.3846e-06	105	919	1181	17721	receptor binding	CNTFR|ADAMDEC1|CXCL14|FGF6|GJA1|PALM|KDR|FAM3B|TNFSF11|TNR|IL12A|EPHA7|HGF|FIBCD1|PDYN|DKK1|PGF|EREG|AR|DOK5|SCG2|CALCA|CALCB|LPL|THY1|NTS|FBLN5|TPO|PCSK1N|EFNB3|PDGFD|STC2|PENK|CYTL1|APOE|PPARGC1A|TSLP|CAV1|PTCH1|NR0B1|GRIN2B|BMP7|LRP1B|BMP4|BMP3|BMP2|EFNA2|GDNF|FGF18|NMU|REN|OSTN|TGFBI|FGF13|FGF10|BMP10|CGB7|TRH|PRL|ADAMTS5|HNF4A|SIX3|BDKRB2|ITGB6|EDIL3|INSL5|VWF|EDN3|ADRA2C|GFRA3|TRDN|GREM1|NR…
60348	3.0311e-08	1.3846e-06	28	131	1181	17721	bone development	FOXC2|FOXC1|SPARC|SATB2|ALOX15|TNFRSF11A|PTN|GLI2|HOXA11|SPP1|TNFSF11|HOXA2|MSX2|SORT1|BMP7|COL1A1|BMP4|BMP3|MMP14|BMP2|COL2A1|MGP|FGF18|CDH11|HOXB4|SP7|OSTN|SCG2
16337	3.0603e-08	1.3863e-06	46	289	1181	17721	cell-cell adhesion	ROBO2|CALCA|NLGN1|PCDH10|COL14A1|ZAN|PCDH15|THY1|BARX2|PCDH17|CDH7|ROBO1|FGF6|SRPX2|CDH2|PDPN|ME1|NRCAM|SLIT2|CTNNA2|NCAM2|BVES|MPZL2|CADM3|PCDH9|FOXF1|WNT7B|SELE|CLDN3|COL2A1|DAB1|VNN1|ITGAD|PCDHB2|MGP|CDH11|FAT1|PKP2|CDHR3|PCDHB6|CERCAM|CD24|BMPR1B|FREM2|CDH18|ASTN1
3008	3.311e-08	1.4875e-06	154	1506	1181	17721	system process	OR1C1|RORB|AQP2|RIMS1|GJA1|EDNRA|HTR7|GJA3|LRAT|GNAT1|SCN1B|HOXA5|PRIMA1|SERPINF1|NPY1R|CACNA2D4|MYO7A|PDYN|GABRG1|RBP4|RGS9BP|OR9A4|SFRP5|SCN8A|KCNQ2|SERPING1|HOXB2|HOXB8|RD3|KCNE1|CALCA|CALCB|OR6K3|EPAS1|NPR1|CHAT|TACSTD2|PCDH15|CACNA1B|CLCNKA|LPAR3|SLC1A6|NTS|KLK7|GRK1|PRKAR2B|NPBWR1|PENK|NPTX1|APOE|ASIC2|OR7D2|ASIC3|NTSR1|PRPH|DRD5|SYT4|EGR3|DTNA|OR6J1|HTR1B|GRIN2B|SNAP91|COL1A1|BMP4|TMIE|GJB…
1503	3.3664e-08	1.5e-06	26	116	1181	17721	ossification	FOXC2|FOXC1|SPARC|SATB2|ALOX15|TNFRSF11A|PTN|GLI2|SPP1|TNFSF11|HOXA2|MSX2|SORT1|BMP7|COL1A1|BMP4|BMP3|MMP14|BMP2|COL2A1|MGP|FGF18|CDH11|SP7|OSTN|SCG2
34702	3.6932e-08	1.6322e-06	37	208	1181	17721	ion channel complex	SNAP25|RYR2|KCNE1|CACNA1B|CLCNKA|CACNA1C|KCNA7|CLCN1|GABRR3|KCNV1|CACNG8|GABRR1|SCN7A|SCN5A|GABRE|SCN3A|GABRD|GABRA2|GABRQ|KCNF1|KCNJ5|GABRA1|KCNJ6|KCNJ8|CACNA2D1|KCNJ16|ABCC9|ANO2|GABRG2|GABRG1|GLRB|KCNS3|SCN8A|KCNQ2|REN|KCNK1|SCN2A
5261	4.8765e-08	2.1378e-06	43	265	1181	17721	cation channel activity	SNAP25|RYR2|KCNE1|KCNK9|CACNA1B|CACNA1C|KCNA7|KCNV1|CACNG8|KCNT2|SCN7A|KCNN2|SCN5A|ASIC2|SCN3A|TRPM6|ASIC3|KCNJ2|SCN1B|CACNG4|ASIC1|KCNF1|KCNJ5|KCNJ6|KCNH6|KCNJ8|KCNIP1|KCNIP3|KCNK13|KCNJ15|CACNA2D2|KCNJ16|TRPV3|CACNA2D4|GRIN2B|KCNS3|SCN8A|KCNQ2|REN|KCNK1|SCN2A|MS4A2|HCN1
30199	4.9434e-08	2.1498e-06	12	27	1181	17721	collagen fibril organization	COL1A1|FOXC2|COL3A1|FOXC1|COL1A2|COL2A1|ADAMTS3|LOX|COL14A1|COL11A1|COL12A1|LMX1B
51254	5.5389e-08	2.3896e-06	67	507	1181	17721	positive regulation of RNA metabolic process	ONECUT2|ONECUT1|FOXI1|SIX1|RORB|IKZF2|HOXA13|GLI3|GLI2|MECOM|SIX4|HNF4A|SALL4|SIX3|HOXA2|HOXA1|HOXA7|TEAD1|TP63|HOXA5|TEAD4|POU1F1|HGF|SOX11|EBF3|POU3F3|AR|NR5A2|HOXB9|HOXB1|LMX1B|ZFPM2|SCG2|FOXC2|FOXC1|HLF|EPAS1|SATB2|GLIS3|HNRNPLL|BARX2|T|ABLIM3|PRDM16|CYTL1|HES3|PPARGC1A|NKX2-3|GSX1|FOXF2|FOXF1|IL31RA|NR2F2|SMARCA1|BMP7|VEGFA|BMP4|MLXIPL|BMP3|BMP2|GDNF|TLX1|AGRN|FOXA3|FOXA2|FGF10|NEUROG3
6811	6.1579e-08	2.6256e-06	89	749	1181	17721	ion transport	RYR2|KCNK9|GRIK2|ATP12A|JPH1|GABRR3|GABRR1|KCNT2|HEPH|SLCO2B1|SCN5A|SCN1B|SLC22A11|SLC34A2|SLC13A3|SLC30A8|KCNH6|GRID1|CACNA2D1|SLC34A1|KCNK13|CACNA2D2|ATP1B4|ABCC9|CACNA2D4|ANO2|GABRG2|GABRG1|SCN8A|KCNQ2|RHCG|STEAP1|STEAP2|KCNE1|SLC24A3|CACNA1B|ATP1A4|CLCNKA|CACNA1C|KCNA7|SLC1A6|CLCN1|KCNV1|CACNG8|CNNM1|CCL8|SCN7A|KCNN2|SLC13A5|GABRE|ASIC2|SCN3A|SLC17A2|TRPM6|GABRD|ASIC3|KCNJ2|CACNG4|SLC38A4|ASI…
60173	6.2308e-08	2.6256e-06	24	104	1181	17721	limb development	MSX2|PTCH1|TWIST1|NR2F2|EVX2|TBX4|PCSK5|DKK1|HOXA13|HOXC10|GLI3|LRP6|GLI2|HOXA11|BMP4|GREM1|HOXA10|COL2A1|SALL4|BMPR1B|PITX1|TP63|FGF10|FGFR1
48736	6.2308e-08	2.6256e-06	24	104	1181	17721	appendage development	MSX2|PTCH1|TWIST1|NR2F2|EVX2|TBX4|PCSK5|DKK1|HOXA13|HOXC10|GLI3|LRP6|GLI2|HOXA11|BMP4|GREM1|HOXA10|COL2A1|SALL4|BMPR1B|PITX1|TP63|FGF10|FGFR1
30900	6.2944e-08	2.632e-06	31	160	1181	17721	forebrain development	CX3CR1|ROBO2|GLI3|GLI2|ROBO1|HK3|RELN|SOX1|SALL3|ERBB4|SIX3|SLIT3|SLIT2|PITX1|EMX2|GSX1|PCDH9|EYA1|WNT7B|NR0B1|NR2F2|GNG12|DKK1|DCLK1|POU3F3|BMP4|BCAN|BMP2|DAB1|EFNA2|DLC1
45893	7.8522e-08	3.2584e-06	66	501	1181	17721	positive regulation of transcription, DNA-dependent	ONECUT2|ONECUT1|FOXI1|SIX1|RORB|IKZF2|HOXA13|GLI3|GLI2|MECOM|SIX4|HNF4A|SALL4|SIX3|HOXA2|HOXA1|HOXA7|TEAD1|TP63|HOXA5|TEAD4|POU1F1|HGF|SOX11|EBF3|POU3F3|AR|NR5A2|HOXB9|HOXB1|LMX1B|ZFPM2|SCG2|FOXC2|FOXC1|HLF|EPAS1|SATB2|GLIS3|BARX2|T|ABLIM3|PRDM16|CYTL1|HES3|PPARGC1A|NKX2-3|GSX1|FOXF2|FOXF1|IL31RA|NR2F2|SMARCA1|BMP7|VEGFA|BMP4|MLXIPL|BMP3|BMP2|GDNF|TLX1|AGRN|FOXA3|FOXA2|FGF10|NEUROG3
15075	8.3256e-08	3.4286e-06	85	709	1181	17721	ion transmembrane transporter activity	SNAP25|RYR2|KCNK9|GRIK2|ATP12A|SLC6A2|GABRR3|GJA1|GABRR1|KCNT2|SLCO2B1|SCN5A|SCN1B|SLC22A11|SLC34A2|SLC13A3|SLC30A8|KCNH6|GRID1|CACNA2D1|SLC34A1|KCNK13|CACNA2D2|ATP1B4|CACNA2D4|ANO2|GABRG2|GABRG1|SCN8A|KCNQ2|MS4A2|RHCG|KCNE1|SLC24A3|CACNA1B|ATP1A4|CLCNKA|ATP10B|CACNA1C|KCNA7|SLC1A6|CLCN1|SLC7A3|KCNV1|CACNG8|SCN7A|KCNN2|SLC13A5|GABRE|ASIC2|SCN3A|SLC17A2|TRPM6|GABRD|ASIC3|KCNJ2|CACNG4|ASIC1|GABRA2|…
65008	8.6777e-08	3.5468e-06	155	1541	1181	17721	regulation of biological quality	AQP2|HOXA13|RIMS1|EDNRA|PALM|KDR|FAM3B|PRSS2|BVES|TP63|PRIMA1|SLC34A2|UGT2B11|SLC30A8|SLC34A1|HGF|NPY1R|AR|BCAN|RBP4|ARC|FEZ1|SCN8A|APLNR|SERPING1|RHCG|SCG2|EPHA3|HOXB6|CETP|KCNE1|CALCA|CALCB|EPAS1|RRAD|NPR1|CHAT|PROZ|LPL|LPAR3|TNFRSF11A|CACNA1C|SLC1A6|NTS|KLK7|IL22RA2|TPO|PCSK1N|SCUBE1|MYH14|APOE|PPARGC1A|NKX2-3|ELANE|DRD5|SYT4|GPR12|CAV1|PTCH1|TNK1|IL31RA|GRIN2B|DCLK1|SNAP91|BMP4|MLXIPL|COL1A2|…
45935	9.2351e-08	3.7464e-06	80	655	1181	17721	positive regulation of nucleobase, nucleoside, nucleotide and nucleic acid metabolic process	BMP10|ONECUT2|ONECUT1|FOXI1|SIX1|RORB|IKZF2|HOXA13|GLI3|GLI2|AKAP12|MECOM|SIX4|HNF4A|SALL4|SIX3|HOXA2|HOXA1|HOXA7|TEAD1|TP63|HOXA5|TEAD4|POU1F1|HGF|SOX11|EBF3|POU3F3|PAX2|EREG|AR|NR5A2|HOXB9|IRF6|HOXB1|AVP|LMX1B|ZFPM2|SCG2|FOXC2|FOXC1|HLF|EPAS1|NPR1|SATB2|GLIS3|HNRNPLL|BARX2|T|ABLIM3|PRDM16|TNNI2|CYTL1|APOE|ZNF423|HES3|PPARGC1A|NKX2-3|DRD5|GSX1|FOXF2|EYA1|FOXF1|IL31RA|NR2F2|SMARCA1|BMP7|VEGFA|BMP…
4888	9.4766e-08	3.8159e-06	132	1261	1181	17721	transmembrane receptor activity	CHRM2|CHRM3|NPFFR1|OR1C1|MRGPRF|LOXL4|IL5RA|RORB|MRGPRE|EDNRA|HTR7|KDR|HLA-DOA|IL13RA2|TNFRSF4|EPHA5|EPHA7|SCARA3|EPHA6|UNC5A|MUSK|IL1R2|NPY1R|UNC5C|TAAR1|GABRG2|GABRG1|FCAMR|CLDN3|OR9A4|APLNR|EPHA3|PTGFR|OR6K3|NPR1|CFI|LPAR3|TNFRSF11A|MST1R|LTBP1|KIR2DL4|IL22RA2|CRHR2|EFNB3|NPBWR1|OR7D2|HLA-DQA1|NTSR1|DRD5|CD163|GPR12|OR6J1|PTCH1|IL31RA|HTR1B|FZD8|SSC5D|GRIN2B|SELE|IGF2R|LRP1B|LPAR6|OR2A7|NMUR1|…
22603	9.6587e-08	3.8334e-06	46	300	1181	17721	regulation of anatomical structure morphogenesis	CX3CR1|ROBO2|NRP1|NPR1|SEMA3A|SIX1|THY1|THBS1|ROBO1|HOXA11|WNT6|HK3|C6|SRPX2|FGD6|CDH2|PALMD|PALM|PDPN|SPP1|KDR|MYH14|SLIT3|NRCAM|APOE|SLIT2|BVES|HOXA5|SERPINF1|HGF|BMP7|PGF|VEGFA|BMP4|GREM1|AR|BMP2|COL4A2|GDNF|FEZ1|DLC1|RHOJ|GAS2|FERMT2|FGF10|FGFR1
22857	9.7915e-08	3.8334e-06	101	894	1181	17721	transmembrane transporter activity	GDA|ATP12A|AQP2|GJA1|GJA3|SLCO2B1|SLC16A9|SCN1B|SLC34A2|SLC30A8|KCNH6|CACNA2D1|SLC34A1|KCNK13|CACNA2D2|ATP1B4|CACNA2D4|GABRG2|GABRG1|RBP4|AZGP1|SCN8A|KCNQ2|SLCO2A1|RHCG|STEAP1|KCNE1|CACNA1B|CLCNKA|CACNA1C|SLC1A6|KCNV1|KCNN2|ASIC2|SCN3A|TRPM6|ASIC3|SLC38A4|ASIC1|KCNF1|SLC10A6|SLC10A2|TRPV3|GRIN2B|SLC16A14|GJB2|FXYD6|REN|SLC26A9|SCN2A|SLC22A7|SNAP25|RYR2|KCNK9|GRIK2|SLC6A2|SLC2A7|GABRR3|GABRR1|KCNT…
1871	9.8022e-08	3.8334e-06	31	163	1181	17721	pattern binding	PCOLCE2|LPL|PRELP|PTN|PCSK6|MPO|HAPLN4|THBS1|CCL8|ADAMTS3|EPYC|ADAMTS1|RSPO2|APOE|SLIT2|ELANE|RSPO4|CCL23|COL25A1|PTCH1|FIBCD1|BGN|BMP7|PGF|VEGFA|BMP4|CHIT1|BCAN|AVP|FGF10|FGFR1
30247	9.8022e-08	3.8334e-06	31	163	1181	17721	polysaccharide binding	PCOLCE2|LPL|PRELP|PTN|PCSK6|MPO|HAPLN4|THBS1|CCL8|ADAMTS3|EPYC|ADAMTS1|RSPO2|APOE|SLIT2|ELANE|RSPO4|CCL23|COL25A1|PTCH1|FIBCD1|BGN|BMP7|PGF|VEGFA|BMP4|CHIT1|BCAN|AVP|FGF10|FGFR1
4175	1.1407e-07	4.4292e-06	53	371	1181	17721	endopeptidase activity	PCSK2|ADAMDEC1|TPSB2|CTSW|CTSV|PCSK6|PCSK5|CLGN|ADAMTS5|HK3|ADAMTS3|ADAMTS1|DDI1|TPSAB1|CTSE|PRSS3|CTSD|PRSS2|MMP7|OVCH1|MME|MMP1|HGF|OVCH2|MST1|MMEL1|TMPRSS11F|ADAMTS20|MMP14|MMP13|MMP16|PAPPA|CARD17|KLK1|HTRA3|CFI|PROZ|LRP4|THSD4|KLK7|ADAMTS15|C6|ADAMTS19|ELANE|F12|ECEL1|KLK13|CAPN13|DAB1|TLL2|REN|TLL1|LGMN
5215	1.1689e-07	4.5066e-06	123	1157	1181	17721	transporter activity	GDA|ATP12A|AQP2|RPH3A|SLC25A48|GJA1|GJA3|SLCO2B1|SLC16A9|AP1S3|PTGDS|SCN1B|SLC34A2|SLC30A8|KCNH6|CACNA2D1|SLC34A1|KCNK13|CACNA2D2|ATP1B4|CACNA2D4|SYTL4|GABRG2|GABRG1|RBP4|AZGP1|SCN8A|KCNQ2|SLCO2A1|RHCG|STEAP1|STEAP2|CETP|KCNE1|CACNA1B|CLCNKA|SLCO5A1|CACNA1C|SLC1A6|KCNV1|KCNN2|APOE|ASIC2|SCN3A|TRPM6|ASIC3|SLC38A4|ASIC1|KCNF1|SYT4|SLC10A6|SYT3|HBG2|SLC10A2|TRPV3|RASSF9|GRIN2B|IGF2R|SLC16A14|GJB2|FX…
8283	1.1981e-07	4.5864e-06	59	433	1181	17721	cell proliferation	CHRM3|BMP10|ELN|IL5RA|ADRA1D|PRL|GLI2|FGF6|HK3|EDNRA|MECOM|CCND1|TNFSF11|GNAT1|RAG2|TNFRSF4|TP63|LMO1|EMX2|IGFBP4|FST|SERPINF1|HGF|SOX11|POU3F3|EREG|AR|RBP4|MMP14|ELF5|HOXB4|IRF6|LMX1B|MS4A2|IL9R|FOXC2|FOXC1|CALCA|ENPEP|TACSTD2|CRIP3|CRIP1|TPO|GNG2|ERBB4|PDPN|SPOCK1|GPC4|NOS2|CD70|WNT7B|PTCH1|S100B|BMP4|FERMT1|NR6A1|KRT16|TGFBI|FGF10
42221	1.2465e-07	4.6756e-06	148	1463	1181	17721	response to chemical stimulus	DEFB1|RORB|AQP2|CXCL14|MPO|GJA1|EDNRA|CCND1|GJA3|TNFSF11|IL12A|SLC34A2|SCARA3|UGT2B11|SLC30A8|MSX2|SLC34A1|SERPINF1|HGF|IGFBP2|NPY1R|PGF|EREG|AR|RBP4|CLDN3|LOX|FEZ1|EEF1A2|CYP2E1|SCG2|STEAP2|EPHA3|CES1|CALCA|MAOB|EPAS1|SDC2|LPL|AK4|LPO|TNFRSF11A|GRK1|WNT6|TPO|PRKAR2B|STC2|APOE|TRPM6|ELANE|DRD5|CYP2J2|FOXF1|CAV1|PTCH1|HTR1B|NR0B1|GNG12|GRIN2B|BMP7|GNG11|SELE|IGF2R|COL1A1|BMP4|CYP2C9|MLXIPL|BMP2|VN…
35107	1.2472e-07	4.6756e-06	23	100	1181	17721	appendage morphogenesis	MSX2|PTCH1|TWIST1|EVX2|TBX4|PCSK5|DKK1|HOXA13|HOXC10|GLI3|LRP6|GLI2|HOXA11|BMP4|GREM1|HOXA10|COL2A1|SALL4|BMPR1B|PITX1|TP63|FGF10|FGFR1
35108	1.2472e-07	4.6756e-06	23	100	1181	17721	limb morphogenesis	MSX2|PTCH1|TWIST1|EVX2|TBX4|PCSK5|DKK1|HOXA13|HOXC10|GLI3|LRP6|GLI2|HOXA11|BMP4|GREM1|HOXA10|COL2A1|SALL4|BMPR1B|PITX1|TP63|FGF10|FGFR1
5539	1.2904e-07	4.8045e-06	29	148	1181	17721	glycosaminoglycan binding	PCOLCE2|LPL|PRELP|PTN|PCSK6|MPO|HAPLN4|THBS1|CCL8|ADAMTS3|EPYC|ADAMTS1|RSPO2|APOE|SLIT2|ELANE|RSPO4|CCL23|COL25A1|PTCH1|BGN|BMP7|PGF|VEGFA|BMP4|BCAN|AVP|FGF10|FGFR1
45941	1.5613e-07	5.7674e-06	72	575	1181	17721	positive regulation of transcription	BMP10|ONECUT2|ONECUT1|FOXI1|SIX1|RORB|IKZF2|HOXA13|GLI3|GLI2|MECOM|SIX4|HNF4A|SALL4|SIX3|HOXA2|HOXA1|HOXA7|TEAD1|TP63|HOXA5|TEAD4|POU1F1|HGF|SOX11|EBF3|POU3F3|PAX2|AR|NR5A2|HOXB9|IRF6|HOXB1|LMX1B|ZFPM2|SCG2|FOXC2|FOXC1|HLF|EPAS1|SATB2|GLIS3|BARX2|T|ABLIM3|PRDM16|TNNI2|CYTL1|ZNF423|HES3|PPARGC1A|NKX2-3|GSX1|FOXF2|FOXF1|IL31RA|NR2F2|SMARCA1|BMP7|VEGFA|BMP4|MLXIPL|BMP3|BMP2|KLF5|GDNF|TLX1|AGRN|FOXA3…
30054	1.5702e-07	5.7674e-06	67	521	1181	17721	cell junction	CHRM2|SNAP25|CHRM3|PRR7|GRIK2|PPP1R9A|RPH3A|RIMS2|GABRR3|RIMS1|GJA1|GABRR1|GJA3|CDH2|PSD3|DLGAP2|BVES|GRASP|CGNL1|PRIMA1|MAGI1|SLC13A3|GRID1|AFAP1|SYN2|SYN1|GABRG2|GABRG1|ARC|CLDN3|FEZ1|PKP2|PKP1|STEAP1|SHANK2|SHANK1|NLGN1|LPL|MARVELD2|SV2B|EPB41L3|CTNNA2|GABRE|MPDZ|GABRD|GABRA2|GABRQ|SYT4|GABRA1|CADM3|SYT3|DTNA|CAV1|LGI3|CGN|GRIN2B|MPP7|FERMT1|LRFN2|GJB2|OCLN|GLRB|DLC1|RIMBP2|PMP22|SCN2A|FERMT2
51173	1.7341e-07	6.3265e-06	81	676	1181	17721	positive regulation of nitrogen compound metabolic process	BMP10|ONECUT2|ONECUT1|FOXI1|SIX1|RORB|IKZF2|HOXA13|GLI3|GLI2|AKAP12|MECOM|SIX4|HNF4A|SALL4|SIX3|HOXA2|HOXA1|HOXA7|TEAD1|TP63|HOXA5|TEAD4|POU1F1|HGF|SOX11|EBF3|POU3F3|PAX2|EREG|AR|NR5A2|HOXB9|IRF6|HOXB1|AVP|LMX1B|ZFPM2|SCG2|FOXC2|FOXC1|HLF|MAOB|EPAS1|NPR1|SATB2|GLIS3|HNRNPLL|BARX2|T|ABLIM3|PRDM16|TNNI2|CYTL1|APOE|ZNF423|HES3|PPARGC1A|NKX2-3|DRD5|GSX1|FOXF2|EYA1|FOXF1|IL31RA|NR2F2|SMARCA1|BMP7|VEGF…
9719	2.1191e-07	7.6798e-06	64	493	1181	17721	response to endogenous stimulus	ROBO2|PDE3B|RORB|CTSV|TRH|AQP2|GJA1|SPR|CCND1|ME1|SLC34A2|SERPINF1|HGF|IGFBP2|NPY1R|PLA2G4A|PGF|EREG|AR|RBP4|MMP14|LOX|TFF3|CYP2E1|LCT|STEAP2|ZNF474|FOXC2|PRKAA2|MAOB|ADCY4|ADCY2|AK4|ADCY1|THBS1|GNG2|PRKAR2B|GNG4|ERBB4|SPP1|SLIT3|SLIT2|DRD5|GDF10|SORT1|CAV1|PTCH1|HTR1B|NR0B1|GNG12|BMP7|GNG11|ASS1|COL1A1|BMP4|GATM|CPS1|LEP|DLC1|MGP|REN|CD24|FOXA2|FGF10
1657	2.2505e-07	8.1017e-06	17	60	1181	17721	ureteric bud development	ROBO2|FOXC2|FOXC1|EYA1|SIX1|BMP7|GLI3|PGF|HOXA11|BMP4|GREM1|BMP2|GDNF|GPC3|SLIT2|SIM1|FGFR1
9725	2.2676e-07	8.1098e-06	59	441	1181	17721	response to hormone stimulus	ROBO2|PDE3B|RORB|CTSV|TRH|AQP2|GJA1|SPR|CCND1|ME1|SLC34A2|SERPINF1|HGF|IGFBP2|NPY1R|PLA2G4A|PGF|EREG|AR|RBP4|MMP14|LOX|TFF3|LCT|STEAP2|ZNF474|FOXC2|MAOB|ADCY4|ADCY2|ADCY1|THBS1|GNG2|PRKAR2B|GNG4|ERBB4|SPP1|SLIT3|SLIT2|SORT1|CAV1|PTCH1|HTR1B|NR0B1|GNG12|BMP7|GNG11|ASS1|COL1A1|BMP4|GATM|CPS1|LEP|DLC1|MGP|REN|CD24|FOXA2|FGF10
8201	2.3078e-07	8.1993e-06	24	111	1181	17721	heparin binding	CCL23|PCOLCE2|COL25A1|PTCH1|LPL|PRELP|PTN|PCSK6|MPO|BMP7|THBS1|PGF|VEGFA|BMP4|CCL8|ADAMTS3|ADAMTS1|RSPO2|APOE|SLIT2|ELANE|RSPO4|FGF10|FGFR1
10628	2.3476e-07	8.2867e-06	74	603	1181	17721	positive regulation of gene expression	BMP10|ONECUT2|ONECUT1|FOXI1|SIX1|RORB|IKZF2|HOXA13|GLI3|GLI2|MECOM|SIX4|HNF4A|SALL4|SIX3|HOXA2|HOXA1|HOXA7|TEAD1|TP63|HOXA5|TEAD4|POU1F1|HGF|SOX11|EBF3|POU3F3|PAX2|AR|NR5A2|HOXB9|IRF6|HOXB1|AVP|LMX1B|ZFPM2|SCG2|FOXC2|FOXC1|HLF|EPAS1|SATB2|GLIS3|BARX2|WNT6|T|ABLIM3|PRDM16|TNNI2|CYTL1|ZNF423|HES3|PPARGC1A|NKX2-3|GSX1|FOXF2|FOXF1|IL31RA|NR2F2|SMARCA1|BMP7|VEGFA|BMP4|MLXIPL|BMP3|BMP2|KLF5|GDNF|TLX1|A…
61180	2.6099e-07	9.1532e-06	13	36	1181	17721	mammary gland epithelium development	FOXF1|WNT7B|PTCH1|GLI2|ROBO1|AR|CCND1|ELF5|TNFSF11|IRF6|SLIT2|HOXA5|FGF10
30001	2.6369e-07	9.1567e-06	57	422	1181	17721	metal ion transport	RYR2|KCNK9|ATP12A|JPH1|HEPH|SCN5A|SCN1B|SLC34A2|SLC13A3|SLC30A8|CACNA2D1|SLC34A1|CACNA2D2|ATP1B4|ABCC9|CACNA2D4|SCN8A|KCNQ2|STEAP1|STEAP2|KCNE1|SLC24A3|CACNA1B|ATP1A4|CACNA1C|KCNV1|CACNG8|CCL8|SCN7A|KCNN2|SLC13A5|SCN3A|SLC17A2|TRPM6|KCNJ2|CACNG4|SLC38A4|ASIC1|KCNF1|KCNJ5|KCNJ6|SLC10A6|KCNJ8|SLC10A2|CAV1|KCNJ15|KCNJ16|TRPV3|ATP2B2|GRIN2B|KCNS3|CACHD1|REN|NMUR1|KCNK1|SCN2A|HCN1
9605	2.6446e-07	9.1567e-06	69	550	1181	17721	response to external stimulus	ROBO2|RYR2|NRP2|DEFB1|CTSV|AQP2|CXCL14|ROBO1|MAP1LC3A|SPR|CCND1|TNFSF11|GNAT1|CTSD|EDN3|SERPINF1|HGF|SFTPD|IGFBP2|PLA2G4A|SSTR2|RBP4|MMP14|RGS9BP|LCT|SCG2|CX3CR1|CALCA|COL11A1|WNT8A|TNFRSF11A|GRK1|WNT6|CCL8|STC2|SPP1|CCL1|SLIT3|SLIT2|CCL19|CTNNA2|CCL18|PPARGC1A|MEST|CCL24|CCL23|CCL22|CCL21|FOXF1|WNT7B|CAV1|PTCH1|GRIN2B|BMP7|IGF2R|ASS1|VEGFA|COL1A1|BMP4|BMP2|GATM|CPS1|GLRB|KIF26A|AXL|LEP|MGP|FOXA3…
7610	2.8363e-07	9.7523e-06	61	465	1181	17721	behavior	ROBO2|SNAP25|NRP2|DEFB1|GRIK2|TRH|CXCL14|AFF2|ROBO1|HPGDS|GRM4|SPR|TNFSF11|PTGDS|TCF15|EDN3|SERPINF1|HGF|SFTPD|NPY1R|C1QL1|SCN8A|AVP|HOXB8|SCG2|ASTN1|CX3CR1|CALCA|CHAT|TNFRSF11A|ADCY1|PTN|CCL8|EFNB3|PRKAR2B|PENK|CCL1|SLIT3|SLIT2|CCL19|CCL18|NTSR1|DRD5|CCL24|CCL23|CCL22|NLGN4X|CCL21|KCNIP3|HTR1B|S100B|GRIN2B|POU4F1|VEGFA|GLRB|GDNF|LEP|NMU|REN|APBA1|FGF10
21510	2.8525e-07	9.7523e-06	14	42	1181	17721	spinal cord development	GSX1|OLIG2|LBX1|HOXC10|GLI3|GLI2|ROBO1|RELN|SLIT3|SLIT2|NCAM2|MDGA2|HOXB8|MNX1
22891	4.1042e-07	1.3944e-05	92	816	1181	17721	substrate-specific transmembrane transporter activity	SNAP25|RYR2|KCNK9|GRIK2|ATP12A|AQP2|SLC6A2|SLC2A7|GABRR3|GJA1|GABRR1|KCNT2|SLCO2B1|SCN5A|SCN1B|SLC22A11|SLC34A2|SLC2A14|SLC13A3|SLC30A8|KCNH6|GRID1|CACNA2D1|SLC34A1|KCNK13|SLC2A12|CACNA2D2|ATP1B4|CACNA2D4|ANO2|GABRG2|GABRG1|AZGP1|SCN8A|KCNQ2|SLCO2A1|MS4A2|RHCG|KCNE1|SLC24A3|CACNA1B|ATP1A4|CLCNKA|ATP10B|CACNA1C|KCNA7|SLC1A6|CLCN1|SLC7A3|KCNV1|CACNG8|SCN7A|KCNN2|SLC13A5|GABRE|ASIC2|SCN3A|SLC17A2|TR…
7165	4.3551e-07	1.4704e-05	178	1873	1181	17721	signal transduction	CHRM2|SH3GL3|CNTFR|CHRM3|RASEF|IL5RA|CXCL14|FGF6|HPGDS|EDNRA|RPS6KA6|HTR7|CCND1|DPYSL5|RGS1|RPS6KA2|CLEC5A|TNFSF11|TNR|GNAT1|UNC5A|KCNH6|IGFBP5|IGFBP4|HGF|FIBCD1|IGFBP2|NPY1R|UNC5C|ANK3|PGF|EREG|AR|DOK5|SFRP5|PKP1|SCG2|EPHA3|RASL12|CALCA|CALCB|PDE1C|EPAS1|RRAD|HTRA3|CHAT|LPAR3|RASAL1|TNFRSF11A|MST1R|NTS|KIR2DL4|CRHR2|GRK1|ARHGAP22|T|PRKAR2B|PENK|STAP1|CYTL1|APOE|SRGAP1|ASIC3|DRD5|ASIC1|DTNA|RASL1…
22843	4.8417e-07	1.6246e-05	27	140	1181	17721	voltage-gated cation channel activity	SNAP25|KCNE1|CACNA1B|CACNA1C|KCNA7|KCNV1|CACNG8|SCN7A|SCN5A|SCN3A|KCNJ2|SCN1B|CACNG4|KCNF1|KCNJ5|KCNJ6|KCNH6|KCNJ8|KCNJ15|KCNJ16|KCNS3|SCN8A|KCNQ2|REN|KCNK1|SCN2A|HCN1
48518	4.9973e-07	1.6666e-05	203	2200	1181	17721	positive regulation of biological process	CNTFR|FOXI1|C4BPA|IKZF2|AQP2|GJA1|EDNRA|KDR|HOXA3|TNFSF11|HOXA2|IL12A|HOXA1|HOXA7|PRSS2|BVES|TP63|HOXA5|EPHA7|SERPINF1|SOX11|EBF3|EREG|AR|RBP4|HOXB9|IFI27|FEZ1|LGALS12|SERPING1|HOXB1|ZFPM2|MAOB|EPAS1|CFI|LPAR3|THY1|MST1R|HNRNPLL|KLK7|C6|T|PDGFD|PRDM16|APOE|PPARGC1A|NKX2-3|ELANE|FOXF2|FOXF1|IL31RA|NR2F2|SMARCA1|GRIN2B|VNN1|NMU|CD24|ROBO2|NRP1|RYR2|TFCP2L1|DOC2B|GRIK2|PRL|HOXC10|GLI3|GLI2|ROBO1|AKA…
45211	5.2115e-07	1.7274e-05	28	149	1181	17721	postsynaptic membrane	CHRM2|CHRM3|PRR7|NLGN1|GRIK2|GABRR3|GABRR1|PSD3|GABRE|DLGAP2|MPDZ|GRASP|GABRD|GABRA2|GABRQ|GABRA1|EPHA7|GRID1|GRIN2B|GABRG2|SNAP91|GABRG1|LRFN2|ARC|GLRB|FEZ1|SHANK2|SHANK1
43129	5.7614e-07	1.8867e-05	7	10	1181	17721	surfactant homeostasis	HLF|EPAS1|ERBB4|SFTPD|KDR|PLA2G4A|VEGFA
48875	5.7614e-07	1.8867e-05	7	10	1181	17721	chemical homeostasis within a tissue	HLF|EPAS1|ERBB4|SFTPD|KDR|PLA2G4A|VEGFA
48522	5.8134e-07	1.8923e-05	187	1997	1181	17721	positive regulation of cellular process	CNTFR|WWC1|FOXI1|RORB|IKZF2|HOXA13|HOXA11|FGF6|GJA1|EDNRA|CCND1|SALL4|KDR|HOXA3|TNFSF11|HOXA2|IL12A|HOXA1|NRCAM|HOXA7|TNFRSF4|PRSS2|BVES|TP63|HOXA5|EPHA7|SLC30A8|MSX2|SERPINF1|HGF|SOX11|EBF3|POU3F3|PGF|EREG|AR|RBP4|HOXB9|IFI27|FEZ1|LGALS12|HOXB1|LMX1B|ZFPM2|SCG2|CALCA|MAOB|EPAS1|NPR1|GLIS3|LPL|LPAR3|THY1|TNFRSF11A|MST1R|HNRNPLL|KLK7|GRK1|TPO|C6|T|PDGFD|PRDM16|CYTL1|APOE|ZNF423|PRODH|PPARGC1A|NKX2…
45595	5.9274e-07	1.9179e-05	68	551	1181	17721	regulation of cell differentiation	ROBO2|NRP1|SIX1|GLI3|PTPRG|GLI2|ROBO1|HOXA11|HK3|CCND1|CDH2|TNFSF11|HOXA2|NRCAM|HLA-DOA|HOXA7|TP63|HOXA5|FST|SERPINF1|HGF|OLIG2|ADRA2C|DKK1|ADAMTS20|EREG|GREM1|AR|FEZ1|SCG2|CETP|CALCA|NLGN1|SEMA3A|TWIST1|LPL|THY1|KLK7|DLL3|PRDM16|SPP1|SLIT3|APOE|SLIT2|HES3|GDF10|ZFHX3|EYA1|FOXF1|WNT7B|CAV1|NR0B1|LBX1|BMP7|BMP4|BMP2|VNN1|LEP|FGF18|OSTN|AGRN|CD24|BMPR1B|FOXA3|FOXA2|FGF10|NEUROG3|FGFR1
60485	6.2169e-07	1.9885e-05	17	64	1181	17721	mesenchyme development	FOXC2|NRP2|FOXC1|FOXF2|EDN3|FOXF1|HGF|WNT8A|BMP7|PAX2|BMP4|BMP2|EDNRA|GDNF|HOXA5|FGF10|FGFR1
22834	6.2551e-07	1.9885e-05	25	125	1181	17721	ligand-gated channel activity	RYR2|GRIK2|GABRR3|GABRR1|GABRE|ASIC2|GABRD|ASIC3|KCNJ2|ASIC1|GABRA2|GABRQ|KCNJ5|GABRA1|KCNJ6|KCNH6|KCNJ8|GRID1|KCNJ15|KCNJ16|GRIN2B|GABRG2|GABRG1|GLRB|KCNK1
15276	6.2551e-07	1.9885e-05	25	125	1181	17721	ligand-gated ion channel activity	RYR2|GRIK2|GABRR3|GABRR1|GABRE|ASIC2|GABRD|ASIC3|KCNJ2|ASIC1|GABRA2|GABRQ|KCNJ5|GABRA1|KCNJ6|KCNH6|KCNJ8|GRID1|KCNJ15|KCNJ16|GRIN2B|GABRG2|GABRG1|GLRB|KCNK1
30902	7.5939e-07	2.4e-05	16	58	1181	17721	hindbrain development	GDF10|EN2|POU4F1|MYO16|GLI2|DAB1|DLC1|HOXA2|HOXA1|HOXB2|HOXB1|CTNNA2|LMX1B|NCAM2|HES3|FOXA2
4714	7.9006e-07	2.4825e-05	17	65	1181	17721	transmembrane receptor protein tyrosine kinase activity	EPHA5|NRP1|EPHA7|NRP2|LTK|EPHA6|MUSK|FLT4|INSRR|MST1R|IGF2R|EFNB3|AXL|ERBB4|KDR|EPHA3|FGFR1
19199	9.0766e-07	2.8357e-05	19	80	1181	17721	transmembrane receptor protein kinase activity	EPHA5|NRP1|EPHA7|NRP2|LTK|EPHA6|MUSK|FLT4|INSRR|MST1R|LTBP1|IGF2R|EFNB3|AXL|ERBB4|KDR|BMPR1B|EPHA3|FGFR1
4890	1.2622e-06	3.9208e-05	9	19	1181	17721	GABA-A receptor activity	GABRA2|GABRR3|GABRQ|GABRA1|GABRR1|GABRE|GABRD|GABRG2|GABRG1
19838	1.5167e-06	4.658e-05	22	106	1181	17721	growth factor binding	NRP1|IGFBP5|SORT1|IGFBP4|FLT4|HTRA3|IL1R2|IGFBP2|IL5RA|PCSK6|LTBP1|THBS1|IGF2R|COL1A1|COL3A1|COL1A2|COL2A1|NOV|COL4A1|KDR|IL9R|FGFR1
30323	1.5167e-06	4.658e-05	22	106	1181	17721	respiratory tube development	HLF|EPAS1|FOXF1|WNT7B|SFTPD|PCSK5|GLI3|VEGFA|GLI2|BMP4|RBP4|MMP14|LOX|MGP|FGF18|PDPN|KDR|ZFPM2|HOXA5|FOXA2|FGF10|FGFR1
43005	1.6439e-06	5.0202e-05	50	372	1181	17721	neuron projection	CHRM2|ROBO2|SNAP25|NRP1|CHRM3|NRP2|CTSV|GRIK2|ROBO1|SPR|DPYSL5|KIF5C|BASP1|NRCAM|NOS1|DLGAP2|TP63|EPHA7|NPY1R|ADRA2C|AR|ARC|NOV|FEZ1|SCN8A|AVP|INA|TNFRSF21|SHANK1|SEMA3A|ADCY4|ADCY2|THY1|CACNA1C|CYGB|RELN|EPB41L3|APOE|CTNNA2|NCAM2|MPDZ|KCNJ2|SYT4|KCNJ6|WHRN|ATP2B2|GRIN2B|NMU|SCN2A|HCN1
30528	1.7804e-06	5.4067e-05	146	1505	1181	17721	transcription regulator activity	MYT1L|WWC1|FOXI2|FOXI1|RHOXF2B|RORB|IKZF2|HOXA13|HOXA11|FOXQ1|HOXA10|SPIC|HOXA9|SOX1|BASP1|HOXA3|HOXA2|HOXA1|HOXA7|PITX1|HOXA6|MNX1|TP63|HOXA5|HOXA4|LMO1|MSX2|SOX13|SOX11|EBF3|POU3F3|AR|HOXB9|FEZ1|HOXB4|HOXB3|HOXB2|HOXB1|LMX1B|HOXB8|ZFPM2|HOXB7|SCG2|HOXB6|HOXB5|AIRE|EPAS1|SHOX2|GLIS3|TWIST1|BHLHE22|T|PRDM16|CYTL1|ZNF423|PPARGC1A|HOXC8|NKX2-3|ZFHX3|EGR3|FOXF2|FOXF1|PBX3|IL31RA|NR0B1|NR2F2|EVX2|SMA…
31328	2.1288e-06	6.4291e-05	81	719	1181	17721	positive regulation of cellular biosynthetic process	BMP10|ONECUT2|ONECUT1|FOXI1|SIX1|RORB|IKZF2|HOXA13|GLI3|GLI2|AKAP12|MECOM|SIX4|HNF4A|SALL4|SIX3|HOXA2|HOXA1|HOXA7|TEAD1|TP63|HOXA5|TEAD4|POU1F1|HGF|PLA2G4A|SOX11|EBF3|POU3F3|PAX2|EREG|AR|NR5A2|HOXB9|IRF6|HOXB1|AVP|LMX1B|ZFPM2|SCG2|FOXC2|FOXC1|HLF|EPAS1|NPR1|SATB2|GLIS3|BARX2|THBS1|T|ABLIM3|PRDM16|TNNI2|CYTL1|APOE|ZNF423|HES3|PPARGC1A|NKX2-3|ELANE|DRD5|GSX1|FOXF2|FOXF1|IL31RA|NR2F2|SMARCA1|BMP7|VE…
51216	2.2367e-06	6.6807e-05	18	77	1181	17721	cartilage development	WNT7B|SATB2|BARX2|BMP7|HOXA11|COL1A1|BMP3|FGF6|COL2A1|MGP|FGF18|HOXA3|HOXB3|CYTL1|BMPR1B|PITX1|HOXA5|FGFR1
21537	2.2367e-06	6.6807e-05	18	77	1181	17721	telencephalon development	CX3CR1|ROBO2|EMX2|GNG12|POU3F3|GLI3|ROBO1|BMP4|BCAN|BMP2|RELN|DAB1|EFNA2|SALL3|ERBB4|SIX3|SLIT3|SLIT2
44057	2.2713e-06	6.7469e-05	44	314	1181	17721	regulation of system process	CHRM2|CHRM3|RYR2|KCNE1|BMP10|CALCA|NLGN1|HLF|EPAS1|NPR1|SEMA3A|CHAT|HSPB7|GRIK2|GJA1|SPR|PATE4|CDH2|ERBB4|BDKRB2|APOE|SCN5A|NOS1|DRD5|CYP2J2|EDN3|NOS2|FST|CAV1|NPY1R|HTR1B|SSTR2|SNCAIP|GRIN2B|BCAN|ARC|CPS1|GDNF|FEZ1|LEP|NMU|HRC|AVP|FGF10
9611	2.4884e-06	7.3515e-05	65	540	1181	17721	response to wounding	TRIM72|NRP1|IL23R|C4BPA|GJA1|SPR|HNF4A|BDKRB2|AOX1|ITGB6|TNFRSF4|CR2|SERPINB2|MME|VWF|IGFBP4|HGF|MST1|EREG|TPST1|LOX|NINJ1|SERPING1|TLR10|AVP|CHST4|MS4A2|INA|SCG2|EPHA3|CX3CR1|SDC2|CFI|ALOX15|PROZ|THBS1|KLK7|IL22RA2|C6|CCL8|SCUBE1|PATE4|PDPN|SPP1|APOE|CCL19|CCL18|DRD5|CCL24|CCL23|CD163|CCL22|CCL21|FOXF1|F12|CYP4F11|SELE|ASS1|COL3A1|BMP2|GATM|VNN1|BMPR1B|FOXA2|FGF10
43583	2.53e-06	7.4342e-05	21	101	1181	17721	ear development	HMX3|KCNK9|EYA1|TCF15|WHRN|FOXI1|SIX1|MYO7A|HOXA13|GLI3|GLI2|TMIE|COL2A1|SIX4|HOXA2|HOXA1|NEUROG1|NKX3-2|HMX2|FGF10|FGFR1
6357	2.75e-06	8.0371e-05	83	747	1181	17721	regulation of transcription from RNA polymerase II promoter	ONECUT2|ONECUT3|ONECUT1|FOXI1|HNF4G|SIX1|TFCP2L1|IKZF2|HOXA13|GLI3|GLI2|SIX4|HNF4A|SALL4|HEY2|SIX3|HOXA2|HOXA1|HOXA7|TEAD1|MNX1|TP63|HOXA5|TEAD3|TEAD4|TCF15|FST|HGF|SOX11|OLIG2|PAX5|POU3F3|AR|NR5A2|HOXB9|HOXB4|HOXB1|LMX1B|ZFPM2|SCG2|FOXC2|FOXC1|HLF|EPAS1|SATB2|GLIS3|TWIST1|BARX2|T|ABLIM3|PRDM16|CYTL1|HES3|PPARGC1A|HOXC8|NKX2-3|ZFHX3|GSX1|FOXF2|FOXF1|CAV1|KCNIP3|NR0B1|NR2F2|LBX1|BMP7|POU4F1|ST18|V…
32879	2.94e-06	8.5465e-05	81	725	1181	17721	regulation of localization	SNAP25|NRP1|RYR2|BMP10|ONECUT2|SYCP1|ONECUT1|PDE3B|DOC2B|TRH|AQP2|JPH1|GLI3|GJA1|EDNRA|SPR|CDH2|KDR|TNFSF11|NOS1|HOXA7|TNFRSF4|MAGI1|SLC30A8|IGFBP5|EDN3|CACNA2D1|FST|HGF|SFTPD|NGB|NPY1R|RRAS2|PLA2G4A|UNC5C|TEX15|ADRA2C|SYTL4|GREM1|RBP4|AVP|MS4A2|CETP|CALCA|MAOB|LAMA4|SEMA3A|LPL|LPAR3|THY1|TNFRSF11A|THBS1|SRPX2|ERBB4|PDPN|GPC3|SLIT3|APOE|SLIT2|MEST|DRD5|CCL24|NOS2|FOXF1|TRAT1|CAV1|LGI3|HTR1B|RAB27…
3013	3.2343e-06	9.3025e-05	30	181	1181	17721	circulatory system process	FOXC2|RYR2|KCNE1|FOXC1|CALCA|CALCB|NPR1|ELN|LRP4|AQP2|NTS|PCSK5|EDNRA|HTR7|SPR|BDKRB2|APOE|SCN5A|SLIT2|DRD5|KCNJ8|EDN3|NOS2|NPY1R|VEGFA|COL1A2|SERPING1|HOXB2|REN|AVP
8015	3.2343e-06	9.3025e-05	30	181	1181	17721	blood circulation	FOXC2|RYR2|KCNE1|FOXC1|CALCA|CALCB|NPR1|ELN|LRP4|AQP2|NTS|PCSK5|EDNRA|HTR7|SPR|BDKRB2|APOE|SCN5A|SLIT2|DRD5|KCNJ8|EDN3|NOS2|NPY1R|VEGFA|COL1A2|SERPING1|HOXB2|REN|AVP
30198	3.5215e-06	9.9845e-05	21	103	1181	17721	extracellular matrix organization	FOXC2|FOXC1|FOXF2|FOXF1|COL14A1|COL11A1|COL12A1|LAMC1|ADAMTS20|COL1A1|COL3A1|COL1A2|COL2A1|ADAMTS3|COL4A2|LOX|COL4A6|TNR|EMILIN1|LMX1B|TGFBI
30324	3.5215e-06	9.9845e-05	21	103	1181	17721	lung development	HLF|EPAS1|FOXF1|WNT7B|SFTPD|GLI3|VEGFA|GLI2|BMP4|RBP4|MMP14|LOX|MGP|FGF18|PDPN|KDR|ZFPM2|HOXA5|FOXA2|FGF10|FGFR1
42127	3.5265e-06	9.9845e-05	91	846	1181	17721	regulation of cell proliferation	NRP1|CNTFR|BMP10|SPARC|FLT4|ADRA1D|LAMC1|HOXC10|GLI3|GLI2|ROBO1|FGF6|GJA1|EDNRA|SPR|CCND1|ADAMTS1|HNF4A|HEY2|KDR|HOXA3|BDKRB2|IL12A|TNFRSF4|TP63|HOXA5|POU1F1|MMP7|MME|MSX2|IGFBP5|EDN3|SERPINF1|HGF|SFTPD|NGB|PLA2G4A|SSTR2|POU3F3|PGF|EREG|AR|RBP4|AZGP1|NR5A2|IRF6|AVP|SCG2|HMX2|TNFRSF11A|MST1R|PTN|THBS1|TPO|T|ERBB4|GPC3|BTLA|SLIT3|APOE|SLIT2|NKX2-3|ELANE|IL12RB2|CCL24|CGREF1|CCL23|NOS2|FOXF1|CAV1|PT…
48483	3.5549e-06	0.00010013	9	21	1181	17721	autonomic nervous system development	GDNF|KIF26A|HOXA1|HOXB2|HOXB1|NCAM2|GFRA3|HES3|TP63
45137	3.7447e-06	0.00010493	26	146	1181	17721	development of primary sexual characteristics	ROBO2|FOXC1|HTRA3|CTSV|HOXA13|CCND1|ADAMTS1|KDR|SLIT3|SLIT2|TP63|DMRT1|FST|PLA2G4A|NR0B1|TEX15|EREG|VEGFA|BMP4|AR|RBP4|MMP14|GJB2|LEP|REN|BMPR1B
9891	3.8292e-06	0.00010675	81	730	1181	17721	positive regulation of biosynthetic process	BMP10|ONECUT2|ONECUT1|FOXI1|SIX1|RORB|IKZF2|HOXA13|GLI3|GLI2|AKAP12|MECOM|SIX4|HNF4A|SALL4|SIX3|HOXA2|HOXA1|HOXA7|TEAD1|TP63|HOXA5|TEAD4|POU1F1|HGF|PLA2G4A|SOX11|EBF3|POU3F3|PAX2|EREG|AR|NR5A2|HOXB9|IRF6|HOXB1|AVP|LMX1B|ZFPM2|SCG2|FOXC2|FOXC1|HLF|EPAS1|NPR1|SATB2|GLIS3|BARX2|THBS1|T|ABLIM3|PRDM16|TNNI2|CYTL1|APOE|ZNF423|HES3|PPARGC1A|NKX2-3|ELANE|DRD5|GSX1|FOXF2|FOXF1|IL31RA|NR2F2|SMARCA1|BMP7|VE…
2064	3.876e-06	0.0001075	12	38	1181	17721	epithelial cell development	BMP4|KCNE1|GJA1|ONECUT2|GDNF|WNT7B|ONECUT1|TFCP2L1|HOXA13|TP63|HOXA5|PAX2
40012	4.3318e-06	0.00011953	36	241	1181	17721	regulation of locomotion	ROBO2|BMP10|ONECUT2|LAMA4|SEMA3A|ONECUT1|THY1|THBS1|ROBO1|SRPX2|SPR|ERBB4|PDPN|KDR|APOE|SLIT2|HOXA7|BVES|ELANE|DRD5|CCL24|IGFBP5|EDN3|FOXF1|HGF|NGB|RRAS2|UNC5C|NR2F2|SELE|VEGFA|BMP4|GREM1|DLC1|SCG2|FGF10
5604	4.5e-06	0.00012355	17	73	1181	17721	basement membrane	COL28A1|COL15A1|SPARC|LAMC3|LAMA4|LAMB4|LAMC1|VEGFA|COL2A1|COL4A2|ADAMTS1|COL4A1|COL4A6|COL8A1|COL4A5|AGRN|FREM2
7626	4.8361e-06	0.0001321	39	272	1181	17721	locomotory behavior	CX3CR1|ROBO2|NRP2|CALCA|CHAT|DEFB1|TNFRSF11A|TRH|CXCL14|ROBO1|HPGDS|CCL8|EFNB3|TNFSF11|CCL1|SLIT3|SLIT2|CCL19|CCL18|NTSR1|CCL24|CCL23|CCL22|CCL21|EDN3|HGF|SFTPD|NPY1R|VEGFA|C1QL1|GLRB|GDNF|SCN8A|APBA1|AVP|HOXB8|SCG2|FGF10|ASTN1
42471	4.8967e-06	0.00013309	16	66	1181	17721	ear morphogenesis	HMX3|EYA1|FOXI1|SIX1|MYO7A|GLI2|TMIE|COL2A1|SIX4|HOXA2|HOXA1|NEUROG1|NKX3-2|HMX2|FGF10|FGFR1
7167	5.2769e-06	0.00014271	46	345	1181	17721	enzyme linked receptor protein signaling pathway	ZNF474|FOXC2|BMP10|FOXC1|LTK|NPR1|FLT4|MST1R|GRIK2|PTN|PTPRG|FGF6|EFNB3|T|ERBB4|KDR|BDKRB2|STAP1|EPHA5|GDF10|EPHA7|EPHA6|MUSK|MSX2|SORT1|FST|HGF|INSRR|IL31RA|BMP7|EREG|VEGFA|BMP4|AR|COL3A1|BMP2|COL1A2|DOK5|AXL|FGF18|CLNK|AGRN|BMPR1B|EPHA3|FGF10|FGFR1
48645	5.3685e-06	0.00014386	8	17	1181	17721	organ formation	BMP4|AR|TLX1|HOXA3|NKX3-2|TP63|FGF10|GLI2
60541	5.3721e-06	0.00014386	22	114	1181	17721	respiratory system development	HLF|EPAS1|FOXF1|WNT7B|SFTPD|GLI3|VEGFA|GLI2|BMP4|RBP4|MMP14|LOX|MGP|FGF18|PDPN|KDR|ZFPM2|MNX1|HOXA5|FOXA2|FGF10|FGFR1
31982	5.6138e-06	0.00014959	79	714	1181	17721	vesicle	PCSK2|PIGR|TRIM72|SPARC|GALNT13|KCNK9|CTSV|DOC2B|TRH|AQP2|PCSK5|MPO|RPH3A|GJA1|MAP1LC3A|GRM4|CAMKV|ADAMTS1|PALM|AP1S3|CTSD|SLC30A8|VWF|SERPINF1|HGF|SFTPD|IGFBP2|BGN|NPY1R|PLA2G4A|COPZ2|MYO7A|SYN2|SYTL4|SYN1|BCAN|MMP14|ARC|SCN8A|TFF3|APLNR|SERPING1|AVP|RHCG|STEAP2|CETP|ENPEP|NTS|THBS1|LRP6|CACNG8|PCSK1N|SV2B|PATE4|SPP1|NPTX1|ELANE|CACNG4|GABRA2|SYT4|SYT3|SORT1|CAV1|LGI3|KLK13|RAB27B|RASSF9|GRIN2B|…
16917	5.6604e-06	0.0001501	9	22	1181	17721	GABA receptor activity	GABRA2|GABRR3|GABRQ|GABRA1|GABRR1|GABRE|GABRD|GABRG2|GABRG1
30425	5.7031e-06	0.0001505	30	186	1181	17721	dendrite	CHRM2|CHRM3|SEMA3A|ADCY4|ADCY2|THY1|GRIK2|CACNA1C|RELN|SPR|DPYSL5|APOE|NOS1|DLGAP2|MPDZ|KCNJ2|TP63|KCNJ6|EPHA7|WHRN|ATP2B2|GRIN2B|AR|ARC|NOV|FEZ1|SCN8A|AVP|SHANK1|HCN1
48839	5.8252e-06	0.00015297	18	82	1181	17721	inner ear development	HMX3|KCNK9|EYA1|WHRN|FOXI1|SIX1|MYO7A|HOXA13|GLI3|GLI2|TMIE|COL2A1|SIX4|HOXA1|NEUROG1|HMX2|FGF10|FGFR1
48486	6.1028e-06	0.00015905	6	9	1181	17721	parasympathetic nervous system development	GDNF|HOXA1|HOXB2|HOXB1|NCAM2|HES3
5509	6.1149e-06	0.00015905	71	623	1181	17721	calcium ion binding	CALR3|NRP1|RYR2|ANXA8L1|NRP2|SPARC|RASEF|CLGN|CDH7|CDH2|ME1|MAN1A1|ANXA8|PRSS3|EDIL3|PRSS2|TGM3|PLS1|MME|MMP1|MST1|MMP14|MMP13|MMP16|VSNL1|CDH11|PADI3|CDHR3|FREM2|CDH18|NECAB2|FBN3|PCDH10|PCDH15|PROZ|LRP4|LPL|FBLN1|LTBP1|FBLN2|THBS1|PCDH17|NKD1|FBLN5|TPO|PPP3R2|SCUBE1|SPOCK1|SLIT3|SLIT2|SYT4|CGREF1|DTNA|PCDH9|KCNIP1|KCNIP3|ATP2B2|S100B|SULF1|LRP1B|CAPN13|PCDHB2|MGP|HRC|FAT1|PCDHB6|TLL2|S100P|PLCH…
51094	6.161e-06	0.00015948	46	347	1181	17721	positive regulation of developmental process	ROBO2|NRP1|BMP10|CALCA|LPL|SIX1|THBS1|GLI3|GLI2|ROBO1|HOXA11|DLL3|WNT6|GJA1|C6|SRPX2|HEY2|TNFSF11|NRCAM|SLIT2|HOXA5|GDF10|ZFHX3|WNT7B|FST|SERPINF1|HGF|PLA2G4A|OLIG2|ADRA2C|BMP7|ADAMTS20|VEGFA|BMP4|BMP2|VNN1|GDNF|LEP|FGF18|BMPR1B|SCG2|FOXA3|FOXA2|FGF10|NEUROG3|FGFR1
42472	6.4956e-06	0.00016735	14	53	1181	17721	inner ear morphogenesis	HMX3|EYA1|FOXI1|SIX1|MYO7A|GLI2|TMIE|COL2A1|SIX4|HOXA1|NEUROG1|HMX2|FGF10|FGFR1
60749	6.8918e-06	0.00017672	7	13	1181	17721	mammary gland alveolus development	AR|CCND1|FOXF1|TNFSF11|TNFRSF11A|HOXA5|VEGFA
40007	7.0518e-06	0.00017997	32	207	1181	17721	growth	FOXC2|BMP10|FOXC1|GLI3|KLK7|GLI2|ROBO1|HOXA11|GJA1|SLIT3|SLIT2|HOXA5|GDF10|IGFBP5|WNT7B|BMP7|DCLK1|EREG|VEGFA|BMP4|AR|BMP3|BMP2|GATM|ETNK2|NINJ1|APBA1|LMX1B|BMPR1B|INA|FGF10|FGFR1
10557	7.9307e-06	0.00020145	75	674	1181	17721	positive regulation of macromolecule biosynthetic process	BMP10|ONECUT2|ONECUT1|FOXI1|SIX1|RORB|IKZF2|HOXA13|GLI3|GLI2|MECOM|SIX4|HNF4A|SALL4|SIX3|HOXA2|HOXA1|HOXA7|TEAD1|TP63|HOXA5|TEAD4|POU1F1|HGF|SOX11|EBF3|POU3F3|PAX2|EREG|AR|NR5A2|HOXB9|IRF6|HOXB1|LMX1B|ZFPM2|SCG2|FOXC2|FOXC1|HLF|EPAS1|SATB2|GLIS3|BARX2|THBS1|T|ABLIM3|PRDM16|TNNI2|CYTL1|ZNF423|HES3|PPARGC1A|NKX2-3|ELANE|GSX1|FOXF2|FOXF1|IL31RA|NR2F2|SMARCA1|BMP7|VEGFA|BMP4|MLXIPL|BMP3|BMP2|KLF5|GDN…
7169	8.0552e-06	0.00020367	33	218	1181	17721	transmembrane receptor protein tyrosine kinase signaling pathway	ZNF474|FOXC2|FOXC1|LTK|FLT4|MST1R|GRIK2|PTPRG|FGF6|EFNB3|ERBB4|KDR|BDKRB2|STAP1|EPHA5|EPHA7|EPHA6|MUSK|SORT1|HGF|INSRR|IL31RA|EREG|VEGFA|AR|DOK5|AXL|FGF18|CLNK|AGRN|EPHA3|FGF10|FGFR1
70011	8.5175e-06	0.00021436	64	549	1181	17721	peptidase activity, acting on L-amino acid peptides	PCSK2|CPM|ADAMDEC1|TPSB2|CTSW|CTSV|PCSK6|PCSK5|CLGN|ADAMTSL1|ADAMTS5|HK3|ADAMTS3|ADAMTS1|DDI1|TPSAB1|CTSE|PRSS3|CTSD|PRSS2|MMP7|OVCH1|MME|MMP1|HGF|USP44|OVCH2|MST1|MMEL1|TMPRSS11F|ADAMTS20|MMP14|MMP13|FOLH1|MMP16|PAPPA|CARD17|DPEP3|ENPEP|KLK1|HTRA3|CFI|PROZ|LRP4|THSD4|KLK7|ADAMTS15|C6|RELN|ADAMTS19|ELANE|CPA4|F12|ECEL1|KLK13|CAPN13|DAB1|XPNPEP2|CPE|TLL2|REN|TLL1|PGPEP1L|LGMN
50877	8.6563e-06	0.00021644	119	1208	1181	17721	neurological system process	OR1C1|RORB|RIMS1|HTR7|GJA3|LRAT|GNAT1|SCN1B|PRIMA1|SERPINF1|NPY1R|CACNA2D4|MYO7A|PDYN|GABRG1|RBP4|RGS9BP|OR9A4|SFRP5|SCN8A|KCNQ2|HOXB8|RD3|KCNE1|CALCA|OR6K3|EPAS1|CHAT|TACSTD2|PCDH15|CACNA1B|LPAR3|SLC1A6|KLK7|GRK1|PRKAR2B|NPBWR1|PENK|NPTX1|APOE|ASIC2|OR7D2|ASIC3|NTSR1|PRPH|DRD5|SYT4|EGR3|DTNA|OR6J1|HTR1B|GRIN2B|SNAP91|COL1A1|TMIE|GJB2|PCDHB2|NMU|PCDHB6|OR2A7|NMUR1|TGFBI|SCN2A|VSX1|OR2A1|ROBO2|SNA…
1974	8.75e-06	0.00021644	9	23	1181	17721	blood vessel remodeling	FOXC2|FOXC1|HLF|NOS2|EPAS1|BGN|HOXA3|VEGFA|FGF10
3156	8.75e-06	0.00021644	9	23	1181	17721	regulation of organ formation	BMP4|AR|BMP2|GDNF|SIX1|BMP7|FGF10|HOXA11|FGFR1
60562	8.7596e-06	0.00021644	23	126	1181	17721	epithelial tube morphogenesis	EYA1|FOXF1|PTCH1|TWIST1|SIX1|LBX1|GLI3|PGF|GLI2|ROBO1|HOXA11|BMP4|GREM1|AR|BMP2|GJA1|T|GDNF|DLC1|GPC3|SLIT2|HOXA5|FGF10
30246	9.2538e-06	0.00022762	47	363	1181	17721	carbohydrate binding	COLEC12|CALR3|GALNT13|PCOLCE2|CLEC2L|LPL|CLEC14A|PRELP|PTN|PCSK6|MPO|HAPLN4|THBS1|CCL8|ADAMTS3|EPYC|ADAMTS1|CLEC5A|RSPO2|KLRG2|APOE|SLIT2|GAL3ST2|ELANE|RSPO4|CCL23|COL25A1|SIGLEC12|PTCH1|FIBCD1|SFTPD|BGN|BMP7|SELE|IGF2R|PGF|VEGFA|BMP4|CHIT1|BCAN|CLEC2A|CLEC4D|LGALS12|AVP|SIGLEC8|FGF10|FGFR1
8237	1.0335e-05	0.00025307	29	182	1181	17721	metallopeptidase activity	CPM|ADAMDEC1|ENPEP|THSD4|CLGN|ADAMTSL1|ADAMTS15|ADAMTS5|ADAMTS3|ADAMTS19|ADAMTS1|CPA4|MMP7|MME|MMP1|ECEL1|MMEL1|ADAMTS20|MMP14|MMP13|DAB1|FOLH1|MMP16|XPNPEP2|PAPPA|CPE|TLL2|TLL1|DPEP3
22892	1.0536e-05	0.00025683	98	954	1181	17721	substrate-specific transporter activity	ATP12A|AQP2|GJA1|SLCO2B1|AP1S3|SCN1B|SLC34A2|SLC30A8|KCNH6|CACNA2D1|SLC34A1|KCNK13|CACNA2D2|ATP1B4|CACNA2D4|GABRG2|GABRG1|AZGP1|SCN8A|KCNQ2|SLCO2A1|RHCG|CETP|KCNE1|CACNA1B|CLCNKA|CACNA1C|SLC1A6|KCNV1|KCNN2|APOE|ASIC2|SCN3A|TRPM6|ASIC3|SLC38A4|ASIC1|KCNF1|SLC10A6|HBG2|SLC10A2|TRPV3|GRIN2B|FXYD6|REN|SLC26A9|SCN2A|SLC22A7|SNAP25|RYR2|KCNK9|GRIK2|SLC6A2|SLC2A7|GABRR3|GABRR1|KCNT2|SCN5A|SLC22A11|SLC2A…
46545	1.1633e-05	0.00028187	17	78	1181	17721	development of primary female sexual characteristics	ROBO2|FOXC1|FST|HTRA3|PLA2G4A|EREG|VEGFA|BMP4|RBP4|MMP14|ADAMTS1|LEP|KDR|SLIT3|SLIT2|BMPR1B|TP63
43193	1.1667e-05	0.00028187	24	137	1181	17721	positive regulation of gene-specific transcription	POU1F1|FOXF2|FOXF1|HGF|ONECUT1|FOXI1|EBF3|NR2F2|RORB|IKZF2|SMARCA1|HOXA13|GLI3|BMP4|AR|MLXIPL|BMP2|NR5A2|GDNF|HNF4A|HES3|PPARGC1A|TP63|FGF10
70887	1.2042e-05	0.00028966	50	399	1181	17721	cellular response to chemical stimulus	ROBO2|PDE3B|TRH|AQP2|MPO|CCND1|HNF4A|TNFSF11|UGT2B11|EDN3|HGF|SFTPD|IGFBP2|PGF|FEZ1|CAT|SCG2|ZNF474|CX3CR1|COLEC12|FOXC2|CALCA|PRKAA2|HLF|EPAS1|ADCY4|ADCY2|LPO|TNFRSF11A|ADCY1|LRP6|WNT6|TPO|GNG2|PRKAR2B|GNG4|SLIT3|SLIT2|CYP2J2|FOXF1|WNT7B|GNG12|GNG11|VEGFA|COL1A1|BMP4|MLXIPL|DLC1|ALOX5AP|REN
4222	1.2895e-05	0.00030881	20	103	1181	17721	metalloendopeptidase activity	ADAMDEC1|MMP7|MME|MMP1|ECEL1|MMEL1|THSD4|ADAMTS20|CLGN|ADAMTS15|ADAMTS5|MMP14|MMP13|DAB1|ADAMTS3|MMP16|ADAMTS19|ADAMTS1|TLL2|TLL1
48762	1.2994e-05	0.0003098	14	56	1181	17721	mesenchymal cell differentiation	FOXC2|NRP2|FOXC1|FOXF2|EDN3|HGF|WNT8A|BMP7|PAX2|BMP2|EDNRA|GDNF|FGF10|FGFR1
8233	1.32e-05	0.00031334	65	568	1181	17721	peptidase activity	PCSK2|CPM|ADAMDEC1|TPSB2|CTSW|CTSV|PCSK6|PCSK5|CLGN|ADAMTSL1|ADAMTS5|HK3|ADAMTS3|ADAMTS1|DDI1|TPSAB1|CTSE|PRSS3|CTSD|PRSS2|MMP7|OVCH1|MME|MMP1|HGF|USP44|OVCH2|MST1|MMEL1|TMPRSS11F|ADAMTS20|MMP14|MMP13|FOLH1|MMP16|PAPPA|CARD17|DPEP3|ENPEP|KLK1|HTRA3|CFI|PROZ|LRP4|THSD4|KLK7|ADAMTS15|C6|RELN|ADAMTS19|ELANE|CPA4|F12|ECEL1|KLK13|CAPN13|DAB1|CPS1|XPNPEP2|CPE|TLL2|REN|TLL1|PGPEP1L|LGMN
6812	1.3835e-05	0.00032699	60	512	1181	17721	cation transport	RYR2|KCNK9|ATP12A|JPH1|HEPH|SCN5A|SCN1B|SLC34A2|SLC13A3|SLC30A8|CACNA2D1|SLC34A1|CACNA2D2|ATP1B4|ABCC9|CACNA2D4|SCN8A|KCNQ2|RHCG|STEAP1|STEAP2|KCNE1|SLC24A3|CACNA1B|ATP1A4|CACNA1C|KCNV1|CACNG8|CCL8|SCN7A|KCNN2|SLC13A5|ASIC2|SCN3A|SLC17A2|TRPM6|KCNJ2|CACNG4|SLC38A4|ASIC1|KCNF1|KCNJ5|KCNJ6|SLC10A6|KCNJ8|SLC10A2|CAV1|KCNJ15|KCNJ16|TRPV3|ATP2B2|GRIN2B|KCNS3|CACHD1|ATP13A4|REN|NMUR1|KCNK1|SCN2A|HCN1
22612	1.3914e-05	0.00032743	17	79	1181	17721	gland morphogenesis	NRP1|CAV1|SEMA3A|PTCH1|BMP7|HOXA13|GLI2|ROBO1|BMP4|AR|NRG3|NOV|SLIT2|TP63|NKX2-3|FGF10|FGFR1
72073	1.4393e-05	0.00033724	6	10	1181	17721	kidney epithelium development	BMP4|GDNF|BASP1|WNT7B|POU3F3|PAX2
5575	1.4527e-05	0.00033893	1123	16312	1181	17721	cellular_component	ADAMDEC1|C4BPA|TMEM92|LIPF|PREX2|IL4I1|SPIC|HTR7|DPYSL5|IGLON5|NDST4|FAM110C|FAM110B|NDST3|VSTM1|LRAT|FAM19A5|MNX1|SAMD11|UNC5A|CACNA2D1|FIBCD1|CACNA2D2|PHKA1|UNC5C|CACNA2D4|PDYN|UPB1|AR|RBP4|CLDN3|FEZ1|PADI3|CYP2E1|HS3ST3A1|AIRE|SHOX2|CLCNKA|SLCO5A1|EDDM3A|THY1|EDDM3B|LYPD6|IL22RA2|ADAMTS15|C6|T|PRKAR2B|ADAMTS19|PDGFD|NPBWR1|EPB41L3|PPARGC1A|ZBTB7C|CADM3|GLYATL1|TSLP|GPR12|CYP4F2|C5ORF38|PBX3|AB…
60675	1.4594e-05	0.00033903	10	30	1181	17721	ureteric bud morphogenesis	BMP4|GREM1|BMP2|EYA1|GDNF|GPC3|SIX1|GLI3|PGF|HOXA11
5267	1.4924e-05	0.00034521	23	130	1181	17721	potassium channel activity	KCNF1|SNAP25|KCNJ5|KCNE1|KCNJ6|KCNH6|KCNK9|KCNJ8|KCNIP1|KCNIP3|KCNK13|KCNJ15|KCNJ16|KCNA7|KCNV1|KCNT2|KCNS3|KCNQ2|KCNN2|REN|KCNK1|KCNJ2|HCN1
40013	1.6131e-05	0.00037155	16	72	1181	17721	negative regulation of locomotion	ROBO2|BMP10|IGFBP5|SEMA3A|NGB|THY1|NR2F2|THBS1|ROBO1|GREM1|DLC1|APOE|SLIT2|HOXA7|ELANE|DRD5
51179	1.6764e-05	0.00038296	252	2979	1181	17721	localization	AQP2|GJA1|EDNRA|SOX1|GJA3|TNFSF11|IL12A|AP1S3|PRSS3|PTGDS|BVES|MNX1|SCN1B|HOXA5|MFSD2A|SLC34A2|CACNA2D1|SLC34A1|KCNK13|CACNA2D2|CACNA2D4|ANK3|MYO7A|SYTL4|GABRG2|GABRG1|AR|RBP4|ARC|FEZ1|KCNQ2|ASTN1|CETP|ENPEP|CLCNKA|TWIST1|LCN10|B4GALNT1|KCNN2|APOE|SCN3A|TRPM6|NKX2-3|ELANE|RAB11FIP5|SLC10A6|SLC10A2|ABCA9|NR0B1|RAB27B|RASSF9|NR2F2|GRIN2B|DCLK1|SLC16A14|SNAP91|COL1A1|FERMT1|GJB2|NMU|FXYD6|REN|SCN2A|…
22604	1.6767e-05	0.00038296	25	149	1181	17721	regulation of cell morphogenesis	ROBO2|NRP1|SEMA3A|THY1|ROBO1|FGD6|CDH2|PALMD|PALM|PDPN|SPP1|KDR|MYH14|SLIT3|NRCAM|APOE|SLIT2|BVES|VEGFA|GREM1|FEZ1|DLC1|RHOJ|GAS2|FERMT2
16485	1.7363e-05	0.00039491	20	105	1181	17721	protein processing	PCSK2|CR2|F12|PTCH1|CFI|KLK13|LRP4|C4BPA|PCSK6|PCSK5|GLI3|KLK7|MMP14|PCSK1N|C6|ADAMTS3|SERPING1|CPE|REN|PRSS3
51093	1.8819e-05	0.00042626	39	288	1181	17721	negative regulation of developmental process	CX3CR1|ROBO2|CETP|NRP1|CALCA|NPR1|SEMA3A|TWIST1|THY1|THBS1|GLI3|GLI2|DLL3|HK3|CCND1|PRDM16|SPP1|HOXA2|SLIT3|HOXA7|TP63|HOXA5|ZFHX3|FST|CAV1|SERPINF1|HGF|NR0B1|OLIG2|LBX1|BMP7|EREG|BMP4|RBP4|COL4A2|OSTN|SCG2|FOXA2|FGF10
21515	1.937e-05	0.0004369	9	25	1181	17721	cell differentiation in spinal cord	GSX1|OLIG2|NCAM2|MDGA2|LBX1|MNX1|HOXC10|GLI3|GLI2
32963	2.0262e-05	0.00045515	10	31	1181	17721	collagen metabolic process	COL1A1|COL3A1|MMP13|MMP7|ADAMTS3|MMP16|MMP1|PRSS2|KLK7|CLGN
3018	2.1043e-05	0.00047074	13	51	1181	17721	vascular process in circulatory system	FOXC2|FOXC1|CALCB|KCNJ8|EDN3|NPR1|NTS|VEGFA|EDNRA|BDKRB2|APOE|SLIT2|DRD5
65007	2.2045e-05	0.00049113	528	6916	1181	17721	biological regulation	CNTFR|ADAMDEC1|MYT1L|C4BPA|PREX2|SPIC|HOXA9|GJA1|HTR7|DPYSL5|HOXA3|HOXA2|HOXA1|GNAT1|HOXA7|HOXA6|PRSS2|BVES|MNX1|HOXA5|HOXA4|PRIMA1|UNC5A|CACNA2D1|SERPINF1|FIBCD1|SOX13|UNC5C|SOX11|SYTL4|DKK1|DKK2|AR|BCAN|RBP4|HOXB9|FEZ1|LGALS12|HOXB4|HOXB3|SERPING1|HOXB2|HOXB1|HOXB8|HOXB7|HOXB6|HOXB5|AIRE|SHOX2|CFI|THY1|IL22RA2|C6|T|PRKAR2B|PDGFD|NPBWR1|PRDM16|PPARGC1A|HOXC8|NKX2-3|ELANE|GPR12|PBX3|IL31RA|NR0B1|…
48592	2.3233e-05	0.00051549	16	74	1181	17721	eye morphogenesis	THY1|RORB|MYO7A|BHLHE22|BMP7|GLI3|LRP6|VEGFA|GRK1|BMP4|RBP4|OLFM3|SOX1|SIX3|GNAT1|VSX1
48511	2.3806e-05	0.00052606	25	152	1181	17721	rhythmic process	ROBO2|FOXC1|HLF|HTRA3|CHAT|RORB|TNFRSF11A|HTR7|ADAMTS1|KDR|SLIT3|SLIT2|PTGDS|GDF10|EGR3|PLA2G4A|GRIN2B|EREG|VEGFA|HS3ST2|BMP4|MMP14|BMP2|LEP|BMPR1B
50922	2.4446e-05	0.00053584	5	7	1181	17721	negative regulation of chemotaxis	GREM1|ROBO2|SLIT2|ELANE|ROBO1
30935	2.4446e-05	0.00053584	5	7	1181	17721	sheet-forming collagen	COL4A2|COL4A1|COL4A6|COL8A1|COL4A5
50808	2.4667e-05	0.00053852	14	59	1181	17721	synapse organization	NLGN1|NLGN4X|MUSK|WNT7B|CHAT|NRXN3|POU4F1|PCDHB2|CDH2|ERBB4|ME1|PCDHB6|NRCAM|AGRN
46660	2.7545e-05	0.00059894	17	83	1181	17721	female sex differentiation	ROBO2|FOXC1|FST|HTRA3|PLA2G4A|EREG|VEGFA|BMP4|RBP4|MMP14|ADAMTS1|LEP|KDR|SLIT3|SLIT2|BMPR1B|TP63
5272	2.7721e-05	0.00060036	10	32	1181	17721	sodium channel activity	SCN8A|SCN7A|SCN5A|SCN2A|ASIC2|SCN3A|ASIC3|SCN1B|ASIC1|HCN1
34703	2.8007e-05	0.00060416	23	135	1181	17721	cation channel complex	KCNF1|SNAP25|KCNJ5|RYR2|KCNE1|KCNJ6|KCNJ8|CACNA2D1|CACNA1B|KCNJ16|CACNA1C|KCNA7|KCNV1|CACNG8|KCNS3|SCN8A|KCNQ2|SCN7A|REN|SCN5A|KCNK1|SCN2A|SCN3A
22414	2.8473e-05	0.00061178	84	807	1181	17721	reproductive process	ROBO2|HMX3|SYCP1|ZAN|CGB7|WIPF3|HIST1H1T|TFCP2L1|CTSV|PRL|AQP2|PCSK5|HOXA13|CLGN|GLI2|HOXA10|SPR|CCND1|ADAMTS1|KDR|HYAL4|RNF17|SPANXB1|TP63|TEAD3|PAQR8|TEAD4|SLC2A14|FST|IGFBP2|INSRR|PLA2G4A|TEX15|PAX5|PGF|EREG|AR|THEG|RBP4|MMP14|PSG4|PAPPA|AVP|ZP2|SCG2|PTGFR|FOXC1|CALCA|KHDRBS3|HTRA3|EDDM3A|EDDM3B|MST1R|BCL2L10|EPYC|SPP1|B4GALNT1|SLIT3|SLIT2|PI3|MORC1|DRD5|GDF10|FOXF2|DMRT1|NOS2|CAV1|TDRD9|NR0B1…
21602	2.9873e-05	0.00063762	6	11	1181	17721	cranial nerve morphogenesis	HOXA3|HOXB3|HOXA1|HOXB2|HOXB1|GLI3
32583	3.0002e-05	0.00063762	31	212	1181	17721	regulation of gene-specific transcription	ONECUT1|FOXI1|RORB|IKZF2|HOXA13|GLI3|BASP1|HNF4A|HEY2|HES3|PPARGC1A|TNFRSF4|TP63|POU1F1|FOXF2|FOXF1|CAV1|HGF|EBF3|NR2F2|SMARCA1|LBX1|BMP7|BMP4|AR|MLXIPL|BMP2|NR5A2|GDNF|FOXA2|FGF10
40008	3.0028e-05	0.00063762	45	358	1181	17721	regulation of growth	NRP1|FOXC2|BMP10|NRP2|FOXC1|RRAD|NPR1|HTRA3|SEMA3A|TFCP2L1|PRL|PCSK1N|GNG4|HNF4A|HEY2|SPP1|GPC3|SLIT3|NRCAM|APOE|SLIT2|RAG2|PRSS2|TP63|ELANE|IGFBP5|IGFBP4|PTCH1|IGFBP2|TNK1|NPY1R|GREM1|AR|RBP4|NRG3|NOV|KIF26A|LEP|REN|AVP|AGRN|SCG2|IL9R|LGMN|FGFR1
10033	3.0289e-05	0.00064066	89	869	1181	17721	response to organic substance	ROBO2|RYR2|PDE3B|HSPB7|RORB|CTSV|TRH|AQP2|GJA1|EDNRA|SPR|CCND1|ME1|IL12A|SLC34A2|SLC30A8|MSX2|SERPINF1|HGF|IGFBP2|NPY1R|PLA2G4A|PGF|EREG|AR|RBP4|MMP14|LOX|FEZ1|TFF3|CYP2E1|AVP|LCT|STEAP2|EPHA3|ZNF474|COLEC12|FOXC2|PRKAA2|MAOB|SDC2|ADCY4|ADCY2|AK4|TNFRSF11A|ADCY1|THBS1|LRP6|TPO|GNG2|PRKAR2B|GNG4|ERBB4|SPP1|SLIT3|APOE|SLIT2|ELANE|IL12RB2|DRD5|GDF10|KCNJ8|FOXF1|SORT1|CAV1|F12|PTCH1|HTR1B|NR0B1|GNG12…
8021	3.2418e-05	0.00068293	17	84	1181	17721	synaptic vesicle	GABRA2|SYT4|SYT3|KCNK9|LGI3|NPY1R|DOC2B|GRIN2B|SYN2|SYTL4|SYN1|SNAP91|SYT17|RPH3A|BCAN|SV2B|APBA1
3	3.2539e-05	0.00068293	84	810	1181	17721	reproduction	ROBO2|HMX3|SYCP1|ZAN|CGB7|WIPF3|HIST1H1T|TFCP2L1|CTSV|PRL|AQP2|PCSK5|HOXA13|CLGN|GLI2|HOXA10|SPR|CCND1|ADAMTS1|KDR|HYAL4|RNF17|SPANXB1|TP63|TEAD3|PAQR8|TEAD4|SLC2A14|FST|IGFBP2|INSRR|PLA2G4A|TEX15|PAX5|PGF|EREG|AR|THEG|RBP4|MMP14|PSG4|PAPPA|AVP|ZP2|SCG2|PTGFR|FOXC1|CALCA|KHDRBS3|HTRA3|EDDM3A|EDDM3B|MST1R|BCL2L10|EPYC|SPP1|B4GALNT1|SLIT3|SLIT2|PI3|MORC1|DRD5|GDF10|FOXF2|DMRT1|NOS2|CAV1|TDRD9|NR0B1…
5242	3.5326e-05	0.00073576	8	21	1181	17721	inward rectifier potassium channel activity	KCNJ5|KCNJ6|KCNH6|KCNJ8|KCNJ15|KCNJ16|KCNK1|KCNJ2
21885	3.5326e-05	0.00073576	8	21	1181	17721	forebrain cell migration	CX3CR1|EMX2|RELN|DAB1|SLIT3|SLIT2|POU3F3|ROBO1
8406	3.6112e-05	0.00074926	22	128	1181	17721	gonad development	ROBO2|FOXC1|DMRT1|FST|HTRA3|PLA2G4A|NR0B1|CTSV|EREG|VEGFA|BMP4|AR|RBP4|MMP14|CCND1|ADAMTS1|LEP|KDR|SLIT3|REN|SLIT2|BMPR1B
7548	3.7077e-05	0.00076634	27	175	1181	17721	sex differentiation	ROBO2|FOXC1|HTRA3|CTSV|HOXA13|CCND1|ADAMTS1|KDR|SLIT3|SLIT2|TP63|FOXF2|DMRT1|FST|PLA2G4A|NR0B1|TEX15|EREG|VEGFA|BMP4|AR|RBP4|MMP14|GJB2|LEP|REN|BMPR1B
1708	3.7411e-05	0.00077032	10	33	1181	17721	cell fate specification	TEAD4|POU1F1|OLIG2|LBX1|HOXA13|MNX1|HOXC10|GLI3|FOXA2|GLI2
16486	3.8455e-05	0.00078883	7	16	1181	17721	peptide hormone processing	PCSK2|PCSK1N|LRP4|CPE|REN|PCSK6|PCSK5
30136	3.8909e-05	0.00079516	24	147	1181	17721	clathrin-coated vesicle	GABRA2|SYT4|SYT3|KCNK9|VWF|SORT1|LGI3|NPY1R|RASSF9|DOC2B|AQP2|GRIN2B|SYN2|SYTL4|SYN1|IGF2R|SNAP91|SYT17|RPH3A|BCAN|SV2B|APBA1|AP1S3|STEAP2
35270	3.9085e-05	0.00079576	16	77	1181	17721	endocrine system development	GSX1|ONECUT2|EYA1|HGF|ONECUT1|PDE3B|SIX1|NR0B1|GLI2|BMP4|HOXA3|HOXB3|PITX1|MNX1|HOXA5|FOXA2
15672	4.117e-05	0.00083508	37	277	1181	17721	monovalent inorganic cation transport	KCNE1|SLC24A3|KCNK9|ATP1A4|ATP12A|KCNV1|SCN7A|KCNN2|SCN5A|SLC13A5|ASIC2|SCN3A|SLC17A2|KCNJ2|SCN1B|SLC38A4|ASIC1|KCNF1|KCNJ5|SLC34A2|KCNJ6|SLC10A6|SLC13A3|KCNJ8|SLC34A1|SLC10A2|KCNJ15|KCNJ16|ATP1B4|ABCC9|KCNS3|SCN8A|KCNQ2|REN|KCNK1|SCN2A|HCN1
51960	4.2955e-05	0.00086804	32	226	1181	17721	regulation of nervous system development	ROBO2|SNAP25|NRP1|NLGN1|SEMA3A|SIX1|THY1|PTPRG|GLI2|ROBO1|DLL3|HK3|CDH2|SPP1|HOXA2|SLIT3|NRCAM|APOE|SLIT2|HES3|EYA1|SERPINF1|OLIG2|ADRA2C|LBX1|BMP7|BMP4|BMP2|FEZ1|AGRN|FOXA2|NEUROG3
30334	4.3284e-05	0.00087145	31	216	1181	17721	regulation of cell migration	BMP10|ONECUT2|LAMA4|SEMA3A|ONECUT1|THY1|THBS1|SRPX2|SPR|ERBB4|PDPN|KDR|APOE|SLIT2|HOXA7|DRD5|CCL24|IGFBP5|EDN3|FOXF1|HGF|NGB|RRAS2|UNC5C|NR2F2|SELE|VEGFA|BMP4|GREM1|DLC1|FGF10
10646	4.379e-05	0.00087839	111	1151	1181	17721	regulation of cell communication	WWC1|KNDC1|PREX2|GJA1|CCND1|CDH2|RGS1|PEG10|TNFSF11|IL12A|BVES|TP63|MAGI1|SLC30A8|IGFBP5|FST|HGF|NPY1R|SYTL4|DKK1|DKK2|EREG|AR|BCAN|RBP4|ARC|RGS9BP|FEZ1|SCG2|MAOB|CHAT|LPAR3|RASAL1|THY1|TNFRSF11A|KLK7|IL22RA2|PRDM16|APOE|ELANE|DRD5|TBC1D8B|CAV1|IL31RA|HTR1B|DDIT4L|NR0B1|GRIN2B|BMP7|BMP4|BMP2|GDNF|FGF18|NMU|REN|CD24|FGF10|FGFR1|SNAP25|BMP10|ONECUT2|ONECUT1|PDE3B|DOC2B|GRIK2|TRH|PRL|SIPA1L2|GLI3|RO…
31410	4.4684e-05	0.00089303	73	685	1181	17721	cytoplasmic vesicle	PCSK2|PIGR|TRIM72|SPARC|GALNT13|KCNK9|CTSV|DOC2B|TRH|AQP2|PCSK5|MPO|RPH3A|GJA1|MAP1LC3A|GRM4|CAMKV|ADAMTS1|PALM|AP1S3|CTSD|SLC30A8|VWF|SERPINF1|HGF|SFTPD|IGFBP2|BGN|NPY1R|PLA2G4A|COPZ2|MYO7A|SYN2|SYTL4|SYN1|BCAN|MMP14|ARC|SCN8A|TFF3|APLNR|SERPING1|AVP|RHCG|STEAP2|ENPEP|NTS|THBS1|LRP6|CACNG8|PCSK1N|SV2B|PATE4|NPTX1|ELANE|CACNG4|GABRA2|SYT4|SYT3|SORT1|CAV1|LGI3|KLK13|RAB27B|RASSF9|GRIN2B|IGF2R|SNAP…
44259	4.9853e-05	0.00099138	10	34	1181	17721	multicellular organismal macromolecule metabolic process	COL1A1|COL3A1|MMP13|MMP7|ADAMTS3|MMP16|MMP1|PRSS2|KLK7|CLGN
34707	4.997e-05	0.00099138	13	55	1181	17721	chloride channel complex	GABRA2|GABRQ|GABRA1|CLCNKA|ANO2|CLCN1|GABRG2|GABRG1|GABRR3|GABRR1|GLRB|GABRE|GABRD
8083	5.1627e-05	0.0010173	25	159	1181	17721	growth factor activity	BMP10|PTN|FGF6|TPO|PDGFD|GDF10|HGF|BMP7|DKK1|PGF|EREG|VEGFA|BMP4|AR|BMP3|EPGN|BMP2|NRG3|NOV|GDNF|NRG4|LEP|FGF18|FGF13|FGF10
35113	5.1935e-05	0.0010173	17	87	1181	17721	embryonic appendage morphogenesis	MSX2|PTCH1|TWIST1|DKK1|HOXA13|HOXC10|GLI3|LRP6|GLI2|HOXA11|BMP4|GREM1|HOXA10|SALL4|PITX1|TP63|FGFR1
30326	5.1935e-05	0.0010173	17	87	1181	17721	embryonic limb morphogenesis	MSX2|PTCH1|TWIST1|DKK1|HOXA13|HOXC10|GLI3|LRP6|GLI2|HOXA11|BMP4|GREM1|HOXA10|SALL4|PITX1|TP63|FGFR1
50767	5.2025e-05	0.0010173	30	208	1181	17721	regulation of neurogenesis	ROBO2|NRP1|NLGN1|SEMA3A|SIX1|THY1|PTPRG|GLI2|ROBO1|DLL3|HK3|CDH2|SPP1|HOXA2|SLIT3|NRCAM|APOE|SLIT2|HES3|EYA1|SERPINF1|OLIG2|ADRA2C|LBX1|BMP7|BMP4|BMP2|FEZ1|FOXA2|NEUROG3
30574	5.2278e-05	0.0010186	8	22	1181	17721	collagen catabolic process	MMP13|MMP7|ADAMTS3|MMP16|MMP1|PRSS2|KLK7|CLGN
60284	5.3254e-05	0.0010339	34	249	1181	17721	regulation of cell development	ROBO2|NRP1|NLGN1|SEMA3A|SIX1|THY1|PTPRG|GLI2|ROBO1|HOXA11|DLL3|HK3|CDH2|SPP1|HOXA2|SLIT3|NRCAM|APOE|SLIT2|HES3|ZFHX3|EYA1|SERPINF1|OLIG2|ADRA2C|LBX1|BMP7|BMP4|GREM1|BMP2|FEZ1|AGRN|FOXA2|NEUROG3
1658	5.4581e-05	0.0010454	9	28	1181	17721	branching involved in ureteric bud morphogenesis	BMP4|GREM1|BMP2|EYA1|GPC3|SIX1|GLI3|PGF|HOXA11
60688	5.4581e-05	0.0010454	9	28	1181	17721	regulation of morphogenesis of a branching structure	BMP4|AR|GDNF|HGF|BMP7|PGF|VEGFA|FGF10|FGFR1
21675	5.4581e-05	0.0010454	9	28	1181	17721	nerve development	HOXA3|HOXB3|HOXA1|HOXB2|CTSV|HOXB1|HES3|MNX1|GLI3
51270	5.4615e-05	0.0010454	33	239	1181	17721	regulation of cellular component movement	NRP1|BMP10|ONECUT2|LAMA4|SEMA3A|ONECUT1|THY1|THBS1|SRPX2|SPR|ERBB4|PDPN|KDR|SLIT3|APOE|SLIT2|HOXA7|DRD5|CCL24|IGFBP5|EDN3|FOXF1|HGF|NGB|RRAS2|UNC5C|NR2F2|SELE|VEGFA|BMP4|GREM1|DLC1|FGF10
8045	5.6369e-05	0.0010752	6	12	1181	17721	motor axon guidance	KIF5C|HOXA2|SLIT3|HOXA1|SLIT2|MNX1
6952	5.9961e-05	0.0011397	67	620	1181	17721	defense response	IL23R|C4BPA|DEFB1|GRIK2|MPO|SPR|CLEC5A|BDKRB2|AOX1|IL12A|ITGB6|TPSAB1|TNFRSF4|CR2|IGFBP4|HGF|SFTPD|ABCC9|FGR|TPST1|NCR2|CLEC4D|PSG4|TFF3|SERPING1|TLR10|AVP|CHST4|MS4A2|SCG2|EPHA3|CX3CR1|LILRA6|COLEC12|CD5L|CFI|ALOX15|MST1R|THBS1|KIR2DL4|C6|CCL8|SCUBE1|PENK|PDPN|SPP1|CCL19|CCL18|ELANE|CCL24|CCL23|CD163|CCL22|KCNJ8|CCL21|NOS2|TRAT1|DEFA4|F12|IL31RA|CYP4F11|GRIN2B|SELE|ASS1|BMP2|VNN1|BMPR1B
48771	6.1149e-05	0.0011582	13	56	1181	17721	tissue remodeling	FOXC2|FOXC1|HLF|NOS2|EPAS1|SLC34A1|CAV1|BGN|VEGFA|MMP14|HOXA3|SLC17A2|FGF10
60644	6.1594e-05	0.0011586	5	8	1181	17721	mammary gland epithelial cell differentiation	FOXF1|ELF5|PTCH1|IRF6|HOXA5
72009	6.1594e-05	0.0011586	5	8	1181	17721	nephron epithelium development	BMP4|GDNF|WNT7B|POU3F3|PAX2
42698	6.3806e-05	0.001196	16	80	1181	17721	ovulation cycle	ROBO2|GDF10|FOXC1|HTRA3|PLA2G4A|EREG|VEGFA|BMP4|MMP14|BMP2|ADAMTS1|LEP|KDR|SLIT3|SLIT2|BMPR1B
6954	6.4987e-05	0.001214	40	315	1181	17721	inflammatory response	IL23R|CFI|ALOX15|C4BPA|THBS1|C6|CCL8|SCUBE1|SPR|PDPN|SPP1|BDKRB2|AOX1|ITGB6|CCL19|CCL18|TNFRSF4|CCL24|CCL23|CD163|CR2|CCL22|CCL21|IGFBP4|F12|HGF|CYP4F11|SELE|ASS1|TPST1|BMP2|VNN1|SERPING1|TLR10|AVP|CHST4|MS4A2|BMPR1B|SCG2|EPHA3
8585	6.5547e-05	0.0012203	15	72	1181	17721	female gonad development	ROBO2|FOXC1|FST|HTRA3|PLA2G4A|EREG|VEGFA|BMP4|MMP14|ADAMTS1|LEP|KDR|SLIT3|SLIT2|BMPR1B
8324	6.6261e-05	0.0012293	60	540	1181	17721	cation transmembrane transporter activity	SNAP25|RYR2|KCNK9|ATP12A|SLC6A2|KCNT2|SCN5A|SCN1B|SLC34A2|SLC13A3|SLC30A8|KCNH6|KCNK13|CACNA2D2|ATP1B4|CACNA2D4|SCN8A|KCNQ2|MS4A2|RHCG|KCNE1|SLC24A3|CACNA1B|ATP1A4|CACNA1C|KCNA7|SLC1A6|SLC7A3|KCNV1|CACNG8|SCN7A|KCNN2|SLC13A5|ASIC2|SCN3A|SLC17A2|TRPM6|ASIC3|KCNJ2|CACNG4|ASIC1|KCNF1|KCNJ5|KCNJ6|SLC10A6|KCNJ8|KCNIP1|SLC10A2|KCNIP3|KCNJ15|KCNJ16|TRPV3|ATP2B2|GRIN2B|KCNS3|REN|KCNK1|SCN2A|SLC28A3|HCN1
51604	6.7788e-05	0.0012534	20	115	1181	17721	protein maturation	PCSK2|CR2|F12|PTCH1|CFI|KLK13|LRP4|C4BPA|PCSK6|PCSK5|GLI3|KLK7|MMP14|PCSK1N|C6|ADAMTS3|SERPING1|CPE|REN|PRSS3
32101	6.8281e-05	0.0012582	28	191	1181	17721	regulation of response to external stimulus	ROBO2|TNFRSF11A|THBS1|ROBO1|EDNRA|NT5E|C6|PDPN|SPP1|KDR|TNFSF11|APOE|SLIT2|CTNNA2|ELANE|EDN3|CAV1|SERPINF1|F12|HGF|PLA2G4A|SELE|VEGFA|GREM1|LEP|SERPING1|SCG2|FGF10
51605	7.4662e-05	0.0013712	16	81	1181	17721	protein maturation by peptide bond cleavage	PCSK2|CR2|F12|CFI|LRP4|C4BPA|PCSK6|PCSK5|MMP14|PCSK1N|C6|ADAMTS3|SERPING1|CPE|REN|PRSS3
6813	7.5924e-05	0.0013869	21	125	1181	17721	potassium ion transport	KCNF1|KCNJ5|KCNE1|KCNJ6|SLC24A3|KCNK9|KCNJ8|KCNJ15|ATP1A4|KCNJ16|ATP1B4|ABCC9|ATP12A|KCNV1|KCNS3|KCNQ2|KCNN2|REN|KCNK1|KCNJ2|HCN1
48878	7.603e-05	0.0013869	59	531	1181	17721	chemical homeostasis	RYR2|PDE3B|GRIK2|JPH1|AIFM3|EDNRA|SPR|HNF4A|KDR|BDKRB2|SLC34A2|SLC30A8|SLC34A1|SFTPD|NPY1R|PLA2G4A|OLIG2|RBP4|NR5A2|SCN8A|AVP|RHCG|CETP|KCNE1|CALCA|CALCB|SLC24A3|HLF|EPAS1|NPR1|ATP1A4|LPL|LPAR3|CACNA1C|SLC1A6|KLK7|ERBB4|CCL1|APOE|CCL19|PPARGC1A|SLC17A2|ELANE|DRD5|CCL23|GPR12|WNT7B|CAV1|PTCH1|GRIN2B|VEGFA|MLXIPL|CPS1|GLRB|HRC|PMP22|SCN2A|CD24|FOXA3
48608	7.8303e-05	0.0014236	25	163	1181	17721	reproductive structure development	ROBO2|FOXC1|HTRA3|CTSV|HOXA13|GLI2|CCND1|ADAMTS1|KDR|SLIT3|SLIT2|TP63|DMRT1|FST|PLA2G4A|NR0B1|EREG|VEGFA|BMP4|AR|RBP4|MMP14|LEP|REN|BMPR1B
8509	7.9291e-05	0.0014368	23	144	1181	17721	anion transmembrane transporter activity	GABRA2|GABRQ|SLC34A2|GABRA1|SLC10A6|SLC13A3|SLC34A1|CLCNKA|SLC1A6|ANO2|CLCN1|GABRG2|GABRG1|GABRR3|GABRR1|SLCO2B1|SLC26A9|SLC13A5|GABRE|SLC17A2|SLC22A7|GABRD|SLC22A11
9986	8.1459e-05	0.0014711	42	340	1181	17721	cell surface	ROBO2|BMP10|ENPEP|LRP4|THY1|TNFRSF11A|CTSV|PCSK6|THBS1|ROBO1|TPO|SCUBE1|SPR|ITGAX|BTLA|TNR|NRCAM|APOE|GPC4|SLIT2|TNFRSF4|ELANE|IL12RB2|SLC22A11|KCNJ5|KCNJ6|NLGN4X|VWF|SORT1|CAV1|SULF1|GFRA3|IGF2R|VEGFA|GREM1|AR|DCSTAMP|MMP16|ALPP|AGRN|MS4A2|FGF10
48593	8.2512e-05	0.0014803	12	50	1181	17721	camera-type eye morphogenesis	GRK1|BMP4|RBP4|SOX1|SIX3|THY1|BHLHE22|BMP7|VSX1|GLI3|LRP6|VEGFA
48638	8.2512e-05	0.0014803	12	50	1181	17721	regulation of developmental growth	AR|NRP1|RBP4|BMP10|SEMA3A|HEY2|SPP1|SLIT3|NRCAM|APOE|AGRN|FGFR1
61061	8.2787e-05	0.0014804	35	265	1181	17721	muscle structure development	TRIM72|FOXC2|BMP10|FOXC1|CHAT|TCF23|TWIST1|SIX1|JPH1|BARX2|FGF6|SIX4|NOS1|PITX1|BVES|MNX1|TP63|TEAD4|ZFHX3|EGR3|MUSK|TCF15|IGFBP5|SORT1|CAV1|NR2F2|LBX1|VEGFA|BMP4|RBP4|SCN8A|COL6A3|AGRN|ZFPM2|FGF10
45596	8.4788e-05	0.0015112	32	234	1181	17721	negative regulation of cell differentiation	CETP|NRP1|CALCA|SEMA3A|TWIST1|THY1|GLI3|GLI2|DLL3|HK3|CCND1|PRDM16|SPP1|HOXA2|SLIT3|HOXA7|TP63|HOXA5|ZFHX3|FST|CAV1|HGF|NR0B1|OLIG2|LBX1|BMP7|EREG|BMP4|OSTN|SCG2|FOXA2|FGF10
1649	8.5515e-05	0.0015191	10	36	1181	17721	osteoblast differentiation	COL1A1|BMP4|BMP2|MSX2|SATB2|SPP1|HOXA2|SP7|SCG2|GLI2
1554	9.2948e-05	0.0016405	4	5	1181	17721	luteolysis	ROBO2|PLA2G4A|SLIT3|SLIT2
21891	9.2948e-05	0.0016405	4	5	1181	17721	olfactory bulb interneuron development	ROBO2|SALL3|SLIT2|ROBO1
2376	9.3292e-05	0.0016412	93	946	1181	17721	immune system process	IL23R|ONECUT1|SIX1|C4BPA|DEFB1|CTSW|TREM2|CXCL14|CD3D|IFI44L|MECOM|SIX4|RGS1|KDR|HOXA3|TNFSF11|IL12A|HLA-DOA|CTSE|RAG2|TNFRSF4|MNX1|NKX3-2|RAG1|CD96|CR2|EDN3|FST|IL1R2|HGF|SFTPD|ABCC9|PAX5|CHIT1|DCSTAMP|AZGP1|CLEC4D|ITGAD|HOXB4|HOXB3|SERPING1|TLR10|AVP|CHST4|MS4A2|HOXB7|SCG2|CX3CR1|LILRA6|COLEC12|CALCA|HLF|AIRE|EPAS1|CFI|LPL|THY1|TNFRSF11A|CRIP3|CD1C|CST7|THBS1|TPO|C6|CCL8|CCL1|CCL19|CCL18|NKX2-3…
60840	9.5035e-05	0.0016665	7	18	1181	17721	artery development	BMP4|FOXC2|FOXC1|APOE|HOXA13|GLI3|VEGFA
43394	9.8779e-05	0.001721	6	13	1181	17721	proteoglycan binding	FST|GPC3|SLIT3|GPC4|SLIT2|THBS1
43616	9.8779e-05	0.001721	6	13	1181	17721	keratinocyte proliferation	FERMT1|FST|PTCH1|IRF6|TP63|EREG
50840	0.00010016	0.0017339	9	30	1181	17721	extracellular matrix binding	SPARC|COL11A1|BGN|SPP1|SLIT2|TGFBI|AGRN|THBS1|VEGFA
60443	0.00010016	0.0017339	9	30	1181	17721	mammary gland morphogenesis	BMP4|AR|NRG3|CAV1|PTCH1|SLIT2|FGF10|GLI2|ROBO1
50920	0.00010143	0.0017503	12	51	1181	17721	regulation of chemotaxis	GREM1|ROBO2|EDN3|HGF|KDR|SLIT2|SCG2|THBS1|ELANE|VEGFA|FGF10|ROBO1
21953	0.00010716	0.0018435	15	75	1181	17721	central nervous system neuron differentiation	GSX1|LBX1|POU4F1|HOXC10|DCLK1|GLI3|GLI2|SOX1|LEP|HOXA1|SLIT2|LMX1B|NCAM2|MDGA2|MNX1
90092	0.00010793	0.0018509	17	92	1181	17721	regulation of transmembrane receptor protein serine/threonine kinase signaling pathway	BMP10|ONECUT2|FST|CAV1|ONECUT1|PCSK6|BMP7|HOXA13|THBS1|BMP4|GREM1|BMP2|PEG10|PRDM16|GPC3|SCG2|FGF10
1654	0.0001095	0.0018718	23	147	1181	17721	eye development	FOXC2|FOXC1|WNT7B|THY1|RORB|MYO7A|BHLHE22|BMP7|GLI3|LRP6|VEGFA|GRK1|BMP4|RBP4|OLFM3|SOX1|SIX3|GNAT1|LMX1B|BMPR1B|VSX1|PRPH|FGF10
42475	0.00011024	0.0018728	10	37	1181	17721	odontogenesis of dentine-containing tooth	BMP4|WNT6|FOXC1|BMP2|FST|BMP7|TP63|NKX2-3|GLI3|GLI2
7269	0.00011024	0.0018728	10	37	1181	17721	neurotransmitter secretion	SNAP25|SYT4|RIMS1|NLGN1|GRM4|NRXN3|DOC2B|SYN2|SYN1|SNAP91
50896	0.00012722	0.0021545	292	3624	1181	17721	response to stimulus	IL23R|C4BPA|AQP2|GJA1|EDNRA|GJA3|TNFSF11|LRAT|IL12A|GNAT1|PTGDS|MNX1|TP63|SLC34A2|SLC34A1|SERPINF1|IL1R2|CACNA2D4|MYO7A|EREG|CHIT1|AR|RBP4|AZGP1|CLDN3|PSG4|FEZ1|NINJ1|SERPING1|CYP2E1|HOXB8|EPHA3|CCNO|CES1|ASTN1|RD3|MAOB|AIRE|EPAS1|SDC2|CFI|PCDH15|MST1R|CD1C|KLK7|IL22RA2|C6|PRKAR2B|STC2|PENK|APOE|PPARGC1A|OR7D2|TRPM6|NKX2-3|ELANE|HLA-DQA1|NTSR1|FOXF1|STAC|IL31RA|NR0B1|GNG12|GRIN2B|GNG11|DCLK1|COL1…
42330	0.00012861	0.0021644	25	168	1181	17721	taxis	CX3CR1|ROBO2|NRP2|CALCA|DEFB1|TNFRSF11A|CXCL14|ROBO1|CCL8|TNFSF11|CCL1|SLIT3|SLIT2|CCL19|CCL18|CCL24|CCL23|CCL22|CCL21|EDN3|HGF|SFTPD|VEGFA|SCG2|FGF10
6935	0.00012861	0.0021644	25	168	1181	17721	chemotaxis	CX3CR1|ROBO2|NRP2|CALCA|DEFB1|TNFRSF11A|CXCL14|ROBO1|CCL8|TNFSF11|CCL1|SLIT3|SLIT2|CCL19|CCL18|CCL24|CCL23|CCL22|CCL21|EDN3|HGF|SFTPD|VEGFA|SCG2|FGF10
1505	0.00013022	0.0021848	14	68	1181	17721	regulation of neurotransmitter levels	GABRA2|SNAP25|SYT4|NLGN1|CHAT|NRXN3|DOC2B|SYN2|SYN1|SNAP91|RIMS1|GRM4|NOS1|PRIMA1
7517	0.00013506	0.002259	30	219	1181	17721	muscle organ development	TRIM72|FOXC2|BMP10|FOXC1|CHAT|TCF23|TWIST1|SIX1|JPH1|SIX4|PITX1|BVES|MNX1|TP63|TEAD4|ZFHX3|EGR3|MUSK|TCF15|IGFBP5|CAV1|NR2F2|LBX1|VEGFA|BMP4|RBP4|SCN8A|COL6A3|AGRN|ZFPM2
50678	0.00013598	0.0022674	16	85	1181	17721	regulation of epithelial cell proliferation	MME|SERPINF1|PTCH1|LAMC1|EREG|VEGFA|ROBO1|BMP4|AR|EPGN|EDNRA|SPR|ERBB4|KDR|HOXA5|FGF10
1759	0.00014184	0.0023579	7	19	1181	17721	induction of an organ	BMP4|BMP2|GDNF|SIX1|FGF10|HOXA11|FGFR1
48589	0.00014369	0.0023813	19	112	1181	17721	developmental growth	IGFBP5|WNT7B|DCLK1|GLI3|KLK7|EREG|GLI2|ROBO1|HOXA11|BMP4|AR|GJA1|GATM|NINJ1|SLIT3|SLIT2|BMPR1B|INA|FGF10
45168	0.00014773	0.0024335	8	25	1181	17721	cell-cell signaling involved in cell fate commitment	BMP4|BMP2|GDNF|SIX3|SIX1|FGF10|HOXA11|FGFR1
31128	0.00014773	0.0024335	8	25	1181	17721	developmental induction	BMP4|BMP2|GDNF|SIX3|SIX1|FGF10|HOXA11|FGFR1
20037	0.00015764	0.0025889	20	122	1181	17721	heme binding	CYP2J2|PTGIS|HBG2|NOS2|CYP4F2|NGB|LPO|CYP4F22|CYP4F11|CYP2C18|MPO|CYGB|CYP27A1|CYP2C9|TPO|CPS1|CYP2S1|CAT|CYP2E1|NOS1
31988	0.00016091	0.0026347	69	665	1181	17721	membrane-bounded vesicle	PCSK2|PIGR|TRIM72|SPARC|GALNT13|KCNK9|CTSV|DOC2B|TRH|AQP2|PCSK5|MPO|RPH3A|GJA1|CAMKV|PALM|AP1S3|CTSD|SLC30A8|VWF|SERPINF1|HGF|SFTPD|BGN|NPY1R|PLA2G4A|COPZ2|MYO7A|SYN2|SYTL4|SYN1|BCAN|MMP14|ARC|SCN8A|TFF3|SERPING1|AVP|STEAP2|NTS|THBS1|CACNG8|PCSK1N|SV2B|PATE4|SPP1|NPTX1|ELANE|CACNG4|GABRA2|SYT4|SYT3|SORT1|LGI3|KLK13|RAB27B|RASSF9|GRIN2B|BMP7|IGF2R|SNAP91|SYT17|VEGFA|BMP4|BMP3|BMP2|TRIM36|APBA1|SPE…
21772	0.00016312	0.0026628	6	14	1181	17721	olfactory bulb development	ROBO2|EFNA2|SALL3|SLIT3|SLIT2|ROBO1
9991	0.0001701	0.0027685	34	264	1181	17721	response to extracellular stimulus	RYR2|WNT8A|CTSV|AQP2|WNT6|MAP1LC3A|CCND1|STC2|SPP1|PPARGC1A|CTSD|MEST|WNT7B|CAV1|SERPINF1|PTCH1|IGFBP2|PLA2G4A|SSTR2|BMP7|IGF2R|ASS1|COL1A1|BMP4|RBP4|BMP2|GATM|CPS1|KIF26A|AXL|LEP|MGP|LCT|FOXA3
31667	0.00017316	0.0028099	32	243	1181	17721	response to nutrient levels	RYR2|WNT8A|CTSV|AQP2|WNT6|MAP1LC3A|CCND1|STC2|SPP1|PPARGC1A|CTSD|MEST|WNT7B|CAV1|SERPINF1|PTCH1|IGFBP2|PLA2G4A|SSTR2|BMP7|IGF2R|ASS1|COL1A1|BMP4|RBP4|BMP2|GATM|CPS1|LEP|MGP|LCT|FOXA3
35326	0.00017809	0.0028727	10	39	1181	17721	enhancer binding	FOXC2|FOXC1|ZFHX3|NR5A2|HLF|EPAS1|SIX3|OLIG2|POU3F3|FOXA2
3705	0.00017809	0.0028727	10	39	1181	17721	RNA polymerase II transcription factor activity, enhancer binding	FOXC2|FOXC1|ZFHX3|NR5A2|HLF|EPAS1|SIX3|OLIG2|POU3F3|FOXA2
10810	0.00018205	0.0029192	12	54	1181	17721	regulation of cell-substrate adhesion	COL1A1|MMP14|COL26A1|ONECUT2|FOXF1|ONECUT1|SPP1|KDR|EMILIN1|HOXA7|EDIL3|THBS1
48565	0.00018205	0.0029192	12	54	1181	17721	digestive tract development	BMP4|COL3A1|FOXF2|FOXF1|FOXL1|PCSK5|TP63|HOXA5|NKX2-3|GLI3|FGF10|GLI2
10604	0.000183	0.0029259	91	939	1181	17721	positive regulation of macromolecule metabolic process	BMP10|ONECUT2|ONECUT1|FOXI1|SIX1|RORB|IKZF2|HOXA13|GLI3|GLI2|GJA1|EDNRA|MECOM|CCND1|SIX4|HNF4A|SALL4|SIX3|HOXA2|IL12A|HOXA1|HOXA7|BVES|TEAD1|TP63|HOXA5|TEAD4|POU1F1|HGF|SOX11|EBF3|POU3F3|PAX2|EREG|AR|NR5A2|HOXB9|IRF6|HOXB1|AVP|LMX1B|ZFPM2|SCG2|FOXC2|FOXC1|HLF|EPAS1|SATB2|GLIS3|HNRNPLL|BARX2|THBS1|WNT6|C6|T|ABLIM3|PRDM16|GPC3|TNNI2|CYTL1|APOE|ZNF423|HES3|PPARGC1A|NKX2-3|ELANE|GSX1|FOXF2|EYA1|FOXF1…
50789	0.00018692	0.0029798	493	6529	1181	17721	regulation of biological process	CNTFR|ADAMDEC1|MYT1L|C4BPA|PREX2|SPIC|HOXA9|GJA1|HTR7|DPYSL5|HOXA3|HOXA2|HOXA1|GNAT1|HOXA7|HOXA6|PRSS2|BVES|MNX1|HOXA5|HOXA4|UNC5A|CACNA2D1|SERPINF1|FIBCD1|SOX13|UNC5C|SOX11|SYTL4|DKK1|DKK2|AR|BCAN|RBP4|HOXB9|FEZ1|LGALS12|HOXB4|HOXB3|SERPING1|HOXB2|HOXB1|HOXB8|HOXB7|HOXB6|HOXB5|AIRE|SHOX2|CFI|THY1|IL22RA2|C6|T|PRKAR2B|PDGFD|NPBWR1|PRDM16|PPARGC1A|HOXC8|NKX2-3|ELANE|PBX3|IL31RA|NR0B1|NR2F2|GRIN2B|…
31325	0.00018913	0.0030062	93	965	1181	17721	positive regulation of cellular metabolic process	BMP10|ONECUT2|ONECUT1|FOXI1|SIX1|RORB|IKZF2|HOXA13|GLI3|GLI2|AKAP12|EDNRA|MECOM|CCND1|SIX4|HNF4A|SALL4|SIX3|HOXA2|IL12A|HOXA1|HOXA7|BVES|TEAD1|TP63|HOXA5|TEAD4|POU1F1|HGF|PLA2G4A|SOX11|EBF3|POU3F3|PAX2|EREG|AR|NR5A2|HOXB9|IRF6|HOXB1|AVP|LMX1B|ZFPM2|SCG2|FOXC2|FOXC1|HLF|MAOB|EPAS1|NPR1|SATB2|GLIS3|HNRNPLL|BARX2|THBS1|GRK1|C6|T|ABLIM3|PRDM16|TNNI2|CYTL1|APOE|ZNF423|HES3|PPARGC1A|NKX2-3|ELANE|DRD5|G…
9893	0.0001932	0.0030619	97	1016	1181	17721	positive regulation of metabolic process	FOXI1|RORB|IKZF2|HOXA13|GJA1|EDNRA|CCND1|SALL4|HOXA2|IL12A|HOXA1|HOXA7|BVES|TP63|HOXA5|HGF|SOX11|EBF3|POU3F3|EREG|AR|HOXB9|HOXB1|LMX1B|ZFPM2|SCG2|MAOB|EPAS1|NPR1|GLIS3|HNRNPLL|GRK1|WNT6|C6|T|PRDM16|CYTL1|APOE|ZNF423|PPARGC1A|NKX2-3|ELANE|DRD5|FOXF2|FOXF1|CAV1|IL31RA|NR2F2|SMARCA1|BMP7|SELE|BMP4|MLXIPL|BMP3|BMP2|GDNF|TLX1|FGF10|BMP10|ONECUT2|ONECUT1|SIX1|GLI3|GLI2|AKAP12|MECOM|SIX4|HNF4A|SIX3|TEAD…
45669	0.00020099	0.0031761	8	26	1181	17721	positive regulation of osteoblast differentiation	BMP4|GDF10|BMP2|WNT7B|HGF|BMPR1B|BMP7|SCG2
22029	0.00020571	0.0032319	7	20	1181	17721	telencephalon cell migration	CX3CR1|RELN|DAB1|SLIT3|SLIT2|POU3F3|ROBO1
7214	0.00020571	0.0032319	7	20	1181	17721	gamma-aminobutyric acid signaling pathway	GABRA2|GABRR3|GABRA1|GABRR1|GABRE|GABRG2|GABRG1
1936	0.00020635	0.0032326	11	47	1181	17721	regulation of endothelial cell proliferation	BMP4|CCL24|BMP2|CAV1|KDR|NR2F2|APOE|SCG2|THBS1|PGF|VEGFA
5249	0.00021115	0.0032983	17	97	1181	17721	voltage-gated potassium channel activity	KCNF1|SNAP25|KCNJ5|KCNE1|KCNJ6|KCNH6|KCNJ8|KCNJ15|KCNJ16|KCNA7|KCNV1|KCNS3|KCNQ2|REN|KCNK1|KCNJ2|HCN1
55123	0.00021922	0.0034146	13	63	1181	17721	digestive system development	FOXF2|FOXF1|FOXL1|PCSK5|GLI3|GLI2|BMP4|COL3A1|NKX3-2|TP63|HOXA5|NKX2-3|FGF10
44236	0.00022341	0.0034699	10	40	1181	17721	multicellular organismal metabolic process	COL1A1|COL3A1|MMP13|MMP7|ADAMTS3|MMP16|MMP1|PRSS2|KLK7|CLGN
5583	0.00024753	0.0038335	5	10	1181	17721	fibrillar collagen	COL1A1|COL3A1|COL1A2|COL2A1|COL11A1
42995	0.00025219	0.0038946	76	761	1181	17721	cell projection	CHRM2|ROBO2|SNAP25|SPAG17|NRP1|CHRM3|NRP2|WWC1|CTSV|GRIK2|GLI3|GLI2|ROBO1|SPR|CDH2|DPYSL5|KIF5C|BASP1|TEKT2|CDK20|NRCAM|GNAT1|NOS1|DLGAP2|TP63|SLC34A2|EPHA7|SLC34A1|NPY1R|MYO7A|ADRA2C|AR|ARC|NOV|FEZ1|SCN8A|MYO3A|AVP|LCT|INA|TNFRSF21|SHANK1|ENPEP|DNAH8|SEMA3A|PCDH15|ADCY4|LPL|ADCY2|THY1|CACNA1C|CYGB|RELN|FGD6|EPB41L3|PDPN|SPP1|APOE|CTNNA2|NCAM2|SLC17A2|MPDZ|TRPM6|KCNJ2|DRD5|SYT4|KCNJ6|WHRN|ATP2B2|…
5506	0.00025383	0.0039067	28	206	1181	17721	iron ion binding	FTO|ALOX15|LPO|CYP4F22|CYP2C18|MPO|CYGB|TPO|NT5E|AOX1|NOS1|CYP2J2|PTGIS|HBG2|NOS2|CYP4F2|SCD5|NGB|BBOX1|CYP4F11|CYP27A1|CYP2C9|CPS1|CYP2S1|CAT|CYP2E1|STEAP1|STEAP2
21522	0.00025657	0.0039067	6	15	1181	17721	spinal cord motor neuron differentiation	NCAM2|MDGA2|MNX1|HOXC10|GLI3|GLI2
5248	0.00025657	0.0039067	6	15	1181	17721	voltage-gated sodium channel activity	SCN8A|SCN7A|SCN5A|SCN2A|SCN3A|SCN1B
21904	0.00025657	0.0039067	6	15	1181	17721	dorsal/ventral neural tube patterning	BMP4|PTCH1|MNX1|GLI3|FOXA2|GLI2
21988	0.00025657	0.0039067	6	15	1181	17721	olfactory lobe development	ROBO2|EFNA2|SALL3|SLIT3|SLIT2|ROBO1
42476	0.00025855	0.0039259	13	64	1181	17721	odontogenesis	FOXC1|FST|BMP7|GLI3|GLI2|COL1A1|BMP4|WNT6|BMP2|COL1A2|ERBB4|TP63|NKX2-3
32526	0.00026193	0.0039434	12	56	1181	17721	response to retinoic acid	COL1A1|BMP4|WNT6|RBP4|BMP2|WNT7B|SERPINF1|PTCH1|IGFBP2|WNT8A|MEST|IGF2R
50919	0.00026406	0.0039434	4	6	1181	17721	negative chemotaxis	NRP2|SLIT3|SLIT2|ROBO1
3338	0.00026406	0.0039434	4	6	1181	17721	metanephros morphogenesis	BMP4|GDNF|WNT7B|PAX2
60685	0.00026406	0.0039434	4	6	1181	17721	regulation of prostatic bud formation	BMP4|AR|BMP7|FGF10
21520	0.00026406	0.0039434	4	6	1181	17721	spinal cord motor neuron cell fate specification	MNX1|HOXC10|GLI3|GLI2
5587	0.00026406	0.0039434	4	6	1181	17721	collagen type IV	COL4A2|COL4A1|COL4A6|COL4A5
19898	0.00027103	0.0040365	16	90	1181	17721	extrinsic to membrane	CNTFR|MUC16|GNG12|GFRA3|SYTL4|GNG11|GNAI1|RPH3A|GNA14|GNG2|SCUBE1|CDH2|GNG4|EPB41L3|APOE|TGM3
50880	0.00027802	0.004118	10	41	1181	17721	regulation of blood vessel size	FOXC2|FOXC1|EDNRA|CALCB|KCNJ8|EDN3|NPR1|APOE|NTS|DRD5
35150	0.00027802	0.004118	10	41	1181	17721	regulation of tube size	FOXC2|FOXC1|EDNRA|CALCB|KCNJ8|EDN3|NPR1|APOE|NTS|DRD5
48523	0.00028281	0.0041642	159	1837	1181	17721	negative regulation of cellular process	ADAMDEC1|MPO|NRBP2|GJA1|EDNRA|CCND1|RGS1|BASP1|PEG10|SALL4|PALM|HOXA2|TNR|IL12A|HOXA7|TNFRSF4|TP63|HOXA5|RAG1|MAGI1|MSX2|IGFBP5|FST|SERPINF1|HGF|NPY1R|SYTL4|DKK1|POU3F3|DKK2|EREG|AR|RBP4|AZGP1|ARC|RGS9BP|HOXB4|ZFPM2|SCG2|CETP|CALCA|MAOB|RRAD|NPR1|GLIS3|TWIST1|THY1|BCL2L10|BRINP2|C6|PRDM16|BTLA|APOE|ZNF423|HOXC8|ELANE|DRD5|ZFHX3|FOXF2|FOXF1|CAV1|PTCH1|TNK1|IL31RA|HTR1B|DDIT4L|NR0B1|NR2F2|BMP7|ST18…
267	0.00028326	0.0041642	101	1078	1181	17721	cell fraction	CHRM2|AQP2|RPH3A|IL13RA2|TP63|UGT2B11|TPST1|FOLH1|SCN8A|SLCO2A1|CYP2E1|SCG2|STEAP2|DPEP3|CALCB|FBLN1|CACNA1C|SLC1A6|CYP4F22|NTS|CYP2C18|FUT1|KLK7|FBLN5|BCL2L10|PCSK1N|PRKAR2B|TSPAN9|B4GALNT1|CYTL1|SCN3A|MPDZ|CYP2J2|STAC|CYP4F2|CAV1|NR0B1|CYP4F11|GRIN2B|IGF2R|LRP1B|CYP2C9|CPS1|CYP2S1|CNTN1|PLCH1|NMUR1|SCN2A|SLC22A7|FGFR1|PCSK2|SNAP25|RYR2|NRP2|DOCK3|KCNK9|CGB7|PDE3B|CTSV|GRIK2|TRH|PCSK6|PPP1R9A|JP…
5125	0.00028344	0.0041642	27	197	1181	17721	cytokine activity	BMP10|CXCL14|TPO|CCL8|SPP1|FAM3B|TNFSF11|CCL1|CCL19|CCL18|GDF10|IL33|CCL24|CCL23|CCL22|TSLP|CCL21|CD70|HGF|BMP7|VEGFA|BMP4|GREM1|AR|BMP3|BMP2|SCG2
22602	0.00028606	0.004176	14	73	1181	17721	ovulation cycle process	ROBO2|FOXC1|HTRA3|PLA2G4A|EREG|VEGFA|BMP4|MMP14|ADAMTS1|LEP|KDR|SLIT3|SLIT2|BMPR1B
50953	0.00028777	0.004176	29	218	1181	17721	sensory perception of light stimulus	RD3|HLF|EPAS1|COL11A1|TACSTD2|PCDH15|RORB|GRK1|RIMS1|GJA3|SIX3|LRAT|GNAT1|PRPH|WHRN|CRYBB1|CACNA2D4|MYO7A|PAX2|DHRS3|COL1A1|RBP4|COL2A1|GLRB|RGS9BP|SFRP5|MYO3A|TGFBI|VSX1
7601	0.00028777	0.004176	29	218	1181	17721	visual perception	RD3|HLF|EPAS1|COL11A1|TACSTD2|PCDH15|RORB|GRK1|RIMS1|GJA3|SIX3|LRAT|GNAT1|PRPH|WHRN|CRYBB1|CACNA2D4|MYO7A|PAX2|DHRS3|COL1A1|RBP4|COL2A1|GLRB|RGS9BP|SFRP5|MYO3A|TGFBI|VSX1
7416	0.0002883	0.004176	9	34	1181	17721	synapse assembly	NLGN1|PCDHB2|CDH2|ME1|PCDHB6|NRXN3|NRCAM|AGRN|POU4F1
6955	0.00029005	0.004176	64	618	1181	17721	immune response	IL23R|C4BPA|DEFB1|CTSW|TREM2|CXCL14|IFI44L|RGS1|TNFSF11|IL12A|HLA-DOA|RAG2|TNFRSF4|MNX1|RAG1|CD96|CR2|IL1R2|HGF|SFTPD|ABCC9|PAX5|CHIT1|AZGP1|CLEC4D|ITGAD|SERPING1|TLR10|AVP|CHST4|MS4A2|CX3CR1|LILRA6|COLEC12|AIRE|CFI|LPL|TNFRSF11A|CD1C|CST7|THBS1|C6|CCL8|CCL1|CCL19|CCL18|NKX2-3|ELANE|HLA-DQA1|CCL24|CCL23|CCL22|KCNJ8|CCL21|NOS2|CD70|F12|APLN|VEGFA|VNN1|IGLL1|CLNK|ULBP1|ULBP3
42461	0.0002909	0.004176	7	21	1181	17721	photoreceptor cell development	GRK1|OLFM3|THY1|RORB|MYO7A|GNAT1|VEGFA
21532	0.0002909	0.004176	7	21	1181	17721	neural tube patterning	BMP4|PTCH1|HES3|MNX1|GLI3|FOXA2|GLI2
21545	0.0002909	0.004176	7	21	1181	17721	cranial nerve development	HOXA3|HOXB3|HOXA1|HOXB2|HOXB1|HES3|GLI3
50923	0.00029529	0.004176	3	3	1181	17721	regulation of negative chemotaxis	ROBO2|SLIT2|ROBO1
35385	0.00029529	0.004176	3	3	1181	17721	Roundabout signaling pathway	SLIT3|SLIT2|ROBO1
70099	0.00029529	0.004176	3	3	1181	17721	regulation of chemokine-mediated signaling pathway	SLIT3|SLIT2|ROBO1
70100	0.00029529	0.004176	3	3	1181	17721	negative regulation of chemokine-mediated signaling pathway	SLIT3|SLIT2|ROBO1
21570	0.00029529	0.004176	3	3	1181	17721	rhombomere 4 development	HOXA1|HOXB2|HOXB1
5626	0.00029577	0.004176	81	827	1181	17721	insoluble fraction	CHRM2|SNAP25|RYR2|NRP2|KCNK9|PDE3B|GRIK2|PPP1R9A|AQP2|JPH1|SLC6A2|GLI2|RPH3A|PSD3|PDE4B|MAN1A1|TP63|SLC13A3|UGT2B11|MME|PLA2G4A|SSTR2|TPST1|FOLH1|NOV|SCN8A|SLCO2A1|CYP2E1|LCT|STEAP2|UGT2B7|DPEP3|SHANK1|ZNF474|LILRA6|ADCY2|CACNA1C|SLC1A6|CYP4F22|CYP2C18|FUT1|KLK7|LRP6|BCL2L10|NT5E|TSPAN9|B4GALNT1|SLIT3|GPC4|SLIT2|SLC13A5|SCN3A|SLC17A2|MPDZ|CYP2J2|KCNJ8|CD70|SORT1|CYP4F2|CAV1|LGI3|NR0B1|CYP4F11|GRI…
48609	0.00029653	0.004176	55	511	1181	17721	reproductive process in a multicellular organism	ROBO2|HMX3|SYCP1|CGB7|WIPF3|HIST1H1T|CTSV|PRL|HOXA10|SPR|CCND1|ADAMTS1|KDR|RNF17|SPANXB1|TP63|PAQR8|SLC2A14|FST|PLA2G4A|TEX15|PAX5|EREG|AR|THEG|RBP4|MMP14|AVP|SCG2|FOXC1|KHDRBS3|HTRA3|EDDM3A|EDDM3B|BCL2L10|B4GALNT1|SLIT3|SLIT2|MORC1|DRD5|GDF10|NOS2|CAV1|TDRD9|NR0B1|IGF2R|APLN|VEGFA|BMP4|BMP2|NR6A1|LEP|DLC1|BMPR1B|FOXA3
32504	0.00029653	0.004176	55	511	1181	17721	multicellular organism reproduction	ROBO2|HMX3|SYCP1|CGB7|WIPF3|HIST1H1T|CTSV|PRL|HOXA10|SPR|CCND1|ADAMTS1|KDR|RNF17|SPANXB1|TP63|PAQR8|SLC2A14|FST|PLA2G4A|TEX15|PAX5|EREG|AR|THEG|RBP4|MMP14|AVP|SCG2|FOXC1|KHDRBS3|HTRA3|EDDM3A|EDDM3B|BCL2L10|B4GALNT1|SLIT3|SLIT2|MORC1|DRD5|GDF10|NOS2|CAV1|TDRD9|NR0B1|IGF2R|APLN|VEGFA|BMP4|BMP2|NR6A1|LEP|DLC1|BMPR1B|FOXA3
10648	0.00029867	0.0041953	39	327	1181	17721	negative regulation of cell communication	ONECUT2|RGS13|ONECUT1|PDE3B|THY1|GRIK2|THBS1|GLI3|LRP6|ROBO1|DLL3|MECOM|CCND1|RGS1|PEG10|HEY2|PRDM16|SIX3|GPC3|SLIT3|SLIT2|DRD5|MAGI1|IGFBP5|FST|CAV1|MST1|HTR1B|DDIT4L|NR0B1|BMP7|DKK1|DKK2|GREM1|KIF26A|RGS9BP|DLC1|AVP|SCG2
8146	0.00030533	0.0042777	11	49	1181	17721	sulfotransferase activity	SULT1C2|TPST1|HS3ST3A1|WSCD1|NDST4|DSEL|NDST3|CHST4|GAL3ST2|HS3ST2|HS6ST3
1764	0.00031193	0.004359	12	57	1181	17721	neuron migration	GJA1|RELN|DAB1|SOX1|SATB2|TWIST1|NRCAM|NR2F2|LMX1B|GFRA3|MNX1|DCLK1
30424	0.0003218	0.0044854	25	178	1181	17721	axon	CHRM2|ROBO2|NRP1|CHRM3|NRP2|SEMA3A|GRIK2|ROBO1|EPB41L3|CTNNA2|NCAM2|DLGAP2|KCNJ6|WHRN|NPY1R|ADRA2C|AR|NOV|FEZ1|SCN8A|NMU|SCN2A|INA|TNFRSF21|HCN1
43010	0.0003229	0.0044855	19	119	1181	17721	camera-type eye development	FOXC2|FOXC1|WNT7B|THY1|BHLHE22|BMP7|GLI3|LRP6|VEGFA|GRK1|BMP4|RBP4|SOX1|SIX3|LMX1B|BMPR1B|VSX1|PRPH|FGF10
30155	0.00032346	0.0044855	22	148	1181	17721	regulation of cell adhesion	ADAMDEC1|COL26A1|ONECUT2|FOXF1|LAMA4|ONECUT1|PDE3B|NGB|THBS1|COL1A1|MMP14|DAB1|SPP1|KDR|TNFSF11|TNR|IL12A|EMILIN1|TGFBI|HOXA7|EDIL3|PRSS2
7584	0.00032543	0.0045014	24	168	1181	17721	response to nutrient	RYR2|WNT7B|CAV1|SERPINF1|PTCH1|IGFBP2|WNT8A|PLA2G4A|SSTR2|BMP7|IGF2R|ASS1|COL1A1|BMP4|WNT6|RBP4|BMP2|GATM|CCND1|STC2|MGP|SPP1|LCT|MEST
3001	0.0003466	0.0047699	15	83	1181	17721	generation of a signal involved in cell-cell signaling	SNAP25|SYT4|NLGN1|SLC30A8|EDN3|HGF|NRXN3|DOC2B|SYN2|SYN1|SNAP91|RIMS1|GRM4|FAM3B|APBA1
23061	0.0003466	0.0047699	15	83	1181	17721	signal release	SNAP25|SYT4|NLGN1|SLC30A8|EDN3|HGF|NRXN3|DOC2B|SYN2|SYN1|SNAP91|RIMS1|GRM4|FAM3B|APBA1
30135	0.0003509	0.0048169	25	179	1181	17721	coated vesicle	KCNK9|DOC2B|AQP2|RPH3A|SV2B|AP1S3|GABRA2|SYT4|SYT3|VWF|SORT1|LGI3|NPY1R|COPZ2|RASSF9|GRIN2B|SYN2|SYTL4|SYN1|IGF2R|SNAP91|SYT17|BCAN|APBA1|STEAP2
44243	0.00035484	0.0048465	8	28	1181	17721	multicellular organismal catabolic process	MMP13|MMP7|ADAMTS3|MMP16|MMP1|PRSS2|KLK7|CLGN
48286	0.00035484	0.0048465	8	28	1181	17721	lung alveolus development	BMP4|FOXF1|SFTPD|PDPN|KDR|HOXA5|VEGFA|FGF10
45664	0.00035587	0.0048483	24	169	1181	17721	regulation of neuron differentiation	ROBO2|NRP1|NLGN1|EYA1|SEMA3A|SIX1|THY1|OLIG2|ADRA2C|LBX1|PTPRG|GLI2|ROBO1|CDH2|FEZ1|SPP1|HOXA2|SLIT3|NRCAM|APOE|SLIT2|HES3|FOXA2|NEUROG3
7507	0.00036276	0.00493	29	221	1181	17721	heart development	NRP1|FOXC2|BMP10|NRP2|FOXC1|SHOX2|PCSK5|HOXA13|GLI3|GLI2|GJA1|EDNRA|SCUBE1|ADAMTS1|SALL4|TEAD1|KCNJ8|MSX2|PTCH1|LBX1|VEGFA|BMP4|RBP4|COL3A1|BMP2|COL2A1|DLC1|PKP2|ZFPM2
8360	0.00036978	0.0050128	12	58	1181	17721	regulation of cell shape	FGD6|PALMD|DLC1|PALM|RHOJ|PDPN|KDR|GAS2|MYH14|BVES|FERMT2|VEGFA
5624	0.00037591	0.0050766	78	796	1181	17721	membrane fraction	CHRM2|SNAP25|RYR2|NRP2|KCNK9|PDE3B|GRIK2|PPP1R9A|AQP2|JPH1|SLC6A2|GLI2|RPH3A|PSD3|MAN1A1|TP63|SLC13A3|UGT2B11|MME|PLA2G4A|SSTR2|TPST1|FOLH1|NOV|SCN8A|SLCO2A1|CYP2E1|LCT|STEAP2|UGT2B7|DPEP3|SHANK1|ZNF474|LILRA6|ADCY2|CACNA1C|SLC1A6|CYP4F22|CYP2C18|FUT1|KLK7|LRP6|BCL2L10|NT5E|TSPAN9|B4GALNT1|SLIT3|SLIT2|SCN3A|SLC17A2|MPDZ|CYP2J2|KCNJ8|CD70|SORT1|CYP4F2|CAV1|LGI3|NR0B1|CYP4F11|GRIN2B|MYO16|IGF2R|LRP…
46906	0.00037636	0.0050766	20	130	1181	17721	tetrapyrrole binding	CYP2J2|PTGIS|HBG2|NOS2|CYP4F2|NGB|LPO|CYP4F22|CYP4F11|CYP2C18|MPO|CYGB|CYP27A1|CYP2C9|TPO|CPS1|CYP2S1|CAT|CYP2E1|NOS1
48566	0.00038744	0.0051874	6	16	1181	17721	embryonic digestive tract development	FOXF2|FOXF1|PCSK5|GLI3|FGF10|GLI2
48665	0.00038744	0.0051874	6	16	1181	17721	neuron fate specification	LBX1|MNX1|HOXC10|GLI3|FOXA2|GLI2
48844	0.00038744	0.0051874	6	16	1181	17721	artery morphogenesis	BMP4|FOXC2|FOXC1|APOE|HOXA13|VEGFA
9954	0.00040226	0.0053595	7	22	1181	17721	proximal/distal pattern formation	GREM1|HOXA10|HOXC10|TP63|GLI3|GLI2|HOXA11
3158	0.00040226	0.0053595	7	22	1181	17721	endothelium development	BMP4|SCUBE1|WNT7B|KDR|NR2F2|HOXA13|HOXB5
30336	0.00041462	0.0055107	13	67	1181	17721	negative regulation of cell migration	BMP10|IGFBP5|SEMA3A|NGB|THY1|NR2F2|THBS1|GREM1|DLC1|APOE|SLIT2|HOXA7|DRD5
48407	0.0004289	0.005659	5	11	1181	17721	platelet-derived growth factor binding	COL1A1|COL3A1|COL1A2|COL2A1|COL4A1
32026	0.0004289	0.005659	5	11	1181	17721	response to magnesium ion	RYR2|CCND1|SLC34A1|SLC17A2|THBS1
48521	0.0004289	0.005659	5	11	1181	17721	negative regulation of behavior	GREM1|ROBO2|SLIT2|ELANE|ROBO1
9953	0.00043645	0.0057447	12	59	1181	17721	dorsal/ventral pattern formation	BMP4|PTCH1|HOXA2|HOXB2|LMX1B|BMPR1B|MNX1|GLI3|LRP6|FOXA2|GLI2|HOXA11
48469	0.00050669	0.0066531	14	77	1181	17721	cell maturation	KCNE1|HLF|EPAS1|TFCP2L1|EREG|VEGFA|GJA1|KDR|REN|NRCAM|AGRN|VSX1|HOXA5|FGFR1
48871	0.00051459	0.0067405	15	86	1181	17721	multicellular organismal homeostasis	HLF|EPAS1|WHRN|SFTPD|PLA2G4A|TEX15|TNFRSF11A|HOXA13|VEGFA|RBP4|COL2A1|ERBB4|KDR|PPARGC1A|EPHA3
48519	0.00053562	0.006999	170	2011	1181	17721	negative regulation of biological process	ADAMDEC1|MPO|NRBP2|GJA1|EDNRA|CCND1|RGS1|BASP1|PEG10|SALL4|PALM|HOXA2|TNR|IL12A|HOXA7|TNFRSF4|TP63|HOXA5|RAG1|MAGI1|MSX2|IGFBP5|FST|SERPINF1|HGF|NPY1R|SYTL4|DKK1|POU3F3|DKK2|EREG|AR|RBP4|AZGP1|ARC|COL4A2|RGS9BP|HOXB4|SERPING1|ZFPM2|SCG2|CETP|CALCA|MAOB|RRAD|NPR1|GLIS3|TWIST1|THY1|BCL2L10|BRINP2|C6|PRDM16|BTLA|APOE|ZNF423|HOXC8|ELANE|DRD5|ZFHX3|FOXF2|FOXF1|CAV1|PTCH1|TNK1|IL31RA|TDRD9|HTR1B|DDIT4L…
46530	0.00054522	0.0071075	7	23	1181	17721	photoreceptor cell differentiation	GRK1|OLFM3|THY1|RORB|MYO7A|GNAT1|VEGFA
51049	0.00054731	0.0071177	54	512	1181	17721	regulation of transport	SNAP25|RYR2|PDE3B|DOC2B|TRH|AQP2|JPH1|GLI3|GJA1|EDNRA|SPR|TNFSF11|NOS1|TNFRSF4|MAGI1|SLC30A8|EDN3|CACNA2D1|FST|HGF|SFTPD|NPY1R|PLA2G4A|ADRA2C|SYTL4|RBP4|AVP|MS4A2|CETP|CALCA|MAOB|LPL|LPAR3|THY1|TNFRSF11A|THBS1|ERBB4|GPC3|APOE|NOS2|TRAT1|CAV1|LGI3|HTR1B|RAB27B|SNCAIP|GRIN2B|SELE|SNAP91|BMP4|GDNF|LEP|NMU|FGF10
50795	0.00055807	0.0072403	13	69	1181	17721	regulation of behavior	ROBO2|EDN3|HGF|THBS1|VEGFA|ROBO1|GREM1|KDR|SLIT2|PTGDS|SCG2|ELANE|FGF10
60445	0.00056516	0.0072624	6	17	1181	17721	branching involved in salivary gland morphogenesis	NRP1|NOV|SEMA3A|BMP7|FGF10|FGFR1
61035	0.00056516	0.0072624	6	17	1181	17721	regulation of cartilage development	BMP4|BMP2|FGF18|GLI3|GLI2|HOXA11
21517	0.00056516	0.0072624	6	17	1181	17721	ventral spinal cord development	NCAM2|MDGA2|MNX1|HOXC10|GLI3|GLI2
21795	0.00056516	0.0072624	6	17	1181	17721	cerebral cortex cell migration	CX3CR1|RELN|DAB1|SLIT2|POU3F3|ROBO1
4252	0.00056645	0.0072624	22	154	1181	17721	serine-type endopeptidase activity	PCSK2|TPSB2|OVCH1|KLK1|HTRA3|F12|HGF|OVCH2|MST1|CFI|KLK13|PROZ|LRP4|PCSK6|PCSK5|TMPRSS11F|KLK7|HK3|TPSAB1|PRSS3|PRSS2|ELANE
32940	0.00057977	0.0073259	27	206	1181	17721	secretion by cell	SNAP25|TRIM72|NLGN1|NRXN3|DOC2B|PCSK6|PCSK5|RIMS1|CCL8|GRM4|FAM3B|SYT4|SLC30A8|EDN3|HGF|SYN2|SYTL4|SYN1|SNAP91|GLRB|TRIM36|APBA1|AVP|MS4A2|SCG2|STEAP2|FGF10
33137	0.00058354	0.0073259	4	7	1181	17721	negative regulation of peptidyl-serine phosphorylation	MAGI1|MLXIPL|CAV1|BDKRB2
33612	0.00058354	0.0073259	4	7	1181	17721	receptor serine/threonine kinase binding	BMP4|BMP3|BMP10|BMP2
2548	0.00058354	0.0073259	4	7	1181	17721	monocyte chemotaxis	CALCA|HGF|TNFSF11|TNFRSF11A
60993	0.00058354	0.0073259	4	7	1181	17721	kidney morphogenesis	BMP4|GDNF|WNT7B|PAX2
21546	0.00058354	0.0073259	4	7	1181	17721	rhombomere development	HOXA2|HOXA1|HOXB2|HOXB1
21783	0.00058354	0.0073259	4	7	1181	17721	preganglionic parasympathetic nervous system development	HOXA1|HOXB2|HOXB1|HES3
21889	0.00058354	0.0073259	4	7	1181	17721	olfactory bulb interneuron differentiation	ROBO2|SALL3|SLIT2|ROBO1
48485	0.00058354	0.0073259	4	7	1181	17721	sympathetic nervous system development	GDNF|NCAM2|GFRA3|TP63
46903	0.00061551	0.0077095	35	294	1181	17721	secretion	SNAP25|TRIM72|NLGN1|NPR1|NRXN3|CLCNKA|DOC2B|PCSK6|AQP2|PCSK5|RIMS1|CCL8|GRM4|SPR|AGR2|FAM3B|BDKRB2|SYT4|SLC30A8|EDN3|HGF|SYN2|SYTL4|SYN1|SNAP91|GLRB|NPHS2|NMU|TRIM36|APBA1|AVP|MS4A2|SCG2|STEAP2|FGF10
14031	0.00062524	0.0078133	11	53	1181	17721	mesenchymal cell development	FOXC2|NRP2|FOXC1|BMP2|EDNRA|FOXF2|EDN3|GDNF|HGF|WNT8A|BMP7
30141	0.00062777	0.007827	25	186	1181	17721	stored secretory granule	PCSK2|SPARC|CTSV|TRH|PCSK5|MPO|THBS1|RPH3A|PCSK1N|SV2B|PATE4|ELANE|SLC30A8|VWF|HGF|KLK13|PLA2G4A|RAB27B|SYTL4|VEGFA|ARC|TFF3|TRIM36|SERPING1|AVP
7187	0.00065169	0.0081066	18	116	1181	17721	G-protein signaling, coupled to cyclic nucleotide second messenger	CHRM2|PTGIR|NOS2|ADCY4|NPY1R|HTR1B|LPAR3|ADCY2|ADRA1D|PTH1R|ADCY1|SSTR2|GNAI1|CRHR2|HTR7|GRM4|RGS1|DRD5
19955	0.00069171	0.0085848	17	107	1181	17721	cytokine binding	CX3CR1|CNTFR|TNFRSF18|IL1R2|TNFRSF19|IL31RA|IL5RA|TNFRSF11A|THBS1|IL22RA2|IL12A|AVP|IL13RA2|TNFRSF4|IL9R|ELANE|IL12RB2
1518	0.000695	0.008606	5	12	1181	17721	voltage-gated sodium channel complex	SCN8A|SCN7A|SCN5A|SCN2A|SCN3A
50900	0.00070016	0.0086502	12	62	1181	17721	leukocyte migration	CX3CR1|CALCA|EDN3|HGF|SFTPD|TNFSF11|TNFRSF11A|SCG2|SELE|NKX2-3|ELANE|VEGFA
122	0.00070405	0.0086591	34	285	1181	17721	negative regulation of transcription from RNA polymerase II promoter	SATB2|GLIS3|TWIST1|TFCP2L1|BARX2|GLI3|GLI2|SALL4|HEY2|PRDM16|HOXA2|HOXA7|HES3|HOXC8|TP63|ZFHX3|FOXF1|FST|CAV1|KCNIP3|NR0B1|NR2F2|OLIG2|PAX5|POU3F3|ST18|BMP4|MLXIPL|BMP2|NR6A1|BCL6B|HOXB4|ZFPM2|SCG2
60041	0.00070407	0.0086591	9	38	1181	17721	retina development in camera-type eye	GRK1|BMP4|RBP4|THY1|BHLHE22|BMPR1B|VSX1|LRP6|PRPH
8284	0.00074318	0.0091194	49	459	1181	17721	positive regulation of cell proliferation	NRP1|CNTFR|BMP10|FLT4|ADRA1D|LAMC1|HOXC10|GLI2|FGF6|SPR|CCND1|HEY2|KDR|HOXA3|IL12A|TNFRSF4|TP63|MME|EDN3|HGF|PLA2G4A|POU3F3|PGF|EREG|AVP|SCG2|HMX2|TNFRSF11A|MST1R|PTN|TPO|T|ERBB4|ELANE|IL12RB2|CCL24|FOXF1|IL31RA|VEGFA|BMP4|MLXIPL|EPGN|BMP2|KLF5|TLX1|FGF18|CD24|FGF10|FGFR1
40017	0.00074956	0.009177	20	137	1181	17721	positive regulation of locomotion	CCL24|ONECUT2|EDN3|FOXF1|HGF|ONECUT1|RRAS2|SELE|THBS1|VEGFA|BMP4|SRPX2|SPR|ERBB4|PDPN|KDR|SLIT2|BVES|SCG2|FGF10
46620	0.00075317	0.0092006	8	31	1181	17721	regulation of organ growth	FOXC2|RBP4|BMP10|FOXC1|HEY2|RAG2|SCG2|FGFR1
42462	0.00080022	0.0097098	6	18	1181	17721	eye photoreceptor cell development	OLFM3|THY1|RORB|MYO7A|GNAT1|VEGFA
60042	0.00080022	0.0097098	6	18	1181	17721	retina morphogenesis in camera-type eye	GRK1|RBP4|THY1|BHLHE22|VSX1|LRP6
72006	0.00080022	0.0097098	6	18	1181	17721	nephron development	BMP4|GDNF|BASP1|WNT7B|POU3F3|PAX2
51240	0.00080525	0.0097491	33	276	1181	17721	positive regulation of multicellular organismal process	CHRM3|BMP10|CALCA|TNFRSF11A|GRIK2|THBS1|WNT6|SPR|ERBB4|HEY2|SPP1|TNFSF11|IL12A|NOS1|EDN3|FST|CAV1|F12|HGF|NPY1R|PLA2G4A|BMP7|EREG|VEGFA|BMP4|BMP2|CPS1|GDNF|NMU|AVP|BMPR1B|FOXA3|FGFR1
21700	0.00081229	0.0098125	16	99	1181	17721	developmental maturation	KCNE1|HLF|EPAS1|TFCP2L1|BARX2|EREG|VEGFA|GJA1|ERBB4|KDR|REN|NRCAM|AGRN|VSX1|HOXA5|FGFR1
51271	0.00085048	0.010228	13	72	1181	17721	negative regulation of cellular component movement	BMP10|IGFBP5|SEMA3A|NGB|THY1|NR2F2|THBS1|GREM1|DLC1|APOE|SLIT2|HOXA7|DRD5
5230	0.00085048	0.010228	13	72	1181	17721	extracellular ligand-gated ion channel activity	GABRA2|GABRQ|GABRA1|GRID1|GRIK2|GRIN2B|GABRG2|GABRG1|GABRR3|GABRR1|GLRB|GABRE|GABRD
48663	0.00086186	0.010342	9	39	1181	17721	neuron fate commitment	BMP4|GSX1|OLIG2|LBX1|MNX1|HOXC10|GLI3|FOXA2|GLI2
45597	0.00086804	0.010394	31	255	1181	17721	positive regulation of cell differentiation	ROBO2|CALCA|LPL|GLI3|GLI2|ROBO1|HOXA11|DLL3|TNFSF11|NRCAM|SLIT2|HOXA5|GDF10|ZFHX3|WNT7B|SERPINF1|HGF|OLIG2|ADRA2C|BMP7|ADAMTS20|BMP4|BMP2|VNN1|LEP|FGF18|BMPR1B|SCG2|FOXA3|FOXA2|NEUROG3
6814	0.00088663	0.010593	18	119	1181	17721	sodium ion transport	SLC34A2|SLC10A6|SLC13A3|SLC24A3|SLC34A1|SLC10A2|ATP1A4|ATP1B4|SCN8A|SCN7A|SCN5A|SCN2A|SLC13A5|SCN3A|SLC17A2|SCN1B|SLC38A4|ASIC1
19935	0.00090066	0.010734	19	129	1181	17721	cyclic-nucleotide-mediated signaling	CHRM2|PTGIR|NOS2|ADCY4|NPY1R|HTR1B|LPAR3|ADCY2|ADRA1D|PTH1R|ADCY1|SSTR2|GNAI1|CRHR2|HTR7|GRM4|RGS1|APOE|DRD5
4713	0.00090238	0.010734	20	139	1181	17721	protein tyrosine kinase activity	EPHA5|NRP1|EPHA7|NRP2|LTK|EPHA6|MUSK|FLT4|TNK1|INSRR|MST1R|IGF2R|FGR|EFNB3|AXL|ERBB4|KDR|NEK10|EPHA3|FGFR1
1894	0.00094135	0.011147	12	64	1181	17721	tissue homeostasis	RBP4|COL2A1|HLF|EPAS1|WHRN|ERBB4|SFTPD|KDR|PLA2G4A|TEX15|HOXA13|VEGFA
30594	0.00094135	0.011147	12	64	1181	17721	neurotransmitter receptor activity	GABRA2|CHRM2|CHRM3|HTR7|NPFFR1|SPR|NPY1R|NMUR1|SSTR2|SORCS2|GABRG2|NTSR1
35466	0.00094324	0.011147	92	1000	1181	17721	regulation of signaling pathway	BMP10|ONECUT2|WWC1|ONECUT1|PDE3B|KNDC1|GRIK2|PRL|PCSK6|SIPA1L2|HOXA13|GLI3|GLI2|ROBO1|PREX2|AKAP12|GJA1|GRM4|MECOM|CCND1|CDH2|PEG10|HNF4A|HEY2|PSD3|SIX3|TNFSF11|IL12A|BVES|TP63|MAGI1|IGFBP5|EDN3|FST|HGF|TNFRSF19|MST1|IGFBP2|FOXL1|DUSP8|ADRA2C|DKK1|DKK2|EREG|GREM1|AR|AGAP9|CAT|SCG2|ARHGEF5|RGS13|LPAR3|RASAL1|THY1|TNFRSF11A|THBS1|KLK7|IL22RA2|SLC7A3|LRP6|DLL3|GRK1|RELN|FGD6|GNG4|PRDM16|GPC3|SLIT3|A…
16023	0.00096853	0.011421	64	647	1181	17721	cytoplasmic membrane-bounded vesicle	PCSK2|PIGR|TRIM72|SPARC|GALNT13|KCNK9|CTSV|DOC2B|TRH|AQP2|PCSK5|MPO|RPH3A|GJA1|CAMKV|PALM|AP1S3|CTSD|SLC30A8|VWF|SERPINF1|HGF|SFTPD|BGN|NPY1R|PLA2G4A|COPZ2|MYO7A|SYN2|SYTL4|SYN1|BCAN|MMP14|ARC|SCN8A|TFF3|SERPING1|AVP|STEAP2|NTS|THBS1|CACNG8|PCSK1N|SV2B|PATE4|NPTX1|ELANE|CACNG4|GABRA2|SYT4|SYT3|SORT1|LGI3|KLK13|RAB27B|RASSF9|GRIN2B|IGF2R|SNAP91|SYT17|VEGFA|TRIM36|APBA1|SPERT
16782	0.0010168	0.011938	11	56	1181	17721	transferase activity, transferring sulfur-containing groups	SULT1C2|TPST1|HS3ST3A1|WSCD1|NDST4|DSEL|NDST3|CHST4|GAL3ST2|HS3ST2|HS6ST3
32102	0.0010168	0.011938	11	56	1181	17721	negative regulation of response to external stimulus	GREM1|ROBO2|NT5E|SERPINF1|LEP|SPP1|APOE|SLIT2|CTNNA2|ELANE|ROBO1
7422	0.0010472	0.012269	9	40	1181	17721	peripheral nervous system development	EGR3|ONECUT2|GDNF|SCN8A|PMP22|GFRA3|ASIC2|POU4F1|NEUROG3
48545	0.0010537	0.012318	28	225	1181	17721	response to steroid hormone stimulus	MAOB|CTSV|TRH|THBS1|CCND1|ERBB4|SPP1|SLIT3|SLIT2|SLC34A2|CAV1|SERPINF1|HGF|PTCH1|IGFBP2|NPY1R|HTR1B|PLA2G4A|BMP7|ASS1|COL1A1|BMP4|MMP14|CPS1|LOX|CD24|LCT|FGF10
45667	0.0010602	0.012341	10	48	1181	17721	regulation of osteoblast differentiation	BMP4|GDF10|NRP1|BMP2|WNT7B|HGF|OSTN|BMPR1B|BMP7|SCG2
7162	0.0010602	0.012341	10	48	1181	17721	negative regulation of cell adhesion	COL1A1|ADAMDEC1|MMP14|DAB1|PDE3B|NGB|TNR|TGFBI|HOXA7|THBS1
21871	0.0010676	0.012401	5	13	1181	17721	forebrain regionalization	BMP4|EMX2|WNT7B|SIX3|GLI3
30802	0.0010806	0.012499	18	121	1181	17721	regulation of cyclic nucleotide biosynthetic process	CALCA|NPR1|ADCY4|NPY1R|HTR1B|ADCY2|ADCY1|SSTR2|GNAI1|AKAP12|EDNRA|HTR7|GRM4|RGS1|PALM|APOE|AVP|DRD5
30808	0.0010806	0.012499	18	121	1181	17721	regulation of nucleotide biosynthetic process	CALCA|NPR1|ADCY4|NPY1R|HTR1B|ADCY2|ADCY1|SSTR2|GNAI1|AKAP12|EDNRA|HTR7|GRM4|RGS1|PALM|APOE|AVP|DRD5
8016	0.0010992	0.012546	14	83	1181	17721	regulation of heart contraction	CHRM2|CYP2J2|RYR2|KCNE1|HLF|EDN3|NOS2|EPAS1|SEMA3A|HSPB7|GJA1|HRC|SCN5A|NOS1
31018	0.0011041	0.012546	6	19	1181	17721	endocrine pancreas development	ONECUT2|HGF|ONECUT1|PDE3B|MNX1|FOXA2
48536	0.0011041	0.012546	6	19	1181	17721	spleen development	TLX1|ONECUT1|HOXB4|NKX3-2|NKX2-3|FGF10
1823	0.0011055	0.012546	4	8	1181	17721	mesonephros development	BMP4|REN|BMP7|FGF10
1945	0.0011055	0.012546	4	8	1181	17721	lymph vessel development	FOXC2|FOXC1|PDPN|NR2F2
60438	0.0011055	0.012546	4	8	1181	17721	trachea development	BMP4|FOXF1|WNT7B|HOXA5
60638	0.0011055	0.012546	4	8	1181	17721	mesenchymal-epithelial cell signaling	HGF|HOXA5|FGF10|FGFR1
5021	0.0011055	0.012546	4	8	1181	17721	vascular endothelial growth factor receptor activity	NRP1|NRP2|FLT4|KDR
48532	0.0011055	0.012546	4	8	1181	17721	anatomical structure arrangement	DAB1|HOXA1|HOXB2|HOXB1
60433	0.0011223	0.012605	3	4	1181	17721	bronchus development	BMP4|WNT7B|HOXA5
21569	0.0011223	0.012605	3	4	1181	17721	rhombomere 3 development	HOXA2|HOXA1|HOXB2
21610	0.0011223	0.012605	3	4	1181	17721	facial nerve morphogenesis	HOXA1|HOXB2|HOXB1
21612	0.0011223	0.012605	3	4	1181	17721	facial nerve structural organization	HOXA1|HOXB2|HOXB1
22028	0.0011223	0.012605	3	4	1181	17721	tangential migration from the subventricular zone to the olfactory bulb	SLIT3|SLIT2|ROBO1
42592	0.0011274	0.012636	74	776	1181	17721	homeostatic process	RYR2|PDE3B|GRIK2|AQP2|JPH1|HOXA13|AIFM3|EDNRA|SPR|HNF4A|KDR|BDKRB2|SLC34A2|SLC30A8|SLC34A1|HGF|SFTPD|NPY1R|PLA2G4A|TEX15|OLIG2|RBP4|NR5A2|COL2A1|SCN8A|AVP|RHCG|SCG2|EPHA3|HOXB6|CETP|KCNE1|CALCA|CALCB|SLC24A3|HLF|EPAS1|NPR1|NXN|ATP1A4|LPL|LPAR3|TNFRSF11A|CACNA1C|SLC1A6|KLK7|ERBB4|CCL1|APOE|CCL19|PPARGC1A|SLC17A2|NKX2-3|ELANE|DRD5|CCL23|GPR12|WHRN|WNT7B|CAV1|PTCH1|IL31RA|GRIN2B|VEGFA|BMP4|MLXIPL|CP…
33273	0.0011298	0.012637	16	102	1181	17721	response to vitamin	WNT7B|SERPINF1|PTCH1|IGFBP2|WNT8A|PLA2G4A|BMP7|IGF2R|COL1A1|BMP4|WNT6|RBP4|BMP2|CCND1|SPP1|MEST
7565	0.0011905	0.013288	18	122	1181	17721	female pregnancy	TEAD4|HMX3|CALCA|IGFBP2|PLA2G4A|TFCP2L1|CTSV|PRL|AQP2|PCSK5|PGF|AR|EPYC|PSG4|PAPPA|SPP1|SCG2|TEAD3
6816	0.001193	0.01329	19	132	1181	17721	calcium ion transport	RYR2|SLC24A3|CACNA2D1|CAV1|CACNA1B|CACNA2D2|TRPV3|ATP2B2|CACNA2D4|CACNA1C|GRIN2B|JPH1|CACNG8|CCL8|CACHD1|NMUR1|TRPM6|CACNG4|ASIC1
48546	0.0012268	0.013638	7	26	1181	17721	digestive tract morphogenesis	BMP4|FOXF1|TP63|NKX2-3|GLI3|FGF10|GLI2
46883	0.0012398	0.013754	14	84	1181	17721	regulation of hormone secretion	SNAP25|SLC30A8|EDN3|NOS2|FST|PDE3B|NPY1R|DOC2B|TRH|SYTL4|RBP4|LEP|NMU|TNFSF11
7498	0.0012618	0.013961	13	75	1181	17721	mesoderm development	FOXC2|FOXC1|TCF15|FOXF1|BMP7|VEGFA|DLL3|BMP4|T|TRIM15|MEST|TP63|FGFR1
1948	0.0012636	0.013961	9	41	1181	17721	glycoprotein binding	VWF|FBXO27|FST|GPC3|SLIT3|GPC4|SLIT2|THBS1|IGF2R
10843	0.0012942	0.01427	17	113	1181	17721	promoter binding	ZFHX3|MSX2|AIRE|FOXF1|FOXI1|SIX1|NR2F2|HOXA13|PAX2|GLI2|AR|MLXIPL|NR5A2|BASP1|HNF4A|FOXA3|FOXA2
35467	0.0013527	0.014886	31	262	1181	17721	negative regulation of signaling pathway	ONECUT2|RGS13|ONECUT1|PDE3B|THY1|THBS1|GLI3|LRP6|ROBO1|DLL3|MECOM|CCND1|PEG10|HEY2|PRDM16|SIX3|GPC3|SLIT3|SLIT2|MAGI1|IGFBP5|FST|CAV1|MST1|NR0B1|BMP7|DKK1|DKK2|GREM1|DLC1|SCG2
8285	0.0013645	0.014985	41	377	1181	17721	negative regulation of cell proliferation	THBS1|GLI3|ROBO1|GJA1|ADAMTS1|HNF4A|GPC3|BTLA|BDKRB2|IL12A|SLIT3|APOE|SLIT2|CGREF1|POU1F1|CCL23|MSX2|IGFBP5|CAV1|SERPINF1|HGF|PTCH1|SFTPD|NGB|NR2F2|SSTR2|LBX1|BMP7|MYO16|EREG|BMP4|AR|RBP4|BMP2|AZGP1|DLC1|PMP22|IRF6|SCG2|FOXA3|FGF10
51046	0.0013766	0.015087	29	240	1181	17721	regulation of secretion	SNAP25|MAOB|PDE3B|TNFRSF11A|DOC2B|TRH|SPR|TNFSF11|TNFRSF4|SLC30A8|EDN3|NOS2|FST|HGF|LGI3|NPY1R|HTR1B|RAB27B|SNCAIP|ADRA2C|GRIN2B|SYTL4|RBP4|GDNF|LEP|NMU|AVP|MS4A2|FGF10
31960	0.0013953	0.015261	16	104	1181	17721	response to corticosteroid stimulus	MAOB|CAV1|SERPINF1|HGF|IGFBP2|HTR1B|PLA2G4A|CTSV|TRH|ASS1|COL1A1|BMP4|CCND1|CPS1|SLIT3|SLIT2
42165	0.0014311	0.015621	13	76	1181	17721	neurotransmitter binding	GABRA2|CHRM2|CHRM3|NPFFR1|NPY1R|SSTR2|GRIN2B|SORCS2|GABRG2|HTR7|SPR|NMUR1|NTSR1
30799	0.0014388	0.015674	18	124	1181	17721	regulation of cyclic nucleotide metabolic process	CALCA|NPR1|ADCY4|NPY1R|HTR1B|ADCY2|ADCY1|SSTR2|GNAI1|AKAP12|EDNRA|HTR7|GRM4|RGS1|PALM|APOE|AVP|DRD5
21987	0.0014504	0.015769	8	34	1181	17721	cerebral cortex development	CX3CR1|EMX2|RELN|DAB1|SLIT2|GNG12|POU3F3|ROBO1
21543	0.0014751	0.016006	10	50	1181	17721	pallium development	CX3CR1|BCAN|EMX2|RELN|DAB1|SLIT2|GNG12|POU3F3|GLI3|ROBO1
8236	0.0014877	0.016061	23	176	1181	17721	serine-type peptidase activity	PCSK2|TPSB2|OVCH1|KLK1|HTRA3|F12|HGF|OVCH2|MST1|CFI|KLK13|PROZ|LRP4|PCSK6|PCSK5|TMPRSS11F|KLK7|HK3|RELN|TPSAB1|PRSS3|PRSS2|ELANE
1754	0.0014891	0.016061	6	20	1181	17721	eye photoreceptor cell differentiation	OLFM3|THY1|RORB|MYO7A|GNAT1|VEGFA
45446	0.0014891	0.016061	6	20	1181	17721	endothelial cell differentiation	SCUBE1|WNT7B|KDR|NR2F2|HOXA13|HOXB5
50794	0.0014999	0.016145	461	6200	1181	17721	regulation of cellular process	CNTFR|ADAMDEC1|MYT1L|PREX2|SPIC|HOXA9|GJA1|HTR7|DPYSL5|HOXA3|HOXA2|HOXA1|GNAT1|HOXA7|HOXA6|PRSS2|BVES|MNX1|HOXA5|HOXA4|UNC5A|SERPINF1|FIBCD1|SOX13|UNC5C|SOX11|SYTL4|DKK1|DKK2|AR|BCAN|RBP4|HOXB9|FEZ1|LGALS12|HOXB4|HOXB3|HOXB2|HOXB1|HOXB8|HOXB7|HOXB6|HOXB5|AIRE|SHOX2|THY1|IL22RA2|C6|T|PRKAR2B|PDGFD|PRDM16|PPARGC1A|HOXC8|NKX2-3|ELANE|PBX3|IL31RA|NR0B1|NR2F2|GRIN2B|ST18|COL1A1|COL1A2|REN|PLCH1|FERMT2…
10594	0.0015145	0.016207	9	42	1181	17721	regulation of endothelial cell migration	BMP4|BMP10|SRPX2|KDR|NR2F2|APOE|SLIT2|THBS1|VEGFA
30595	0.0015145	0.016207	9	42	1181	17721	leukocyte chemotaxis	CX3CR1|CALCA|EDN3|HGF|SFTPD|TNFSF11|TNFRSF11A|SCG2|VEGFA
6641	0.0015145	0.016207	9	42	1181	17721	triglyceride metabolic process	LIPF|CETP|CPS1|CAV1|CAT|PNPLA3|LPL|APOE|NKX2-3
2673	0.001562	0.016682	7	27	1181	17721	regulation of acute inflammatory response	C6|F12|HGF|TNFSF11|PLA2G4A|SERPING1|TNFRSF11A
48339	0.0015701	0.016703	5	14	1181	17721	paraxial mesoderm development	FOXC2|FOXC1|TCF15|FGFR1|DLL3
32330	0.0015701	0.016703	5	14	1181	17721	regulation of chondrocyte differentiation	BMP4|FGF18|GLI3|GLI2|HOXA11
45926	0.0015786	0.016761	18	125	1181	17721	negative regulation of growth	NRP1|BMP10|RRAD|NPR1|SEMA3A|PTCH1|TNK1|GREM1|GNG4|HNF4A|SPP1|GPC3|SLIT3|SLIT2|SCG2|TP63|ELANE|LGMN
33189	0.0016329	0.01727	12	68	1181	17721	response to vitamin A	COL1A1|BMP4|WNT6|RBP4|BMP2|WNT7B|SERPINF1|PTCH1|IGFBP2|WNT8A|MEST|IGF2R
5254	0.0016329	0.01727	12	68	1181	17721	chloride channel activity	GABRA2|GABRR3|GABRQ|GABRA1|GABRR1|CLCNKA|GABRE|GABRD|ANO2|CLCN1|GABRG2|GABRG1
42060	0.0016665	0.01759	25	199	1181	17721	wound healing	TRIM72|SDC2|PROZ|KLK7|IL22RA2|GJA1|SCUBE1|HNF4A|DRD5|SERPINB2|MME|VWF|F12|HGF|MST1|EREG|COL3A1|GATM|LOX|NINJ1|SERPING1|AVP|INA|FOXA2|FGF10
22037	0.0017719	0.018667	8	35	1181	17721	metencephalon development	GDF10|DAB1|HOXA1|HOXB1|LMX1B|NCAM2|MYO16|GLI2
42383	0.0018266	0.019205	13	78	1181	17721	sarcolemma	TRIM72|KCNJ5|KCNJ8|CACNA2D1|BGN|CACNA1C|CLCN1|FGF6|EDNRA|COL6A3|SCN5A|NOS1|SCN2A
9612	0.0018338	0.019244	11	60	1181	17721	response to mechanical stimulus	COL1A1|BMP4|MMP14|BMP2|SPR|COL11A1|CAV1|PTCH1|MGP|IGFBP2|GRIN2B
17171	0.0018629	0.019512	23	179	1181	17721	serine hydrolase activity	PCSK2|TPSB2|OVCH1|KLK1|HTRA3|F12|HGF|OVCH2|MST1|CFI|KLK13|PROZ|LRP4|PCSK6|PCSK5|TMPRSS11F|KLK7|HK3|RELN|TPSAB1|PRSS3|PRSS2|ELANE
30857	0.0018851	0.019631	4	9	1181	17721	negative regulation of epithelial cell differentiation	CCND1|CAV1|HOXA7|TP63
30934	0.0018851	0.019631	4	9	1181	17721	anchoring collagen	COL14A1|COL12A1|COL6A3|COL9A2
48333	0.0018851	0.019631	4	9	1181	17721	mesodermal cell differentiation	BMP4|FOXC2|FOXF1|TRIM15
44212	0.0019051	0.019801	17	117	1181	17721	DNA regulatory region binding	ZFHX3|MSX2|AIRE|FOXF1|FOXI1|SIX1|NR2F2|HOXA13|PAX2|GLI2|AR|MLXIPL|NR5A2|BASP1|HNF4A|FOXA3|FOXA2
6939	0.0019644	0.02034	7	28	1181	17721	smooth muscle contraction	EDNRA|SPR|EDN3|GDNF|BDKRB2|NMUR1|SSTR2
7431	0.0019644	0.02034	7	28	1181	17721	salivary gland development	NRP1|NOV|SEMA3A|TFCP2L1|BMP7|FGF10|FGFR1
9755	0.0020131	0.020804	10	52	1181	17721	hormone-mediated signaling pathway	GNG2|PRKAR2B|GNG4|ADCY4|REN|ADCY2|ADCY1|TRH|GNG12|GNG11
55074	0.002035	0.020991	24	191	1181	17721	calcium ion homeostasis	RYR2|CALCA|CCL23|CALCB|SLC24A3|GPR12|CAV1|NPY1R|LPAR3|GRIK2|CACNA1C|JPH1|EDNRA|SPR|HRC|KDR|BDKRB2|CCL1|APOE|CCL19|AVP|CD24|ELANE|DRD5
5179	0.0020853	0.021469	16	108	1181	17721	hormone activity	CALCA|CALCB|EDN3|CGB7|TRH|PRL|NTS|APLN|TPO|ADM2|LEP|STC2|PENK|OSTN|AVP|INSL5
35272	0.0021471	0.022064	8	36	1181	17721	exocrine system development	NRP1|FOXC1|NOV|SEMA3A|TFCP2L1|BMP7|FGF10|FGFR1
51969	0.002203	0.022553	19	139	1181	17721	regulation of transmission of nerve impulse	NLGN1|EDN3|CHAT|HTR1B|GRIK2|SNCAIP|GRIN2B|BCAN|ARC|SPR|PATE4|CDH2|GDNF|ERBB4|FEZ1|NMU|APOE|AVP|DRD5
70838	0.002203	0.022553	19	139	1181	17721	divalent metal ion transport	RYR2|SLC24A3|CACNA2D1|CAV1|CACNA1B|CACNA2D2|TRPV3|ATP2B2|CACNA2D4|CACNA1C|GRIN2B|JPH1|CACNG8|CCL8|CACHD1|NMUR1|TRPM6|CACNG4|ASIC1
8593	0.0022269	0.022627	5	15	1181	17721	regulation of Notch signaling pathway	HEY2|BMP7|TP63|FGF10|DLL3
1937	0.0022269	0.022627	5	15	1181	17721	negative regulation of endothelial cell proliferation	CAV1|NR2F2|APOE|SCG2|THBS1
34706	0.0022269	0.022627	5	15	1181	17721	sodium channel complex	SCN8A|SCN7A|SCN5A|SCN2A|SCN3A
31290	0.0022269	0.022627	5	15	1181	17721	retinal ganglion cell axon guidance	ROBO2|EPHA7|SLIT3|SLIT2|BMPR1B
19897	0.0023358	0.023689	10	53	1181	17721	extrinsic to plasma membrane	GNA14|GNG2|SCUBE1|CDH2|GNG4|APOE|GNG12|GNG11|GNAI1|TGM3
1570	0.002515	0.025459	9	45	1181	17721	vasculogenesis	T|FOXF1|WNT7B|CAV1|HEY2|KDR|ZFPM2|HOXA13|VEGFA
60603	0.0025557	0.025472	6	22	1181	17721	mammary gland duct morphogenesis	AR|PTCH1|SLIT2|FGF10|GLI2|ROBO1
8038	0.0025557	0.025472	6	22	1181	17721	neuron recognition	ROBO2|NRP1|EFNB3|SEMA3A|NRCAM|ROBO1
71310	0.0026003	0.025472	28	239	1181	17721	cellular response to organic substance	ZNF474|ROBO2|COLEC12|FOXC2|PRKAA2|PDE3B|ADCY4|ADCY2|ADCY1|TRH|LRP6|GNG2|CCND1|PRKAR2B|GNG4|SLIT3|SLIT2|FOXF1|IGFBP2|GNG12|GNG11|PGF|COL1A1|BMP4|MLXIPL|FEZ1|DLC1|REN
90189	0.0026663	0.025472	3	5	1181	17721	regulation of branching involved in ureteric bud morphogenesis	BMP4|GDNF|VEGFA
90190	0.0026663	0.025472	3	5	1181	17721	positive regulation of branching involved in ureteric bud morphogenesis	BMP4|GDNF|VEGFA
1515	0.0026663	0.025472	3	5	1181	17721	opioid peptide activity	ZNF474|PENK|PDYN
51024	0.0026663	0.025472	3	5	1181	17721	positive regulation of immunoglobulin secretion	RBP4|HGF|TNFRSF4
43589	0.0026663	0.025472	3	5	1181	17721	skin morphogenesis	COL1A1|COL1A2|TP63
60439	0.0026663	0.025472	3	5	1181	17721	trachea morphogenesis	BMP4|WNT7B|HOXA5
60592	0.0026663	0.025472	3	5	1181	17721	mammary gland formation	BMP4|NRG3|FGF10
60601	0.0026663	0.025472	3	5	1181	17721	lateral sprouting from an epithelium	AR|TP63|GLI2
60666	0.0026663	0.025472	3	5	1181	17721	dichotomous subdivision of terminal units involved in salivary gland branching	NRP1|NOV|SEMA3A
3337	0.0026663	0.025472	3	5	1181	17721	mesenchymal to epithelial transition involved in metanephros morphogenesis	BMP4|GDNF|PAX2
61005	0.0026663	0.025472	3	5	1181	17721	cell differentiation involved in kidney development	BASP1|POU3F3|PAX2
45499	0.0026663	0.025472	3	5	1181	17721	chemorepellent activity	EPHA7|SEMA3A|SLIT2
45746	0.0026663	0.025472	3	5	1181	17721	negative regulation of Notch signaling pathway	HEY2|BMP7|DLL3
21535	0.0026663	0.025472	3	5	1181	17721	cell migration in hindbrain	DAB1|CTNNA2|POU4F1
21548	0.0026663	0.025472	3	5	1181	17721	pons development	HOXA1|HOXB1|NCAM2
70700	0.0026663	0.025472	3	5	1181	17721	BMP receptor binding	BMP4|BMP3|BMP2
21561	0.0026663	0.025472	3	5	1181	17721	facial nerve development	HOXA1|HOXB2|HOXB1
21604	0.0026663	0.025472	3	5	1181	17721	cranial nerve structural organization	HOXA1|HOXB2|HOXB1
21800	0.0026663	0.025472	3	5	1181	17721	cerebral cortex tangential migration	RELN|SLIT2|ROBO1
72028	0.0026663	0.025472	3	5	1181	17721	nephron morphogenesis	BMP4|GDNF|PAX2
72077	0.0026663	0.025472	3	5	1181	17721	renal vesicle morphogenesis	BMP4|GDNF|PAX2
72087	0.0026663	0.025472	3	5	1181	17721	renal vesicle development	BMP4|GDNF|PAX2
72088	0.0026663	0.025472	3	5	1181	17721	nephron epithelium morphogenesis	BMP4|GDNF|PAX2
72210	0.0026663	0.025472	3	5	1181	17721	metanephric nephron development	BMP4|GDNF|PAX2
72273	0.0026663	0.025472	3	5	1181	17721	metanephric nephron morphogenesis	BMP4|GDNF|PAX2
72283	0.0026663	0.025472	3	5	1181	17721	metanephric renal vesicle morphogenesis	BMP4|GDNF|PAX2
31402	0.0026663	0.025472	3	5	1181	17721	sodium ion binding	SLC34A2|SCN8A|SCN2A
15347	0.0026663	0.025472	3	5	1181	17721	sodium-independent organic anion transmembrane transporter activity	SLCO2B1|SLC22A7|SLC22A11
48843	0.0026663	0.025472	3	5	1181	17721	negative regulation of axon extension involved in axon guidance	NRP1|SEMA3A|SLIT3
50770	0.0027455	0.026138	11	63	1181	17721	regulation of axonogenesis	ROBO2|NRP1|CDH2|SEMA3A|SPP1|SLIT3|NRCAM|THY1|APOE|SLIT2|ROBO1
5178	0.0027455	0.026138	11	63	1181	17721	integrin binding	ADAMTS5|ADAMDEC1|COL3A1|VWF|KDR|THY1|ITGB6|TGFBI|EDIL3|THBS1|FBLN5
10552	0.0027643	0.02627	15	101	1181	17721	positive regulation of gene-specific transcription from RNA polymerase II promoter	FOXF2|FOXF1|ONECUT1|FOXI1|IKZF2|HOXA13|GLI3|BMP4|AR|MLXIPL|BMP2|GDNF|HNF4A|HES3|FGF10
9628	0.0028093	0.026652	42	404	1181	17721	response to abiotic stimulus	COL11A1|HSPB7|TRH|AQP2|THBS1|GRK1|GJA1|PCSK1N|SPR|CCND1|GJA3|BDKRB2|TNFSF11|IL12A|GNAT1|NOS1|ELANE|DRD5|ASIC1|KCNJ6|SCARA3|KCNJ8|EYA1|STAC|CAV1|PTCH1|IGFBP2|PLA2G4A|GRIN2B|VEGFA|COL1A1|BMP4|RBP4|MMP14|COL3A1|BMP2|RGS9BP|MGP|CAT|NMU|AVP|SCG2
50908	0.0029768	0.027804	4	10	1181	17721	detection of light stimulus involved in visual perception	GRK1|RBP4|RGS9BP|GNAT1
50962	0.0029768	0.027804	4	10	1181	17721	detection of light stimulus involved in sensory perception	GRK1|RBP4|RGS9BP|GNAT1
1935	0.0029768	0.027804	4	10	1181	17721	endothelial cell proliferation	BMP4|MMP14|CALCA|NOS2
2070	0.0029768	0.027804	4	10	1181	17721	epithelial cell maturation	KCNE1|GJA1|TFCP2L1|HOXA5
43395	0.0029768	0.027804	4	10	1181	17721	heparan sulfate proteoglycan binding	FST|GPC3|SLIT3|GPC4
10953	0.0029768	0.027804	4	10	1181	17721	regulation of protein maturation by peptide bond cleavage	C6|F12|SERPING1|THBS1
60343	0.0029768	0.027804	4	10	1181	17721	trabecula formation	COL1A1|RBP4|BMP10|ADAMTS1
70613	0.0029768	0.027804	4	10	1181	17721	regulation of protein processing	C6|F12|SERPING1|THBS1
46689	0.0029768	0.027804	4	10	1181	17721	response to mercury ion	GATM|SLC34A1|AQP2|SLC17A2
10522	0.0030054	0.028023	7	30	1181	17721	regulation of calcium ion transport into cytosol	RYR2|CALCA|EDNRA|CAV1|THY1|NOS1|MS4A2
6355	0.0030286	0.028191	149	1804	1181	17721	regulation of transcription, DNA-dependent	MYT1L|FOXI2|FOXI1|RHOXF2B|RORB|IKZF2|HOXA13|HOXA11|FOXQ1|HOXA10|SPIC|HOXA9|SOX1|BASP1|SALL4|HOXA3|HOXA2|HOXA1|HOXA7|TNFRSF4|PITX1|HOXA6|MNX1|TP63|HOXA5|HOXA4|KCNH6|MSX2|FST|HGF|SOX11|EBF3|POU3F3|AR|HOXB9|FEZ1|HOXB4|HOXB3|HOXB2|HOXB1|LMX1B|HOXB8|ZFPM2|HOXB7|SCG2|HOXB6|HOXB5|AIRE|EPAS1|SHOX2|GLIS3|TWIST1|T|PRDM16|CYTL1|PPARGC1A|HOXC8|NKX2-3|ZFHX3|FOXF2|FOXF1|CAV1|PBX3|IL31RA|NR0B1|NR2F2|EVX2|SMARCA…
15674	0.0030391	0.02824	22	175	1181	17721	di-, tri-valent inorganic cation transport	RYR2|SLC24A3|CACNA2D1|CAV1|CACNA1B|CACNA2D2|TRPV3|ATP2B2|CACNA2D4|CACNA1C|GRIN2B|JPH1|CACNG8|CCL8|HEPH|CACHD1|NMUR1|STEAP1|TRPM6|STEAP2|CACNG4|ASIC1
1502	0.0030631	0.028414	5	16	1181	17721	cartilage condensation	FGF6|COL2A1|MGP|BMPR1B|BARX2
3073	0.0030828	0.028549	8	38	1181	17721	regulation of systemic arterial blood pressure	CALCA|EDN3|LRP4|REN|AVP|AQP2|PCSK5|DRD5
8037	0.0031056	0.028711	10	55	1181	17721	cell recognition	ROBO2|COLEC12|NRP1|EFNB3|ZAN|SEMA3A|HIST1H1T|NRCAM|ZP2|ROBO1
19932	0.0031693	0.02925	27	231	1181	17721	second-messenger-mediated signaling	CHRM2|CALCA|ADCY4|LPAR3|ADCY2|ADRA1D|PTH1R|ADCY1|GNAI1|CRHR2|EDNRA|HTR7|GRM4|SPR|RGS1|APOE|DRD5|PTGIR|EDN3|NOS2|NPY1R|HTR1B|SSTR2|SELE|RCAN2|PLCH1|NMUR1
50801	0.003213	0.029603	42	407	1181	17721	ion homeostasis	RYR2|KCNE1|CALCA|CALCB|SLC24A3|NPR1|ATP1A4|LPAR3|GRIK2|CACNA1C|SLC1A6|JPH1|KLK7|AIFM3|EDNRA|SPR|KDR|BDKRB2|CCL1|APOE|CCL19|SLC17A2|ELANE|DRD5|SLC34A2|CCL23|SLC30A8|GPR12|SLC34A1|CAV1|NPY1R|OLIG2|GRIN2B|CPS1|GLRB|SCN8A|HRC|PMP22|AVP|SCN2A|CD24|RHCG
6836	0.0032218	0.029634	13	83	1181	17721	neurotransmitter transport	GABRA2|SNAP25|SYT4|NLGN1|NRXN3|DOC2B|SYN2|SLC6A2|SYN1|SNAP91|RIMS1|GRM4|SV2B
70169	0.0032652	0.029983	6	23	1181	17721	positive regulation of biomineral formation	BMP4|WNT6|BMP2|PLA2G4A|BMPR1B|BMP7
30817	0.0033272	0.030501	16	113	1181	17721	regulation of cAMP biosynthetic process	CALCA|ADCY4|NPY1R|HTR1B|ADCY2|ADCY1|SSTR2|GNAI1|AKAP12|EDNRA|HTR7|GRM4|RGS1|PALM|AVP|DRD5
60326	0.0034316	0.031352	9	47	1181	17721	cell chemotaxis	CX3CR1|CALCA|EDN3|HGF|SFTPD|TNFSF11|TNFRSF11A|SCG2|VEGFA
8009	0.0034316	0.031352	9	47	1181	17721	chemokine activity	CCL24|CCL23|CCL8|CCL22|CCL21|CCL1|CCL19|CCL18|CXCL14
8227	0.0036559	0.033345	8	39	1181	17721	G-protein coupled amine receptor activity	CHRM2|CHRM3|HTR7|HTR1B|ADRA1D|ADRA2C|TAAR1|DRD5
16525	0.0036623	0.033347	7	31	1181	17721	negative regulation of angiogenesis	CX3CR1|HK3|COL4A2|NPR1|SERPINF1|THBS1|HOXA5
1558	0.00369	0.033544	25	211	1181	17721	regulation of cell growth	NRP1|BMP10|RRAD|NPR1|HTRA3|SEMA3A|GNG4|HNF4A|SPP1|SLIT3|NRCAM|APOE|SLIT2|PRSS2|TP63|IGFBP5|IGFBP4|IGFBP2|TNK1|GREM1|NRG3|NOV|KIF26A|AVP|IL9R
1664	0.0037256	0.03381	18	135	1181	17721	G-protein-coupled receptor binding	CCL24|CALCA|CCL23|CCL22|CCL21|EDN3|WNT8A|ADRA2C|GRIN2B|CXCL14|CCL8|PALM|NMU|BDKRB2|CCL1|CCL19|AVP|CCL18
5253	0.0038178	0.034589	12	75	1181	17721	anion channel activity	GABRA2|GABRR3|GABRQ|GABRA1|GABRR1|CLCNKA|GABRE|GABRD|ANO2|CLCN1|GABRG2|GABRG1
51050	0.0039181	0.035439	30	269	1181	17721	positive regulation of transport	SNAP25|LPAR3|THY1|TNFRSF11A|DOC2B|TRH|AQP2|GLI3|EDNRA|SPR|ERBB4|GPC3|TNFSF11|APOE|TNFRSF4|MAGI1|SLC30A8|EDN3|CAV1|HGF|SFTPD|PLA2G4A|GRIN2B|SELE|BMP4|RBP4|GDNF|NMU|AVP|MS4A2
30814	0.0039705	0.035821	16	115	1181	17721	regulation of cAMP metabolic process	CALCA|ADCY4|NPY1R|HTR1B|ADCY2|ADCY1|SSTR2|GNAI1|AKAP12|EDNRA|HTR7|GRM4|RGS1|PALM|AVP|DRD5
6639	0.0039789	0.035821	9	48	1181	17721	acylglycerol metabolic process	LIPF|CETP|CPS1|CAV1|CAT|PNPLA3|LPL|APOE|NKX2-3
7188	0.0039801	0.035821	13	85	1181	17721	G-protein signaling, coupled to cAMP nucleotide second messenger	CHRM2|ADCY4|NPY1R|ADCY2|ADRA1D|ADCY1|SSTR2|GNAI1|CRHR2|HTR7|GRM4|RGS1|DRD5
7229	0.0040648	0.036523	10	57	1181	17721	integrin-mediated signaling pathway	ADAMDEC1|COL3A1|ITGAD|ITGB4|ADAMTS1|ITGAX|ITGBL1|ITGB6|DOCK1|ITGA9
10596	0.0041039	0.036642	5	17	1181	17721	negative regulation of endothelial cell migration	BMP10|NR2F2|APOE|SLIT2|THBS1
5003	0.0041039	0.036642	5	17	1181	17721	ephrin receptor activity	EPHA5|EPHA7|EPHA6|EFNB3|EPHA3
5520	0.0041117	0.036642	6	24	1181	17721	insulin-like growth factor binding	IGFBP5|NOV|IGFBP4|HTRA3|IGFBP2|IGF2R
5834	0.0041117	0.036642	6	24	1181	17721	heterotrimeric G-protein complex	GNA14|GNG2|GNG4|GNG12|GNG11|GNAI1
48730	0.0041117	0.036642	6	24	1181	17721	epidermis morphogenesis	COL1A1|FOXQ1|COL1A2|FST|TP63|TGM3
71495	0.0042769	0.036719	21	169	1181	17721	cellular response to endogenous stimulus	ZNF474|ROBO2|FOXC2|PRKAA2|IGFBP2|PDE3B|ADCY4|ADCY2|ADCY1|TRH|GNG12|GNG11|PGF|BMP4|GNG2|PRKAR2B|GNG4|DLC1|SLIT3|REN|SLIT2
51781	0.0043081	0.036719	8	40	1181	17721	positive regulation of cell division	FGF6|PDGFD|CAT|PTN|SCG2|PGF|EREG|VEGFA
2685	0.0043081	0.036719	8	40	1181	17721	regulation of leukocyte migration	GREM1|EDN3|HGF|SLIT2|HOXA7|SELE|THBS1|VEGFA
7193	0.0043081	0.036719	8	40	1181	17721	inhibition of adenylate cyclase activity by G-protein signaling pathway	GRM4|RGS1|ADCY4|NPY1R|ADCY2|ADCY1|SSTR2|GNAI1
9897	0.0043625	0.036719	18	137	1181	17721	external side of plasma membrane	KCNJ5|ENPEP|VWF|THY1|TNFRSF11A|CTSV|GFRA3|THBS1|SCUBE1|ITGAX|BTLA|NRCAM|APOE|GPC4|MS4A2|TNFRSF4|IL12RB2|SLC22A11
7156	0.0043625	0.036719	18	137	1181	17721	homophilic cell adhesion	ROBO2|CADM3|PCDH9|PCDH10|PCDH15|PCDH17|CDH7|ROBO1|PCDHB2|CDH2|CDH11|FAT1|ME1|CDHR3|PCDHB6|FREM2|CDH18|MPZL2
33555	0.0044228	0.036719	7	32	1181	17721	multicellular organismal response to stress	RELN|SPR|KCNIP3|PENK|GRIK2|NOS1|GRIN2B
1938	0.0044228	0.036719	7	32	1181	17721	positive regulation of endothelial cell proliferation	BMP4|CCL24|BMP2|KDR|SCG2|PGF|VEGFA
10811	0.0044228	0.036719	7	32	1181	17721	positive regulation of cell-substrate adhesion	COL26A1|FOXF1|SPP1|KDR|EMILIN1|EDIL3|THBS1
14033	0.0044228	0.036719	7	32	1181	17721	neural crest cell differentiation	FOXC2|NRP2|FOXC1|EDNRA|EDN3|GDNF|WNT8A
1960	0.0044328	0.036719	4	11	1181	17721	negative regulation of cytokine-mediated signaling pathway	CAV1|SLIT3|SLIT2|ROBO1
2040	0.0044328	0.036719	4	11	1181	17721	sprouting angiogenesis	BMP4|SLIT2|THBS1|ROBO1
2076	0.0044328	0.036719	4	11	1181	17721	osteoblast development	SATB2|HOXA2|SCG2|GLI2
60428	0.0044328	0.036719	4	11	1181	17721	lung epithelium development	BMP4|WNT7B|HOXA5|FGF10
5031	0.0044328	0.036719	4	11	1181	17721	tumor necrosis factor receptor activity	TNFRSF18|TNFRSF19|TNFRSF11A|TNFRSF4
7350	0.0044328	0.036719	4	11	1181	17721	blastoderm segmentation	T|WNT8A|HOXB6|GLI2
32808	0.0044379	0.036719	2	2	1181	17721	lacrimal gland development	FOXC1|FGF10
17129	0.0044379	0.036719	2	2	1181	17721	triglyceride binding	CETP|LPL
1550	0.0044379	0.036719	2	2	1181	17721	ovarian cumulus expansion	BMPR1B|EREG
50925	0.0044379	0.036719	2	2	1181	17721	negative regulation of negative chemotaxis	ROBO2|ROBO1
60482	0.0044379	0.036719	2	2	1181	17721	lobar bronchus development	WNT7B|HOXA5
60535	0.0044379	0.036719	2	2	1181	17721	trachea cartilage morphogenesis	WNT7B|HOXA5
60536	0.0044379	0.036719	2	2	1181	17721	cartilage morphogenesis	WNT7B|HOXA5
4667	0.0044379	0.036719	2	2	1181	17721	prostaglandin-D synthase activity	HPGDS|PTGDS
21563	0.0044379	0.036719	2	2	1181	17721	glossopharyngeal nerve development	HOXA3|HOXB3
21615	0.0044379	0.036719	2	2	1181	17721	glossopharyngeal nerve morphogenesis	HOXA3|HOXB3
21754	0.0044379	0.036719	2	2	1181	17721	facial nucleus development	HOXA1|HOXB1
21775	0.0044379	0.036719	2	2	1181	17721	smoothened signaling pathway involved in ventral spinal cord interneuron specification	GLI3|GLI2
21776	0.0044379	0.036719	2	2	1181	17721	smoothened signaling pathway involved in spinal cord motor neuron cell fate specification	GLI3|GLI2
21823	0.0044379	0.036719	2	2	1181	17721	cerebral cortex tangential migration using cell-cell interactions	SLIT2|ROBO1
21825	0.0044379	0.036719	2	2	1181	17721	substrate-dependent cerebral cortex tangential migration	SLIT2|ROBO1
21827	0.0044379	0.036719	2	2	1181	17721	postnatal olfactory bulb interneuron migration	SLIT2|ROBO1
21836	0.0044379	0.036719	2	2	1181	17721	chemorepulsion involved in postnatal olfactory bulb interneuron migration	SLIT2|ROBO1
30070	0.0044379	0.036719	2	2	1181	17721	insulin processing	PCSK2|CPE
21942	0.0044379	0.036719	2	2	1181	17721	radial glia guided migration of Purkinje cell	DAB1|CTNNA2
5584	0.0044379	0.036719	2	2	1181	17721	collagen type I	COL1A1|COL1A2
72070	0.0044379	0.036719	2	2	1181	17721	loop of Henle development	WNT7B|POU3F3
72207	0.0044379	0.036719	2	2	1181	17721	metanephric epithelium development	WNT7B|POU3F3
72234	0.0044379	0.036719	2	2	1181	17721	metanephric nephron tubule development	WNT7B|POU3F3
72236	0.0044379	0.036719	2	2	1181	17721	metanephric loop of Henle development	WNT7B|POU3F3
72243	0.0044379	0.036719	2	2	1181	17721	metanephric nephron epithelium development	WNT7B|POU3F3
15141	0.0044379	0.036719	2	2	1181	17721	succinate transmembrane transporter activity	SLC13A3|SLC13A5
48165	0.0044379	0.036719	2	2	1181	17721	fused antrum stage	BMPR1B|EREG
15740	0.0044379	0.036719	2	2	1181	17721	C4-dicarboxylate transport	SLC13A3|SLC13A5
15744	0.0044379	0.036719	2	2	1181	17721	succinate transport	SLC13A3|SLC13A5
48807	0.0044379	0.036719	2	2	1181	17721	female genitalia morphogenesis	RBP4|TP63
48846	0.0044379	0.036719	2	2	1181	17721	axon extension involved in axon guidance	SLIT3|SLIT2
3006	0.0045086	0.037248	32	295	1181	17721	reproductive developmental process	ROBO2|FOXC1|HTRA3|EDDM3B|CTSV|HOXA13|GLI2|CCND1|ADAMTS1|SPP1|KDR|SLIT3|SLIT2|SPANXB1|TP63|FOXF2|DMRT1|FST|INSRR|PLA2G4A|NR0B1|TEX15|EREG|VEGFA|BMP4|AR|RBP4|MMP14|GJB2|LEP|REN|BMPR1B
2237	0.0045515	0.037545	17	127	1181	17721	response to molecule of bacterial origin	KCNJ8|MAOB|HGF|PLA2G4A|TNFRSF11A|AQP2|GNG12|SELE|ASS1|TPO|CPS1|IL12A|CD24|EPHA3|ELANE|IL12RB2|FGF10
32846	0.004592	0.037707	9	49	1181	17721	positive regulation of homeostatic process	EDNRA|SPR|CAV1|SPP1|TNFSF11|PLA2G4A|THY1|TNFRSF11A|AVP
4896	0.004592	0.037707	9	49	1181	17721	cytokine receptor activity	CX3CR1|IL1R2|IL31RA|IL5RA|AVP|IL13RA2|IL9R|IL22RA2|IL12RB2
6638	0.004592	0.037707	9	49	1181	17721	neutral lipid metabolic process	LIPF|CETP|CPS1|CAV1|CAT|PNPLA3|LPL|APOE|NKX2-3
51252	0.0047071	0.038594	151	1853	1181	17721	regulation of RNA metabolic process	MYT1L|FOXI2|FOXI1|RHOXF2B|RORB|IKZF2|HOXA13|HOXA11|FOXQ1|HOXA10|SPIC|HOXA9|SOX1|BASP1|SALL4|HOXA3|HOXA2|HOXA1|HOXA7|TNFRSF4|PITX1|HOXA6|MNX1|TP63|HOXA5|HOXA4|KCNH6|MSX2|FST|HGF|SOX11|EBF3|POU3F3|AR|HOXB9|FEZ1|HOXB4|HOXB3|HOXB2|HOXB1|LMX1B|HOXB8|ZFPM2|HOXB7|SCG2|HOXB6|HOXB5|AIRE|EPAS1|SHOX2|GLIS3|TWIST1|HNRNPLL|T|PRDM16|CYTL1|PPARGC1A|HOXC8|NKX2-3|ZFHX3|FOXF2|FOXF1|CAV1|PBX3|IL31RA|NR0B1|NR2F2|EVX…
51924	0.0047539	0.038919	12	77	1181	17721	regulation of calcium ion transport	RYR2|CALCA|GJA1|EDNRA|CACNA2D1|CAV1|LPAR3|THY1|NOS1|MS4A2|AQP2|JPH1
31644	0.0048211	0.03941	19	149	1181	17721	regulation of neurological system process	NLGN1|EDN3|CHAT|HTR1B|GRIK2|SNCAIP|GRIN2B|BCAN|ARC|SPR|PATE4|CDH2|GDNF|ERBB4|FEZ1|NMU|APOE|AVP|DRD5
34705	0.0048764	0.039683	13	87	1181	17721	potassium channel complex	KCNF1|SNAP25|KCNJ5|KCNE1|KCNJ6|KCNJ8|KCNJ16|KCNA7|KCNV1|KCNS3|KCNQ2|REN|KCNK1
3007	0.0048764	0.039683	13	87	1181	17721	heart morphogenesis	FOXC2|BMP10|FOXC1|MSX2|PTCH1|LBX1|VEGFA|RBP4|BMP2|GJA1|COL2A1|ADAMTS1|DLC1
8076	0.0048764	0.039683	13	87	1181	17721	voltage-gated potassium channel complex	KCNF1|SNAP25|KCNJ5|KCNE1|KCNJ6|KCNJ8|KCNJ16|KCNA7|KCNV1|KCNS3|KCNQ2|REN|KCNK1
8217	0.0048938	0.039705	14	97	1181	17721	regulation of blood pressure	CALCA|EDN3|NOS2|NPR1|NPY1R|LRP4|AQP2|PCSK5|COL1A2|SPR|BDKRB2|REN|AVP|DRD5
51384	0.0048938	0.039705	14	97	1181	17721	response to glucocorticoid stimulus	MAOB|CAV1|SERPINF1|HGF|IGFBP2|PLA2G4A|CTSV|TRH|ASS1|BMP4|CCND1|CPS1|SLIT3|SLIT2
30335	0.0049317	0.039954	17	128	1181	17721	positive regulation of cell migration	CCL24|ONECUT2|EDN3|FOXF1|HGF|ONECUT1|RRAS2|SELE|THBS1|VEGFA|BMP4|SRPX2|SPR|ERBB4|PDPN|KDR|FGF10
50921	0.0050462	0.040105	8	41	1181	17721	positive regulation of chemotaxis	EDN3|HGF|KDR|SLIT2|SCG2|THBS1|VEGFA|FGF10
31016	0.0050462	0.040105	8	41	1181	17721	pancreas development	ONECUT2|HGF|ONECUT1|PDE3B|MNX1|NKX3-2|FOXA2|FGF10
1965	0.0050685	0.040105	3	6	1181	17721	G-protein alpha-subunit binding	LPAR3|IGF2R|DRD5
60038	0.0050685	0.040105	3	6	1181	17721	cardiac muscle cell proliferation	FOXC2|BMP10|FOXC1
60351	0.0050685	0.040105	3	6	1181	17721	cartilage development involved in endochondral bone morphogenesis	COL1A1|COL2A1|HOXA11
60572	0.0050685	0.040105	3	6	1181	17721	morphogenesis of an epithelial bud	TP63|FGF10|GLI2
60665	0.0050685	0.040105	3	6	1181	17721	regulation of branching involved in salivary gland morphogenesis by mesenchymal-epithelial signaling	HGF|FGF10|FGFR1
70696	0.0050685	0.040105	3	6	1181	17721	transmembrane receptor protein serine/threonine kinase binding	BMP4|BMP3|BMP2
30020	0.0050685	0.040105	3	6	1181	17721	extracellular matrix structural constituent conferring tensile strength	COL2A1|COL12A1|COL9A2
5593	0.0050685	0.040105	3	6	1181	17721	FACIT collagen	COL14A1|COL12A1|COL9A2
55017	0.0050685	0.040105	3	6	1181	17721	cardiac muscle tissue growth	FOXC2|BMP10|FOXC1
14855	0.0050685	0.040105	3	6	1181	17721	striated muscle cell proliferation	FOXC2|BMP10|FOXC1
48010	0.0050685	0.040105	3	6	1181	17721	vascular endothelial growth factor receptor signaling pathway	FOXC2|FOXC1|FLT4
15321	0.0050685	0.040105	3	6	1181	17721	sodium-dependent phosphate transmembrane transporter activity	SLC34A2|SLC34A1|SLC17A2
48841	0.0050685	0.040105	3	6	1181	17721	regulation of axon extension involved in axon guidance	NRP1|SEMA3A|SLIT3
16198	0.0050685	0.040105	3	6	1181	17721	axon choice point recognition	ROBO2|EFNB3|ROBO1
55065	0.0050962	0.040266	24	205	1181	17721	metal ion homeostasis	RYR2|CALCA|CCL23|CALCB|SLC24A3|GPR12|CAV1|NPY1R|LPAR3|GRIK2|CACNA1C|JPH1|EDNRA|SPR|HRC|KDR|BDKRB2|CCL1|APOE|CCL19|AVP|CD24|ELANE|DRD5
43542	0.00511	0.040316	6	25	1181	17721	endothelial cell migration	CALCA|S100P|SLIT2|PRSS3|SCG2|ROBO1
42325	0.005153	0.040597	50	517	1181	17721	regulation of phosphorylation	DIRAS3|BMP10|EDNRA|GRM4|CCND1|BDKRB2|IL12A|TNFRSF4|MAGI1|EDN3|HGF|NGB|DUSP8|ADRA2C|EREG|MS4A2|SCG2|DGKI|CALCA|ADCY4|LPAR3|ADCY2|THY1|TNFRSF11A|ADCY1|THBS1|IL22RA2|GRK1|SRPX2|RELN|PRKAR2B|PDGFD|APOE|SLIT2|ELANE|DRD5|PPP1R14A|CAV1|IL31RA|NR2F2|BMP7|VEGFA|BMP4|MLXIPL|EPGN|BMP2|DAB1|DLC1|CD24|FGF10
32870	0.0052363	0.041194	20	161	1181	17721	cellular response to hormone stimulus	ZNF474|ROBO2|FOXC2|IGFBP2|PDE3B|ADCY4|ADCY2|ADCY1|TRH|GNG12|GNG11|PGF|BMP4|GNG2|PRKAR2B|GNG4|DLC1|SLIT3|REN|SLIT2
6690	0.0052762	0.041387	9	50	1181	17721	icosanoid metabolic process	CYP2J2|HPGDS|PTGIS|CYP4F2|PDPN|ALOX15|ALOX5AP|PLA2G4A|PTGDS
16202	0.0052762	0.041387	9	50	1181	17721	regulation of striated muscle tissue development	BMP4|RBP4|BMP10|ZFHX3|GJA1|HEY2|TWIST1|AGRN|FGFR1
50804	0.0053375	0.041808	17	129	1181	17721	regulation of synaptic transmission	NLGN1|EDN3|CHAT|HTR1B|GRIK2|SNCAIP|GRIN2B|BCAN|ARC|SPR|PATE4|GDNF|ERBB4|FEZ1|NMU|APOE|DRD5
35265	0.0053745	0.042037	5	18	1181	17721	organ growth	FOXC2|BMP10|FOXC1|LMX1B|FGF10
6874	0.0055703	0.043506	22	184	1181	17721	cellular calcium ion homeostasis	RYR2|CALCA|CCL23|CALCB|SLC24A3|GPR12|CAV1|NPY1R|LPAR3|GRIK2|CACNA1C|JPH1|EDNRA|SPR|BDKRB2|CCL1|APOE|CCL19|AVP|CD24|ELANE|DRD5
45892	0.0057008	0.044462	40	396	1181	17721	negative regulation of transcription, DNA-dependent	SATB2|GLIS3|TWIST1|TFCP2L1|BARX2|GLI3|GLI2|MECOM|BASP1|SALL4|HEY2|PRDM16|SIX3|HOXA2|HOXA7|HES3|TNFRSF4|HOXC8|TP63|ZFHX3|FOXF2|FOXF1|FST|CAV1|KCNIP3|NR0B1|NR2F2|OLIG2|PAX5|BMP7|POU3F3|ST18|BMP4|MLXIPL|BMP2|NR6A1|BCL6B|HOXB4|ZFPM2|SCG2
30133	0.0058798	0.045792	14	99	1181	17721	transport vesicle	PCSK2|PIGR|SLC30A8|GALNT13|SORT1|BGN|RASSF9|AQP2|NTS|SYTL4|IGF2R|NPTX1|AP1S3|STEAP2
10959	0.005928	0.046101	13	89	1181	17721	regulation of metal ion transport	MAGI1|RYR2|CALCA|CACNA2D1|CAV1|LPAR3|THY1|AQP2|JPH1|GJA1|EDNRA|NOS1|MS4A2
6662	0.0060367	0.046813	9	51	1181	17721	glycerol ether metabolic process	LIPF|CETP|CPS1|CAV1|CAT|PNPLA3|LPL|APOE|NKX2-3
48634	0.0060367	0.046813	9	51	1181	17721	regulation of muscle organ development	BMP4|RBP4|BMP10|ZFHX3|GJA1|HEY2|TWIST1|AGRN|FGFR1
60537	0.0062308	0.048249	17	131	1181	17721	muscle tissue development	FOXC2|BMP10|FOXC1|MUSK|IGFBP5|CAV1|CHAT|SIX1|NR2F2|VEGFA|BMP4|RBP4|SIX4|AGRN|ZFPM2|PITX1|TP63
7435	0.0062749	0.048316	6	26	1181	17721	salivary gland morphogenesis	NRP1|NOV|SEMA3A|BMP7|FGF10|FGFR1
19233	0.0062939	0.048316	7	34	1181	17721	sensory perception of pain	SPR|KCNIP3|PENK|NMU|NPY1R|HOXB8|GRIN2B
8514	0.0063017	0.048316	4	12	1181	17721	organic anion transmembrane transporter activity	SLC10A6|SLCO2B1|SLC22A7|SLC22A11
34483	0.0063017	0.048316	4	12	1181	17721	heparan sulfate sulfotransferase activity	HS3ST3A1|NDST4|NDST3|HS3ST2
43120	0.0063017	0.048316	4	12	1181	17721	tumor necrosis factor binding	TNFRSF18|TNFRSF19|TNFRSF11A|TNFRSF4
46209	0.0063017	0.048316	4	12	1181	17721	nitric oxide metabolic process	SPR|CPS1|NOS2|NOS1
48640	0.0063017	0.048316	4	12	1181	17721	negative regulation of developmental growth	NRP1|SEMA3A|SPP1|SLIT3
50727	0.0065176	0.049901	13	90	1181	17721	regulation of inflammatory response	SERPINF1|F12|HGF|PLA2G4A|TNFRSF11A|SELE|EDNRA|NT5E|C6|TNFSF11|SERPING1|APOE|ELANE

## Sheet: Table S5
Table S5. Survival analysis results of DEGs in low- and high-HOXA-AS2-expressing AML patients.
ID	P value	HR	Low 95%CI	High 95%CI
PDE3B	2.70283e-07	0.283705	0.175534	0.458536
SYTL4	9.72895e-06	2.86531	1.79717	4.56828
DCSTAMP	1.38663e-05	2.82647	1.76905	4.51594
ARHGEF35	2.08165e-05	2.76836	1.73208	4.42463
METTL7B	2.80681e-05	2.72247	1.70385	4.35006
TRH	2.99024e-05	0.373688	0.235388	0.593245
ULBP3	3.38309e-05	2.67829	1.6811	4.26697
ATP10B	3.71411e-05	0.377688	0.237788	0.599896
HTR7	4.17902e-05	2.65794	1.66519	4.24253
DOCK1	4.40225e-05	2.66731	1.66594	4.27059
MMP7	4.61057e-05	2.63426	1.65314	4.19766
SYT17	4.79446e-05	2.62186	1.64739	4.17276
RHOBTB3	0.000106192	0.403059	0.254576	0.638148
ADAMTS3	0.000131199	0.400405	0.25048	0.640066
FUT1	0.000138973	0.400765	0.250384	0.641467
CLCNKA	0.000152896	2.46983	1.5467	3.94393
IL4I1	0.000161469	2.46036	1.54125	3.9276
MYO7A	0.000164194	2.42728	1.53047	3.84959
SIX3	0.000183948	0.417763	0.264412	0.660052
PLA2G4A	0.000208811	2.42356	1.51791	3.86956
PCSK2	0.000281818	0.427911	0.270637	0.676578
SIX4	0.000301626	0.425554	0.267745	0.676375
FRMD6	0.000313444	0.431849	0.273533	0.681794
TCF15	0.000347842	2.31265	1.46079	3.66125
LPO	0.000358643	0.429507	0.270022	0.683191
AC092042.3	0.000429433	0.434311	0.273023	0.690878
C10orf128	0.000437643	2.3013	1.44614	3.66214
PLEKHA6	0.000440888	2.32247	1.45163	3.71573
TRPM6	0.000451101	0.431207	0.269521	0.689887
BCAN	0.000482906	2.27344	1.43343	3.60571
PRR34	0.000504445	2.26165	1.42797	3.58208
MPV17L	0.000526627	2.2623	1.42596	3.58918
MPO	0.000540386	0.442677	0.278999	0.70238
CCL22	0.000578132	2.26076	1.42074	3.59745
CPNE8	0.00061036	2.22878	1.40929	3.5248
VSIR	0.000625833	2.22445	1.40683	3.51725
PRRT4	0.000704348	0.448341	0.281875	0.713117
HGF	0.000711755	0.448125	0.281549	0.713252
KCNJ16	0.00076626	2.22503	1.3964	3.54537
AIFM2	0.000781743	2.2309	1.39686	3.56291
MYBPHL	0.000875533	2.1784	1.37715	3.44581
PRDM16	0.000879027	2.17373	1.37573	3.43462
GPR12	0.000891879	0.457033	0.287974	0.72534
SORT1	0.000897749	2.17467	1.37486	3.43977
ABCC9	0.000906737	0.462662	0.293449	0.729452
GPC3	0.000908055	2.17088	1.37327	3.43174
ARPP21	0.000937431	0.460452	0.290846	0.728962
KCNIP3	0.000992025	0.465341	0.295133	0.733709
LEP	0.00101614	0.467809	0.297357	0.735966
AKAP12	0.00107761	0.465854	0.294695	0.736423
NRBP2	0.00117924	2.12108	1.34663	3.34092
IGDCC4	0.00122353	0.470323	0.297722	0.742987
VSTM4	0.00131361	2.13306	1.34371	3.38609
CTSV	0.00154164	2.09755	1.32616	3.31764
ZFHX3	0.00155091	0.475608	0.300179	0.753559
HES3	0.00167373	0.474803	0.298381	0.755536
VNN1	0.00171941	2.07664	1.31505	3.2793
AFF2	0.00175759	0.482223	0.305352	0.761544
CNNM1	0.00191163	2.07236	1.30802	3.28335
EFNB3	0.00191477	0.483698	0.305738	0.765242
CYP2E1	0.0019861	0.48621	0.307841	0.767929
ABHD11	0.00199097	2.05711	1.30215	3.24977
PBX3	0.00221546	2.03775	1.29157	3.21503
ITGAX	0.00224295	2.03141	1.28942	3.20039
NLGN4X	0.00235061	0.493321	0.312902	0.777769
PURG	0.00239217	0.492339	0.311631	0.777835
CLEC5A	0.00265066	0.495348	0.313299	0.783179
IL33	0.00283388	0.499869	0.317058	0.788089
SHANK1	0.00306213	0.502502	0.318671	0.792381
RD3L	0.00309572	0.499123	0.314953	0.790988
MOCOS	0.00316242	1.99061	1.26021	3.14434
VIT	0.00318417	1.98162	1.25788	3.12176
FGF13	0.00319046	0.503344	0.318935	0.794378
IRX1	0.00326683	0.503581	0.318824	0.795405
GABRE	0.00355775	0.50452	0.318491	0.799208
ELN	0.00355942	1.96768	1.24822	3.10181
SIGLEC12	0.0035805	1.96885	1.24811	3.10579
FST	0.00372037	0.509571	0.323135	0.803574
THBS1	0.0038322	1.96059	1.24224	3.09433
RSPO2	0.00389408	1.95433	1.23998	3.0802
TRAT1	0.00394012	0.511206	0.323955	0.806693
SRPX2	0.00394319	1.94696	1.23771	3.06263
MXRA5	0.00396019	0.512712	0.325477	0.807657
TNNI2	0.00405858	1.94488	1.23552	3.06151
SYCE1	0.00409289	0.514622	0.326981	0.809943
SLC35G1	0.00410291	1.94698	1.23527	3.06876
CD163	0.00412396	1.9551	1.23658	3.09112
SLCO2A1	0.00416419	0.5126	0.324539	0.809636
CRIP3	0.00422887	1.94229	1.23245	3.06096
GRK1	0.00430798	0.513531	0.324974	0.811494
KCNE1B	0.00432199	1.93652	1.22995	3.049
HNMT	0.00458609	1.93697	1.22632	3.05943
GABRD	0.00473855	0.518538	0.328736	0.817925
EPAS1	0.00479205	0.517685	0.32763	0.81799
NUDT14	0.00483576	1.92088	1.21985	3.0248
PAQR8	0.0048601	1.91342	1.21809	3.00566
PPP1R9A	0.00489526	1.92596	1.22005	3.0403
H2AFY2	0.00504857	1.91928	1.21681	3.02729
SPINK2	0.00509521	1.92608	1.21751	3.04701
COL2A1	0.00517678	0.519979	0.328762	0.822411
HOXA9	0.00524901	1.90552	1.21171	2.99659
ZNF385C	0.00531013	0.517	0.325121	0.822122
MPZL2	0.00550146	1.90758	1.20909	3.00958
ARHGEF5	0.00563486	1.88727	1.20377	2.95887
SAMD11	0.00575542	0.524268	0.331513	0.829099
KCNK1	0.0059748	1.8927	1.20099	2.98277
RAB7B	0.00629821	0.529184	0.335203	0.835422
SCHIP1	0.00631176	1.88772	1.1965	2.97824
HAPLN4	0.00642187	0.530123	0.335865	0.836736
SLIT2	0.00658063	0.534118	0.339773	0.839627
F12	0.00677701	1.86424	1.18766	2.92625
ULBP1	0.00685036	1.86611	1.18728	2.93306
HRASLS5	0.00715215	0.537243	0.341622	0.84488
HS3ST3A1	0.00721782	0.527078	0.330351	0.840959
SH3TC2	0.00796025	1.84954	1.17441	2.91277
LCT	0.00798676	1.84041	1.17267	2.88838
ADAMDEC1	0.00813435	1.84856	1.17278	2.91374
ASIC3	0.00823557	1.84017	1.17056	2.89282
HOXA3	0.00835674	1.83906	1.16938	2.89224
HOXB5	0.0083922	1.83833	1.16897	2.89095
MORC1	0.00851949	1.86043	1.17151	2.95448
STOML3	0.0087934	1.83297	1.16491	2.88415
OR6K3	0.00884292	0.539016	0.339367	0.856116
PRR7	0.00906621	1.82274	1.16118	2.8612
ATP12A	0.0091393	0.546184	0.346619	0.860647
CAMKV	0.00934753	1.81699	1.15818	2.85055
ITGB4	0.00944824	0.545435	0.345096	0.862079
DNAJC5B	0.00958517	1.82265	1.15732	2.87049
COL4A1	0.00973061	0.549379	0.348868	0.865133
SERPINB2	0.00977534	1.81576	1.15488	2.85483
PRKAR2B	0.00977683	1.82163	1.15577	2.8711
UGGT2	0.00998066	1.80933	1.15245	2.84062
PATE2	0.0100172	0.550434	0.34943	0.867061
OXGR1	0.0100641	1.80896	1.15181	2.84104
NINJ1	0.0101092	1.81879	1.15299	2.86908
TSPAN10	0.0102348	0.550836	0.34942	0.868354
PGPEP1L	0.0105217	0.552475	0.350659	0.870443
ANKEF1	0.010856	1.80257	1.14552	2.83649
SLC24A3	0.0111155	0.557241	0.354818	0.875145
IGFBP5	0.0111167	0.553318	0.350402	0.873742
CORO2B	0.0118119	0.557493	0.353749	0.878586
MYRFL	0.0123882	0.562663	0.358523	0.88304
SGMS2	0.0126217	1.78274	1.13184	2.80794
LYPD8	0.0126566	0.562631	0.357994	0.884244
ZNF532	0.0127423	1.77511	1.13011	2.78822
DUSP26	0.0127459	0.562605	0.357802	0.884635
AK4	0.0128151	0.561652	0.356594	0.884627
NOV	0.0128835	1.77058	1.1287	2.77748
CGNL1	0.0129542	1.78892	1.13076	2.83017
CHMP4C	0.0129959	1.77634	1.12884	2.79524
EPB41L3	0.0131363	1.7716	1.12742	2.78385
RSPO4	0.0131429	1.78255	1.12884	2.81483
PRKAG3	0.0132052	1.78418	1.1287	2.82032
PRSS3	0.0132554	0.564015	0.358494	0.887358
ARHGAP22	0.0135877	1.76175	1.12364	2.76224
RGS9BP	0.0136299	0.564412	0.358291	0.889112
CLEC14A	0.0137463	0.563671	0.357246	0.889373
KANK4	0.0140943	1.75917	1.12061	2.76161
CTSE	0.0141444	0.568568	0.362158	0.892621
HOXA10	0.0142163	1.76749	1.12103	2.78675
POU4F1	0.0142755	0.563744	0.356428	0.891645
PATE4	0.0144865	0.569196	0.362302	0.894235
B3GALT1	0.0146292	1.76281	1.11829	2.77881
HSPB7	0.0146486	1.76078	1.11793	2.7733
AGAP9	0.0146522	0.566704	0.359175	0.894141
CYP27A1	0.0146638	1.75399	1.11701	2.75423
TMEM121	0.0151012	1.74946	1.11424	2.74681
NCR2	0.0154446	1.7483	1.11241	2.74768
VGLL3	0.01562	0.572247	0.363966	0.899717
HOXA2	0.0156239	1.74915	1.11164	2.75225
TEAD1	0.0157632	0.572987	0.364593	0.900497
EPS8L3	0.0161562	1.74762	1.1089	2.75423
GLI3	0.0162398	0.575234	0.366442	0.902992
HOXA5	0.0162825	1.73888	1.10728	2.73073
CARD17	0.0163818	1.74632	1.10769	2.75314
RPS6KA2	0.0163853	0.575067	0.366025	0.903498
FAM19A5	0.0164579	0.564493	0.353779	0.900711
KCNE1	0.0166708	1.73685	1.10525	2.72937
FIBCD1	0.0167426	0.575686	0.366194	0.905023
FLT4	0.0171916	0.573674	0.363194	0.906134
C6	0.017381	0.580086	0.370345	0.908612
TDRD9	0.0175433	0.574968	0.364167	0.907794
HOXB6	0.0178732	1.7261	1.09867	2.71182
NPR1	0.0179279	0.578878	0.368136	0.910259
FERMT1	0.0179914	1.72131	1.09764	2.69934
GNG2	0.0181294	0.580425	0.369645	0.911396
DEPDC7	0.0185152	0.579651	0.368191	0.912557
CLNK	0.0187029	1.7252	1.09503	2.71803
SSC5D	0.0188488	0.578778	0.366703	0.913501
FAM198A	0.0189352	0.582161	0.370523	0.914683
ALOX5AP	0.0190472	1.72133	1.09319	2.7104
HOXB2	0.0196339	1.7171	1.09035	2.70411
PALM	0.0197734	0.582481	0.369737	0.917637
MMP14	0.0204382	0.587305	0.374495	0.921047
RTP5	0.0206919	1.69951	1.08443	2.66347
M1AP	0.0207149	0.584297	0.370594	0.921232
ANKRD65	0.0207277	1.71	1.08531	2.69424
LRRC28	0.0215145	0.588259	0.374201	0.924767
SP7	0.0217948	0.58936	0.375138	0.925915
NDST3	0.021825	0.59074	0.376729	0.926325
DLL3	0.0219139	0.590712	0.376582	0.9266
THAP10	0.0222729	1.68924	1.07757	2.64812
TFF3	0.0223837	0.589864	0.374982	0.927885
CYP4F2	0.0224519	0.590999	0.376238	0.92835
CRYBB1	0.0225487	1.69098	1.07673	2.65563
S100P	0.0229216	0.589603	0.373998	0.929502
EREG	0.0229894	1.68375	1.07452	2.6384
SHD	0.0231053	0.591838	0.376412	0.930553
VSTM1	0.0231413	0.592572	0.377238	0.930822
ASPG	0.0234226	0.591105	0.375153	0.931367
PRR16	0.0235251	1.68221	1.07251	2.6385
ITM2A	0.0236235	0.592266	0.376281	0.932225
BLID	0.0236337	0.595452	0.380055	0.932926
SORL1	0.023698	0.594122	0.378394	0.932841
ODF3L1	0.023967	1.67733	1.07058	2.62795
GRID1	0.0241417	0.594313	0.378082	0.93421
BMP4	0.0241877	0.594265	0.377969	0.934337
CLEC2A	0.0244483	1.69337	1.07026	2.67925
EEF1A2	0.024452	1.68084	1.06922	2.64232
CDK20	0.0245369	1.67469	1.06843	2.62496
FGR	0.0252457	1.67484	1.06609	2.63121
CACHD1	0.025278	1.67161	1.06572	2.62196
HOXB3	0.025464	1.67534	1.06541	2.63446
CRHR2	0.0256602	0.597989	0.380665	0.939385
KNDC1	0.0256781	1.66828	1.06416	2.61536
HIST1H1C	0.0257374	1.67739	1.06467	2.64274
SYCP1	0.0257619	0.595387	0.377442	0.939181
SLC9C2	0.0258421	1.67429	1.06409	2.6344
ANOS1	0.0262543	0.5974	0.379274	0.940973
HOXA4	0.026273	1.66591	1.06207	2.61306
EPOP	0.0263205	1.67185	1.06236	2.631
IFITM10	0.0265199	1.66909	1.06152	2.62442
IL1R2	0.0266365	1.66342	1.06073	2.60853
HOXB1	0.0268777	1.66422	1.06003	2.61279
BCL2L10	0.0268889	1.66265	1.05988	2.60821
ATP1A4	0.0272177	0.600231	0.381569	0.944199
ACTL8	0.0274157	0.598954	0.379817	0.944525
GOLGA6L7P	0.0274476	1.67053	1.0587	2.63593
OR9A4	0.0275705	0.600338	0.381303	0.945196
SSTR2	0.0278806	0.604862	0.386406	0.946823
C1orf106	0.0280746	1.65385	1.05562	2.5911
SNAP25	0.0282082	1.66021	1.05565	2.61099
TEX15	0.0282846	0.603459	0.384267	0.947682
SEL1L2	0.0283062	1.65689	1.05513	2.60185
DOC2B	0.0283478	0.601884	0.382301	0.94759
AC068580.4	0.0288267	1.65344	1.05334	2.59544
CTSD	0.0291539	1.6489	1.05208	2.58429
TMEM105	0.0294384	1.65302	1.05151	2.59861
NPBWR1	0.0296009	1.64761	1.05069	2.58364
SULT1C2	0.0297215	0.606378	0.38624	0.951985
SDSL	0.0307247	1.64197	1.04713	2.57472
SELE	0.0309002	0.610181	0.389617	0.955608
HEY2	0.0309754	0.609001	0.388102	0.955631
RBFOX3	0.0309756	0.606713	0.385324	0.955302
CDH11	0.0310081	0.608235	0.387137	0.955605
TRIM36	0.031608	0.608606	0.386967	0.957191
GJA1	0.0316452	0.611814	0.390837	0.957728
HOXA7	0.0316711	1.63802	1.04426	2.56937
HOXB7	0.0320845	1.63888	1.04318	2.57478
ELANE	0.0321266	0.610669	0.388948	0.958784
TAAR1	0.0322953	1.63587	1.04244	2.56712
PALMD	0.0323469	0.612063	0.390425	0.959521
HK3	0.033064	1.63094	1.04011	2.55741
NRG4	0.0332245	1.63271	1.03977	2.56377
LOXL4	0.033708	0.614553	0.392109	0.96319
CGREF1	0.0337603	1.62858	1.03815	2.55481
BARX2	0.0338301	1.63623	1.03834	2.57839
SERINC2	0.0342113	1.62923	1.037	2.55969
BCL6B	0.0344313	0.615345	0.392369	0.965035
MSX2	0.0345313	1.63112	1.03625	2.56749
CYTL1	0.0347961	0.61649	0.393421	0.966041
ABLIM3	0.0349839	1.62729	1.03491	2.55877
ITPKA	0.035049	0.614559	0.390801	0.966431
CLCN1	0.0355091	1.62102	1.03329	2.54303
TPSAB1	0.0359171	0.614688	0.390123	0.968517
PDPN	0.0364009	0.617929	0.39365	0.969987
TSLP	0.0365823	1.62021	1.03057	2.5472
IGF2R	0.0371132	1.61521	1.02906	2.53523
UGT3A2	0.0374849	0.619452	0.394511	0.972647
ZNF334	0.0376376	1.60859	1.02754	2.51819
SYN2	0.0385704	1.60745	1.02527	2.5202
CD300LB	0.0386214	1.60649	1.02512	2.51757
PHKA1	0.0390006	1.60634	1.02422	2.5193
NRP2	0.0390278	0.622827	0.397273	0.976439
PCDH17	0.0397214	0.620388	0.393615	0.97781
MS4A2	0.0399155	0.623265	0.397014	0.978454
C5orf38	0.0402322	0.625333	0.399306	0.979301
FXYD6	0.0403045	1.60131	1.02103	2.51137
AC099489.1	0.0404753	0.621759	0.394638	0.979592
CCL21	0.0406622	0.62462	0.398031	0.980198
OSTN	0.0406637	1.59886	1.02014	2.50589
NRXN3	0.0406953	0.624143	0.397407	0.980239
TERB2	0.0407374	0.625527	0.399098	0.980423
DPPA2	0.0412312	1.59998	1.01888	2.51248
NKX2-3	0.0413583	1.59647	1.0185	2.5024
CFAP221	0.0415436	0.627586	0.400959	0.982306
MYBPC1	0.0418848	1.59242	1.01723	2.49285
NMU	0.0419371	0.627498	0.400503	0.983149
AP1S3	0.0423303	1.60036	1.01641	2.5198
OR14A2	0.0424791	0.628683	0.401516	0.984377
CACNA1C	0.0427367	0.627352	0.399621	0.984858
COL8A1	0.0430456	0.630448	0.403243	0.98567
NLGN1	0.0436809	0.628007	0.399628	0.9869
ZBED2	0.0439153	0.630914	0.403082	0.987521
MYO18B	0.0441341	0.631408	0.403519	0.987999
ERBB4	0.0442972	0.631523	0.403525	0.988344
RNF17	0.0446117	0.629866	0.40117	0.988937
ADCY4	0.044842	1.58588	1.01067	2.48846
FGF6	0.0451736	0.630723	0.401773	0.990139
AIFM3	0.0454063	1.5798	1.00939	2.47253
ADGRG6	0.0454495	1.58428	1.00936	2.48668
FBLN1	0.0456422	0.628662	0.398786	0.991048
CACNA2D1	0.0468774	0.62819	0.397163	0.993601
ALOX15	0.0476127	0.635425	0.405696	0.995239
CLDN3	0.0478267	1.57865	1.00438	2.48126
INA	0.0485061	0.634554	0.403862	0.997021
MECOM	0.0488691	0.6353	0.404515	0.997753
HBG2	0.0489271	0.63532	0.404493	0.997869
LSAMP	0.0493017	0.637537	0.407013	0.998625
LAMA4	0.0494983	0.636805	0.405923	0.99901
ZNF608	0.0495541	0.636936	0.406044	0.999121
GLIS3	0.0495778	0.634619	0.403079	0.999161
NRCAM	0.0498458	0.639534	0.409127	0.999699
HOXA6	0.0498952	1.5669	1.00021	2.45468
TMEFF2	0.05018	1.5673	0.999647	2.45729
IL13RA2	0.0518968	0.639922	0.408	1.00368
OPLAH	0.0519983	1.56098	0.996154	2.44607
TNFRSF11A	0.0521277	1.56315	0.995894	2.45352
SLC28A3	0.0521609	0.637795	0.405075	1.00421
MPP7	0.052192	1.56244	0.995776	2.45158
CCL23	0.0531178	1.56493	0.993997	2.4638
C16orf45	0.053119	1.56029	0.994034	2.44912
AR	0.0534785	0.641446	0.408725	1.00667
ACOX2	0.0535321	1.55804	0.993279	2.44391
GABRA2	0.0547351	0.642236	0.408776	1.00903
EBF3	0.0553958	0.635719	0.399936	1.01051
CX3CR1	0.055555	1.55031	0.989644	2.42862
AFAP1	0.0556291	0.645645	0.412494	1.01058
MEST	0.0565171	0.645907	0.412165	1.01221
LCN8	0.0571448	1.54595	0.986859	2.42179
SYN1	0.0576134	0.645726	0.411112	1.01423
LRP1B	0.0579374	1.55242	0.985312	2.44592
SPATC1	0.0586638	1.54076	0.98429	2.41183
COL4A2	0.0593783	0.646937	0.411379	1.01738
RAB27B	0.0599702	1.53969	0.982048	2.41399
PDGFD	0.0606439	1.53939	0.980897	2.41586
NTNG2	0.0606847	0.649339	0.41355	1.01957
EDIL3	0.0611838	0.65105	0.415421	1.02033
FZD8	0.0613108	1.54137	0.979696	2.42506
NKX3-2	0.0615669	0.651573	0.415828	1.02097
LAMB4	0.0619153	0.651999	0.416136	1.02155
PIGR	0.0622675	1.53359	0.978317	2.40401
POU3F3	0.0631387	0.654021	0.417913	1.02352
KDR	0.0636527	0.652383	0.4154	1.02456
SLC6A2	0.0636817	0.654296	0.417889	1.02444
SIM1	0.0637335	0.655256	0.419115	1.02445
KIR2DL4	0.0642019	1.52795	0.9753	2.39376
DCLK1	0.0653057	0.655058	0.41775	1.02717
ASTN1	0.0656149	0.650668	0.411778	1.02815
ENPEP	0.0656538	0.65593	0.418656	1.02768
PROZ	0.0658242	0.657112	0.420097	1.02785
IKZF2	0.0658952	0.656231	0.418884	1.02806
PABPC4L	0.066909	0.658135	0.420697	1.02958
ATP1B4	0.0671971	0.657303	0.419399	1.03016
APLN	0.0672671	0.656321	0.418054	1.03039
CACNA1B	0.0687824	0.659996	0.421879	1.03251
CTAGE8	0.0687997	1.51745	0.968374	2.37784
KIF26A	0.0696171	0.659542	0.42071	1.03396
NRG3	0.070062	0.661109	0.42249	1.0345
PCSK5	0.0704624	1.51221	0.966058	2.36713
LRG1	0.0704725	1.51747	0.965762	2.38434
SDC2	0.0705411	1.51569	0.965751	2.37878
KCNIP1	0.0705727	1.51103	0.965952	2.36368
MGP	0.0707183	0.662456	0.423844	1.0354
POPDC3	0.0708387	1.51235	0.965472	2.369
VWF	0.0708944	1.51485	0.96525	2.3774
RCAN2	0.0712852	1.51375	0.964709	2.37528
NR6A1	0.0713144	1.51177	0.964774	2.36889
NNMT	0.0739086	0.663357	0.422922	1.04048
PMP22	0.0740015	0.664009	0.423734	1.04053
CAT	0.0741767	1.50665	0.960746	2.36275
LINC00890	0.0743409	1.50238	0.960769	2.34931
MST1R	0.0743758	1.50248	0.960711	2.34976
RUNX1T1	0.0744252	0.664334	0.423891	1.04117
VENTX	0.074913	1.5007	0.96003	2.34586
CHRM2	0.075081	0.666169	0.425922	1.04193
CES1	0.0755021	1.50932	0.958599	2.37645
ADGRL4	0.0756527	0.664734	0.423622	1.04308
GPC4	0.0756655	1.50408	0.9587	2.35971
KIAA1211L	0.0759646	0.664321	0.422865	1.04365
KCNJ8	0.0761368	0.665754	0.424675	1.04369
HLF	0.0762916	1.50039	0.958026	2.34981
COLEC12	0.0765272	0.666277	0.425124	1.04422
BGN	0.0765644	0.665376	0.423889	1.04443
DEFB1	0.07703	0.665766	0.424112	1.04511
CYP4F11	0.0777239	0.667711	0.426281	1.04588
KIF5C	0.0782258	1.49607	0.955524	2.34242
SALL3	0.0785948	0.66826	0.426462	1.04716
SNCAIP	0.078678	0.668172	0.426289	1.0473
IL9R	0.0787634	0.668644	0.426871	1.04735
MYH14	0.0793368	0.670612	0.429167	1.04789
CADM3	0.0794049	0.669242	0.427269	1.04825
UNC80	0.079964	1.49486	0.953129	2.34449
CRIP1	0.0801482	1.4925	0.953048	2.33728
OR14K1	0.080349	0.669778	0.427394	1.04962
SLC34A2	0.0809345	1.49663	0.951613	2.35379
SLC13A5	0.0812108	0.670148	0.427348	1.05089
ITGB6	0.0818817	0.672527	0.430154	1.05146
ADAMTS20	0.0831858	0.673012	0.429997	1.05337
ERAS	0.0834647	0.672377	0.428959	1.05393
HOXB8	0.083538	1.48461	0.948956	2.32261
CCDC113	0.0844483	1.48602	0.947585	2.3304
ASXL3	0.085487	1.48556	0.946204	2.33235
SCN8A	0.0855471	1.4818	0.946457	2.31996
COL11A1	0.0859335	0.676042	0.43243	1.05689
CES4A	0.0862673	1.4808	0.945573	2.31898
AXL	0.086434	0.67395	0.429262	1.05812
HLA-DQA1	0.0866006	1.48452	0.944783	2.33261
COL3A1	0.0878151	0.67548	0.430506	1.05985
BVES	0.0879688	1.48055	0.943309	2.32376
CLIP3	0.0880852	0.675565	0.430457	1.06024
LCN10	0.0885352	1.474	0.943183	2.30354
EPGN	0.0891487	1.47861	0.941922	2.32111
DDI1	0.0894452	1.47648	0.941738	2.31487
ADAMTS5	0.0896241	0.676712	0.431094	1.06227
ELF5	0.0897122	0.679584	0.434993	1.06171
SMPDL3A	0.0899137	1.47574	0.941193	2.31388
PPARGC1A	0.0902211	1.47329	0.941033	2.30661
RNF207	0.0902435	1.47173	0.94116	2.3014
ADAMTS15	0.0904167	0.679442	0.434371	1.06278
ABCA9	0.0913743	1.47056	0.939806	2.30105
TDRD12	0.0915405	0.68034	0.434934	1.06421
LILRA6	0.0920589	1.4707	0.938903	2.30371
KCNJ2	0.0931147	1.46829	0.937796	2.29886
COL1A2	0.0933395	0.680084	0.433505	1.06692
DKK1	0.0940289	1.46943	0.936498	2.30563
AFAP1L1	0.0941027	0.682393	0.436248	1.06742
TRIM7	0.0950684	1.46426	0.935741	2.2913
GNG12	0.0956545	0.682016	0.434808	1.06977
RHOJ	0.0958585	0.683247	0.436397	1.06973
PTPRG	0.0968714	0.684411	0.437422	1.07086
SCN1B	0.0975717	0.684372	0.436957	1.07188
SLC30A8	0.0983354	0.684502	0.436692	1.07294
SIX1	0.0983444	0.685931	0.438683	1.07253
BTNL9	0.0988921	0.681191	0.431764	1.07471
PHACTR3	0.0990799	1.46122	0.93106	2.29326
CACNA2D2	0.099974	0.685531	0.437176	1.07497
MEIS1	0.100355	1.46107	0.929497	2.29665
RASEF	0.102436	1.45213	0.928071	2.27212
MFSD2A	0.103613	1.45181	0.926691	2.2745
LTK	0.103616	0.688232	0.438864	1.07929
SCN5A	0.105516	1.44993	0.924659	2.27359
CNFN	0.105846	0.688762	0.438341	1.08225
SCD5	0.105946	1.45347	0.923668	2.28716
LDLRAD3	0.106324	1.44508	0.924357	2.25913
FBN3	0.106902	0.69229	0.442725	1.08254
DDIT4L	0.107864	0.691385	0.440902	1.08417
ST18	0.108844	0.693265	0.443015	1.08487
LPAR3	0.108862	1.44278	0.921698	2.25844
CPM	0.109133	1.44362	0.921262	2.26217
ZBTB7C	0.109606	0.6934	0.442781	1.08587
FAM69C	0.110818	1.44164	0.919586	2.26008
MMEL1	0.111034	1.44218	0.919257	2.26257
EYA1	0.111377	0.695997	0.445493	1.08736
IFI44L	0.11239	1.43799	0.918315	2.25176
HOXA11	0.112949	1.43934	0.917471	2.25806
NEUROG3	0.113035	1.43491	0.918043	2.24277
DLGAP2	0.113219	0.696882	0.445738	1.08953
WNT6	0.113392	1.4405	0.916788	2.26338
RIMS2	0.113854	1.43995	0.916342	2.26275
DOCK3	0.114049	0.695654	0.443522	1.09112
LCN6	0.114162	1.43486	0.91677	2.24573
ART3	0.114644	0.697959	0.446494	1.09105
NXN	0.115271	0.697549	0.445562	1.09205
DPPA4	0.115497	1.43239	0.915645	2.24075
ADCY2	0.116726	1.42979	0.914677	2.23499
ITGBL1	0.117241	0.698666	0.446086	1.09426
SCG2	0.117414	1.43205	0.913546	2.24483
SLCO5A1	0.117803	0.699995	0.447692	1.09449
MYT1L	0.117834	0.699899	0.447536	1.09457
ROBO2	0.118223	0.700784	0.448602	1.09473
ADGRE1	0.1185	1.4271	0.913139	2.23035
PNPLA3	0.11902	1.4302	0.912054	2.24272
CCDC175	0.12017	1.42717	0.911281	2.23512
SLC38A4	0.120431	0.701417	0.448318	1.0974
ZNF503	0.120523	1.42372	0.911471	2.22387
COL14A1	0.12108	0.702831	0.450015	1.09768
ONECUT1	0.121235	0.70122	0.447598	1.09855
PTN	0.121407	0.7032	0.450374	1.09796
MPDZ	0.121954	0.699393	0.444574	1.10027
CT45A5	0.123115	1.42188	0.908959	2.22424
SULF1	0.124705	0.702699	0.447875	1.10251
ZNF804B	0.12489	0.705275	0.451523	1.10163
LMX1B	0.125896	1.41936	0.906401	2.22262
RGS1	0.125972	0.706163	0.452242	1.10265
PLCH1	0.126261	0.705578	0.451234	1.10328
UPB1	0.127409	1.4184	0.904954	2.22316
NTNG1	0.129155	1.41681	0.903387	2.22204
HNRNPLL	0.13096	1.41217	0.902354	2.21004
CCDC136	0.130969	1.41097	0.902574	2.20573
AGRN	0.131617	0.707989	0.451933	1.10912
BEX2	0.133375	1.40636	0.900963	2.19525
TNR	0.133663	0.710775	0.454962	1.11043
EDNRA	0.133783	0.70901	0.452296	1.11143
MORC4	0.133896	1.40898	0.899909	2.20602
PCBP3	0.133929	0.709051	0.452281	1.1116
CALR3	0.134114	0.710266	0.453975	1.11125
HOXC10	0.134907	0.711817	0.455853	1.11151
NEK10	0.135281	0.71124	0.454806	1.11226
IRX2	0.135465	0.711324	0.454834	1.11245
PNMA5	0.136914	0.711151	0.453825	1.11439
ROBO1	0.136923	0.711672	0.45459	1.11414
SFRP5	0.138622	1.40403	0.896046	2.19999
CALCB	0.13893	0.713797	0.456706	1.11561
TNFRSF19	0.139037	0.713826	0.456693	1.11573
OCLN	0.139484	1.40193	0.895603	2.19452
ANXA8	0.141548	0.713758	0.455299	1.11894
EDDM3B	0.142651	0.715697	0.457623	1.11931
FAM71A	0.143404	1.39511	0.893118	2.17926
FAM177B	0.143497	0.716649	0.458614	1.11986
NTSR1	0.145495	0.71493	0.455023	1.12329
DGKI	0.14593	0.716555	0.457232	1.12296
TMEM132E	0.146063	0.71827	0.459738	1.12219
T	0.146761	0.718282	0.459401	1.12305
RPS6KL1	0.146967	0.717384	0.457947	1.1238
ESPNL	0.148343	0.719602	0.460587	1.12428
MACROD2	0.148762	0.720034	0.461025	1.12456
ANK3	0.148976	1.39258	0.888171	2.18346
UMODL1	0.149635	0.719519	0.459807	1.12592
FTO	0.150533	0.719993	0.460069	1.12677
GFRA3	0.151061	0.720642	0.460783	1.12705
PADI3	0.151765	1.38532	0.887138	2.16326
LARP6	0.151962	0.719775	0.459018	1.12866
PCDHB2	0.153298	0.722535	0.462527	1.12871
ALPP	0.153908	1.38538	0.885056	2.16855
PREX2	0.15454	0.721921	0.460971	1.13059
EPHA6	0.154687	1.38487	0.884429	2.16848
FERMT2	0.155136	0.722584	0.461679	1.13093
BMP3	0.157369	1.38331	0.882239	2.16896
GPR153	0.159378	0.724792	0.462927	1.13479
C3orf80	0.159794	1.37818	0.881213	2.15542
KIF17	0.160733	1.3773	0.88055	2.15429
SRGAP1	0.161321	1.37607	0.880311	2.15102
CPAMD8	0.161786	1.37934	0.87904	2.16437
TEAD4	0.162769	0.724737	0.461159	1.13897
CD1C	0.164302	1.37404	0.878049	2.1502
PRTG	0.165221	0.729101	0.466654	1.13915
IRX6	0.165768	0.728433	0.465353	1.14024
OVCH1	0.166892	1.37107	0.876429	2.14488
SLITRK5	0.167809	1.36969	0.875954	2.14172
HOXB4	0.16826	1.3695	0.875589	2.14203
HOXC8	0.168622	0.730699	0.467456	1.14219
TSPYL5	0.169254	1.36845	0.87496	2.14028
UBE2QL1	0.169701	0.730108	0.46601	1.14388
EN2	0.170251	1.36873	0.873971	2.14356
ZP2	0.171593	0.730441	0.4656	1.14593
LIPF	0.171868	1.36672	0.873043	2.13956
UGT2B11	0.172151	0.732419	0.4684	1.14525
STAC	0.17371	1.36359	0.872243	2.13173
PAX5	0.174038	0.733386	0.46899	1.14684
CETP	0.175935	0.735062	0.470689	1.14793
INSC	0.176974	0.734741	0.469682	1.14938
CD96	0.177904	0.73591	0.471065	1.14966
PDE2A	0.17852	1.36179	0.86842	2.13544
DNAH8	0.179104	0.736841	0.471948	1.15041
MAPK10	0.179244	0.73663	0.471549	1.15073
RORB	0.180463	0.737455	0.472259	1.15157
PLS1	0.180488	1.35683	0.868117	2.12067
HOXB9	0.181731	1.3564	0.867139	2.12172
SLC22A7	0.183193	1.35567	0.866061	2.12208
TEX14	0.185597	1.35383	0.864499	2.12012
AK5	0.186275	1.35445	0.86371	2.124
SCN2A	0.186433	1.35246	0.864182	2.11664
GPR35	0.186489	1.35695	0.862751	2.13423
GRIK2	0.186505	1.3546	0.863458	2.12512
GOLT1A	0.188401	1.3499	0.863256	2.11087
MUC16	0.188937	0.740955	0.473733	1.15891
DAAM2	0.189551	0.739447	0.47104	1.1608
NRP1	0.189761	0.741215	0.473753	1.15968
CD200R1L	0.190509	1.34932	0.8616	2.11311
ONECUT2	0.190623	1.3494	0.861475	2.11366
PDCL2	0.191638	0.7431	0.475866	1.1604
MAGI1	0.19246	0.741451	0.472837	1.16266
SLC26A9	0.192466	0.743021	0.475345	1.16143
RIPPLY3	0.193374	0.742988	0.47486	1.16252
COL23A1	0.194552	0.743781	0.475569	1.16326
ST8SIA6	0.194863	1.3465	0.858725	2.11136
C10orf82	0.195822	0.745048	0.477002	1.16372
PTH1R	0.198017	0.746057	0.477585	1.16545
ATP13A4	0.200447	0.746081	0.47647	1.16825
RTL1	0.200921	0.747228	0.478102	1.16785
LRP4	0.200985	0.74729	0.478171	1.16787
NECTIN4	0.20118	1.33791	0.856184	2.09066
UGT2B7	0.201566	0.747699	0.478559	1.1682
SAMD12	0.201832	1.33942	0.855112	2.09803
RASSF8	0.202415	1.33627	0.855697	2.08675
CHST4	0.203159	1.33606	0.855144	2.08743
GREM1	0.203909	1.33699	0.854185	2.0927
C2orf82	0.204375	0.747363	0.476683	1.17175
BRINP2	0.204746	0.747875	0.477339	1.17174
SVOPL	0.205251	0.749262	0.479358	1.17114
TM4SF18	0.205318	0.747143	0.47588	1.17303
METTL27	0.205539	1.33375	0.853944	2.08313
IRF6	0.205576	0.74967	0.47987	1.17116
CD177	0.206314	0.748921	0.478299	1.17266
CACNA2D4	0.207332	0.749926	0.479458	1.17297
LAMC3	0.207921	0.748078	0.476167	1.17526
OR2A7	0.208038	1.33477	0.851482	2.09236
C4BPA	0.20911	0.750881	0.48018	1.17419
AL096870.1	0.209161	1.33128	0.851785	2.0807
UNC5C	0.209691	1.33216	0.851025	2.08533
ASIC2	0.210845	1.32988	0.850885	2.07853
CDH7	0.212184	0.752833	0.481938	1.176
RND3	0.212575	0.752254	0.480802	1.17696
2019-12-01	0.212955	1.32816	0.849758	2.07591
BASP1	0.212981	1.32892	0.849459	2.079
DPYSL5	0.214354	0.75378	0.482479	1.17764
CCDC3	0.215078	1.32633	0.848679	2.0728
IL23R	0.216288	0.755134	0.48381	1.17862
SLC17A2	0.216537	1.32506	0.847949	2.07062
SLC25A48	0.217124	0.755305	0.483701	1.17942
SERPINF1	0.218075	0.755664	0.483852	1.18017
BHLHE22	0.218236	1.32533	0.846447	2.07515
PTPRZ1	0.219059	0.755104	0.482461	1.18182
PDZRN3	0.219472	0.755805	0.48343	1.18164
SPAG17	0.219652	1.32403	0.845776	2.07271
LYNX1	0.220347	1.32142	0.846202	2.06353
SPR	0.222166	1.32034	0.845134	2.06275
KHDRBS3	0.222394	0.757292	0.484537	1.18359
COPZ2	0.223106	1.31958	0.844663	2.06153
PRR36	0.224083	0.757278	0.483723	1.18553
AADAT	0.224646	1.31847	0.843844	2.06007
SLC10A2	0.226035	1.3176	0.843061	2.05925
CTNNA2	0.226155	1.32047	0.841828	2.07127
BMP2	0.229101	1.31588	0.841267	2.05825
HMX2	0.229887	1.31514	0.840929	2.05677
DNTT	0.230389	0.761141	0.487257	1.18897
PDE4B	0.230395	0.761543	0.487933	1.18858
FER1L6	0.23043	1.31451	0.840749	2.05522
MROH2B	0.23087	0.761565	0.487749	1.1891
POF1B	0.232542	0.761809	0.487381	1.19076
EPHA7	0.233513	0.762917	0.488804	1.19075
TARM1	0.233636	0.761047	0.485584	1.19278
MAP7D2	0.234088	1.31035	0.839516	2.04526
RRAD	0.234425	1.31034	0.839252	2.04586
SPATA31E1	0.235779	0.762159	0.486464	1.1941
GABRA1	0.236692	0.76346	0.488245	1.19381
SYT3	0.236729	0.764335	0.489716	1.19295
KCNS3	0.239592	0.764767	0.489121	1.19576
RASL10A	0.240456	0.763787	0.487048	1.19777
SLC2A7	0.240854	0.764887	0.488739	1.19707
MLXIPL	0.241375	1.30499	0.83599	2.03711
PPP3R2	0.241422	0.766419	0.491093	1.1961
PPP1R14A	0.242319	0.764922	0.488116	1.1987
MEIS3	0.242651	1.3054	0.834804	2.04127
CD5L	0.243504	0.766328	0.48997	1.19856
UNC5A	0.243656	1.30557	0.833934	2.04394
GNAT1	0.243845	0.767434	0.491709	1.19777
GREB1	0.244232	0.767213	0.49115	1.19844
NEUROG1	0.244354	1.30426	0.833952	2.0398
SLC2A12	0.245046	0.76701	0.490423	1.19958
PCDH10	0.247231	0.767798	0.490763	1.20122
TRPV3	0.247335	0.766743	0.488901	1.20248
SELENOP	0.250529	1.2984	0.831702	2.02698
GALNT13	0.251017	0.770346	0.493409	1.20272
APLNR	0.251283	0.769622	0.49203	1.20383
CYP2J2	0.252219	1.29784	0.830636	2.02781
RBPJL	0.25274	0.770936	0.493633	1.20402
TEAD3	0.253889	1.29981	0.828428	2.0394
NT5E	0.25554	0.771898	0.494009	1.20611
ZNF474	0.255579	1.29753	0.828151	2.03293
RELN	0.255663	0.772343	0.494727	1.20574
PTCHD3	0.255869	0.772141	0.494281	1.2062
COL1A1	0.255875	0.770649	0.491679	1.2079
SPOCK1	0.256759	1.29433	0.828715	2.02155
FCRL4	0.25721	0.772321	0.493972	1.20752
IQCA1	0.257605	0.772052	0.493319	1.20827
KLHL4	0.257984	1.29524	0.827338	2.02775
CECR6	0.258255	0.772671	0.494098	1.2083
TNFRSF18	0.258454	1.29326	0.827897	2.02022
OLIG2	0.258562	0.772923	0.494396	1.20836
PDZRN4	0.259187	1.29425	0.826866	2.02582
FOXA2	0.259706	0.774302	0.496283	1.20807
COL26A1	0.260796	0.774544	0.496203	1.20902
RNF182	0.262311	0.77428	0.495036	1.21104
MRGPRF	0.265176	0.773328	0.492034	1.21544
TPST1	0.265886	0.776466	0.497233	1.21251
LRAT	0.267034	1.28752	0.824031	2.0117
ZDHHC11B	0.268424	1.2856	0.823911	2.00599
OLFM3	0.268565	0.777825	0.498399	1.21391
OR10H1	0.268658	0.777503	0.497784	1.2144
PRELP	0.268708	0.777666	0.498049	1.21426
CLEC4D	0.270571	0.77737	0.49666	1.21674
GDNF	0.272603	0.779057	0.49872	1.21698
EPCAM	0.27386	0.779945	0.499722	1.2173
COL21A1	0.27405	0.77955	0.498928	1.21801
FOXC1	0.27412	1.28474	0.819973	2.01294
PRL	0.275726	1.28097	0.820662	1.99946
PENK	0.277194	1.28099	0.819537	2.00226
TWIST1	0.279019	0.780809	0.498875	1.22207
CT45A10	0.2799	1.27928	0.81836	1.99979
HEPH	0.280648	0.781681	0.499687	1.22282
HPGDS	0.280669	0.781875	0.500025	1.22259
GABRG1	0.280674	0.781105	0.498638	1.22358
TACSTD2	0.281967	0.783221	0.501851	1.22234
GABRR1	0.282148	0.782733	0.500886	1.22317
MRGPRE	0.282391	0.782164	0.499746	1.22418
EPHA5	0.283192	0.78308	0.501028	1.22391
HLA-DOA	0.28394	1.27732	0.816321	1.99866
SH3GL3	0.28585	0.784323	0.502045	1.22531
KLRF2	0.285857	1.27406	0.816608	1.98777
ELAVL4	0.285932	1.27692	0.815023	2.00057
TP63	0.286934	1.27474	0.815431	1.99276
HCN1	0.286959	0.785334	0.503368	1.22525
SPP1	0.287638	0.784791	0.502064	1.22673
EPHA3	0.288939	0.784604	0.501117	1.22846
ZAN	0.290722	0.786406	0.503575	1.22809
COL6A6	0.291282	0.78597	0.502517	1.22931
TRIM15	0.291497	1.27082	0.814119	1.98373
MST1	0.291861	0.785506	0.501399	1.2306
SLC7A3	0.293111	0.787113	0.503756	1.22985
IL31RA	0.294906	1.26998	0.812024	1.98621
CCDC89	0.295267	0.787988	0.504358	1.23112
FAM110B	0.295914	0.787571	0.50329	1.23243
SYT4	0.295939	0.788435	0.504867	1.23127
KRT23	0.298768	1.26733	0.810611	1.98139
NUDT10	0.299554	0.789211	0.504611	1.23432
STC2	0.30188	0.791079	0.506988	1.23436
SHANK2	0.302096	0.790984	0.50671	1.23474
FAM163A	0.303795	1.26431	0.80858	1.9769
PSORS1C2	0.303945	1.26371	0.808815	1.97446
HOXA1	0.304191	1.2634	0.808816	1.97347
KLF5	0.305409	1.26242	0.808479	1.97122
CD24	0.306161	1.26202	0.808151	1.97078
GRASP	0.306413	0.791278	0.505237	1.23926
NPY1R	0.306901	0.792978	0.508182	1.23738
KIAA1217	0.309423	0.793337	0.507673	1.23974
APOBEC3A	0.309945	1.26044	0.806264	1.97047
DNAJC5G	0.31121	0.793873	0.507841	1.24101
FGFR1	0.311772	0.794428	0.50862	1.24084
LGSN	0.315119	0.796115	0.510233	1.24218
CYGB	0.315598	0.796203	0.510174	1.24259
LRRC49	0.315619	1.25589	0.804799	1.95981
BPIFB1	0.317322	0.796179	0.50932	1.2446
NR2F2	0.317679	0.796619	0.509985	1.24435
PQLC2L	0.318433	0.796702	0.509789	1.24509
GNG4	0.320178	0.797615	0.510703	1.24572
SOSTDC1	0.32056	0.797989	0.511234	1.24559
CCNO	0.320918	1.25295	0.802693	1.95579
TFCP2L1	0.321158	1.25264	0.802715	1.95474
SV2B	0.322072	1.25302	0.801802	1.95815
DYNAP	0.32225	0.798477	0.51137	1.24678
BEX1	0.323035	1.25204	0.801704	1.95534
CERCAM	0.324387	0.798516	0.510436	1.24918
RBP4	0.326011	1.2499	0.800861	1.95072
FAM205A	0.326561	0.800063	0.512374	1.24929
SOX1	0.327428	0.800382	0.512577	1.24979
C7orf72	0.331507	1.24666	0.798911	1.94534
CTAG2	0.332844	0.802586	0.514269	1.25254
TBC1D8B	0.332932	1.24653	0.797945	1.9473
JPH1	0.334312	1.24694	0.796655	1.95175
IGLON5	0.336534	0.802711	0.512761	1.25662
OR6F1	0.336557	0.803828	0.514921	1.25483
LPAR6	0.336605	0.804027	0.515285	1.25456
GAL3ST2	0.337559	1.24331	0.796675	1.94034
ZNF704	0.339198	0.804839	0.515639	1.25624
LOX	0.339537	0.8048	0.515402	1.25669
SAGE1	0.339702	1.24531	0.793757	1.95375
NOTUM	0.339752	1.2429	0.795343	1.94229
TRIM72	0.339986	0.804996	0.515571	1.25689
FAM110C	0.341637	0.80523	0.515244	1.25843
LBX1	0.341659	1.24145	0.794923	1.93879
CYP2C9	0.342759	1.24185	0.793843	1.94267
RAG1	0.344224	1.24058	0.793634	1.93922
MIPOL1	0.34555	0.806678	0.516221	1.26056
NECAB2	0.346342	1.23834	0.793622	1.93226
PCDH9	0.346384	1.23988	0.792529	1.93973
ARHGAP44	0.346538	1.24057	0.791937	1.94335
AGXT2	0.347132	0.806864	0.51583	1.2621
FBLN5	0.347472	0.806995	0.515927	1.26227
MSLNL	0.349236	0.808101	0.517268	1.26245
PCSK1N	0.349615	0.80867	0.518215	1.26192
XKR4	0.349658	1.2382	0.791285	1.93754
CR2	0.35027	0.808537	0.517637	1.26292
ANKRD34B	0.351115	1.23643	0.791458	1.93158
COL6A3	0.351796	0.808736	0.517299	1.26436
GJA3	0.353825	0.809947	0.518735	1.26464
ADCY1	0.355367	1.23345	0.79047	1.92467
PITX1	0.357111	1.23468	0.788302	1.93383
CPE	0.357335	1.23343	0.789044	1.92809
PYHIN1	0.358503	0.811885	0.520365	1.26672
LRRC3B	0.358689	1.23274	0.788551	1.92714
DKK2	0.360252	1.23115	0.788566	1.92213
VEGFA	0.360646	0.811703	0.518967	1.26957
ADRA2C	0.360989	0.812226	0.519852	1.26904
ADAMTS19	0.36158	0.812377	0.519871	1.26946
MLIP	0.362043	1.23048	0.787747	1.92203
CPA4	0.362856	0.812829	0.520165	1.27016
SPERT	0.36293	0.813179	0.520836	1.26961
SPARC	0.363424	0.813458	0.521162	1.26969
RAB11FIP5	0.364537	1.2293	0.78679	1.9207
SLC2A14	0.365082	0.813452	0.520347	1.27166
HPSE2	0.365172	1.22929	0.786335	1.92177
KCNV1	0.365369	1.22891	0.786473	1.92025
TMEM233	0.367512	0.814755	0.521811	1.27216
PIEZO2	0.36813	1.22752	0.785499	1.91826
ZNF423	0.368426	0.813854	0.519536	1.2749
CFI	0.369352	0.815306	0.522038	1.27332
PGBD5	0.369771	0.814775	0.520753	1.2748
TMEM163	0.371437	1.22495	0.785026	1.91141
ARSF	0.37366	0.816875	0.523149	1.27552
SLIT3	0.37422	0.816796	0.522714	1.27633
GSG1L	0.374703	0.817174	0.523254	1.27619
BOD1L2	0.3763	1.22319	0.78283	1.91127
MYO3A	0.378642	0.818228	0.523497	1.27889
WIPF3	0.379007	0.818269	0.523402	1.27925
PRICKLE2	0.379244	1.22254	0.781183	1.91325
SATB2	0.380499	1.22141	0.781153	1.90978
RAG2	0.381658	0.819438	0.524519	1.28018
KCNJ15	0.382413	1.22063	0.780361	1.9093
MAP1LC3A	0.384486	1.21931	0.779899	1.90629
DTX3	0.385215	1.21792	0.780481	1.90053
LAPTM4B	0.387163	1.2172	0.779639	1.90034
PDYN	0.387491	1.21804	0.778722	1.90519
PYGO1	0.387513	1.2177	0.77898	1.9035
IL5RA	0.387725	0.821317	0.525441	1.2838
PTGDS	0.390327	1.21591	0.778377	1.89937
SH2D4B	0.394298	0.823439	0.526639	1.28751
FCAMR	0.394581	1.21575	0.775377	1.90624
KLK1	0.394612	1.21352	0.777215	1.89474
PKP1	0.39482	0.824122	0.527822	1.28675
GLI2	0.397316	0.825052	0.528551	1.28788
MAN1A1	0.397756	0.825155	0.528551	1.2882
MRLN	0.399011	0.825214	0.528049	1.28961
ALPPL2	0.399768	1.21166	0.774993	1.89438
MAGEA2B	0.402938	0.826878	0.529634	1.29094
THSD7A	0.403655	0.827012	0.529562	1.29154
NDST4	0.404768	0.827661	0.530394	1.29153
DIRAS3	0.405162	1.2091	0.773224	1.89069
AZGP1	0.405327	0.827559	0.529895	1.29243
CGB7	0.405701	1.2083	0.773523	1.88746
SPSB4	0.409433	0.829067	0.531075	1.29426
KCNJ5	0.409585	0.828889	0.530615	1.29483
C1orf141	0.410816	1.20596	0.771809	1.88434
FAM3B	0.411484	1.20583	0.771436	1.88483
GNG11	0.41153	1.20498	0.772156	1.88042
CHAT	0.411691	0.829733	0.531377	1.29561
PPIL6	0.411981	0.830144	0.532121	1.29508
LGI3	0.412391	0.830131	0.531886	1.29561
CT45A1	0.41323	1.20423	0.771578	1.87948
BSND	0.414092	0.829807	0.530318	1.29843
SEMA3A	0.414488	1.20415	0.770724	1.88131
FAM105A	0.416987	0.830584	0.530535	1.30033
SBK2	0.418472	0.831374	0.531503	1.30043
B4GALNT4	0.418512	1.20166	0.770009	1.87529
2019-03-11	0.420574	0.833017	0.534035	1.29939
BEND2	0.421025	0.832022	0.531615	1.30218
DRD5	0.422634	1.20144	0.767165	1.88154
MYO16	0.423405	0.833136	0.532846	1.30266
IGFBP4	0.423873	0.832527	0.531262	1.30463
SCN7A	0.423999	1.19968	0.767781	1.87454
CD200	0.425572	0.83438	0.534481	1.30255
TMEM65	0.425866	1.19829	0.767703	1.87037
STK32A	0.426624	1.19881	0.766655	1.87455
SLC10A6	0.427836	1.19835	0.766186	1.87427
COBLL1	0.42917	1.19796	0.765561	1.87458
CFAP99	0.429499	0.834538	0.532807	1.30714
PDE10A	0.430434	0.835686	0.534877	1.30567
RGS13	0.431963	0.836558	0.536034	1.30557
CCL24	0.433969	0.837054	0.536106	1.30694
AGR2	0.434769	0.836968	0.535496	1.30816
MARVELD2	0.437532	1.19305	0.764066	1.86289
CT45A3	0.439703	1.19186	0.76362	1.86026
KCNA7	0.440252	0.839226	0.537729	1.30977
RASSF10	0.441445	1.1916	0.762579	1.86199
KCNK13	0.445165	1.18947	0.761933	1.8569
LY6K	0.445341	0.839688	0.536103	1.31519
FAM160A1	0.445836	0.840187	0.536979	1.3146
TEX47	0.450188	0.84222	0.539333	1.31521
DTNA	0.450894	1.18703	0.760123	1.85371
IL22RA2	0.45115	1.18679	0.76018	1.85281
CLEC2L	0.452901	1.18613	0.759552	1.85227
RYR2	0.453621	1.1866	0.758526	1.85625
KRT16	0.455966	0.843847	0.540019	1.31862
FOXL1	0.457437	0.844664	0.54113	1.31846
PTCH1	0.460492	0.845765	0.542063	1.31962
NKD1	0.461264	0.845613	0.541292	1.32103
FREM2	0.462212	0.846399	0.542627	1.32023
DUSP27	0.463841	0.846586	0.542186	1.32188
CAV1	0.46424	1.18144	0.755953	1.84641
MGAT5B	0.46437	1.18164	0.755636	1.84783
MSLN	0.465982	0.845783	0.539136	1.32684
OR6J1	0.466117	1.18024	0.755824	1.84299
SFTPD	0.466945	0.847633	0.542976	1.32323
EFNA2	0.468351	0.847493	0.54188	1.32547
GDF10	0.469186	0.84858	0.544005	1.32368
PI3	0.469261	1.17889	0.754921	1.84096
VWC2L	0.469341	0.848301	0.543257	1.32463
GPR158	0.47018	1.17837	0.754791	1.83966
VWA2	0.470768	1.17818	0.754555	1.83964
CNTN1	0.470981	0.848821	0.543599	1.32542
AOX1	0.471021	1.17785	0.754727	1.83819
TGM3	0.472729	1.17761	0.753697	1.83995
NR0B1	0.473072	1.17689	0.754235	1.83639
DAPL1	0.473238	1.17727	0.753686	1.83892
KCNN2	0.475095	1.17667	0.752938	1.83888
BMP7	0.475771	1.17615	0.753014	1.83704
NKAIN3	0.477115	0.850658	0.544631	1.32864
WNT8A	0.478009	0.85075	0.544358	1.32959
IL12A	0.478851	1.17442	0.752618	1.8326
CACNG4	0.479895	1.17403	0.752256	1.8323
FAM171A1	0.48119	0.852176	0.546042	1.32994
SBK3	0.484535	1.17182	0.751249	1.82785
PRKAA2	0.487157	0.853967	0.547084	1.333
C8orf22	0.493198	0.855639	0.547799	1.33647
BMPR1B	0.493622	1.16801	0.748751	1.82204
LRFN2	0.495304	1.16768	0.747847	1.82322
PSD3	0.496255	0.85689	0.549171	1.33704
CYP4F22	0.496595	1.16683	0.74788	1.82047
PRSS2	0.49875	1.16585	0.747398	1.81859
TLX1	0.499122	0.857704	0.54957	1.3386
PCOLCE2	0.49962	1.1659	0.746658	1.82056
ADAMTS1	0.50195	0.858485	0.549911	1.34021
ANKRD18A	0.50456	0.85934	0.550562	1.34129
HES4	0.505208	1.16375	0.744966	1.81794
SORCS2	0.505485	1.16319	0.745444	1.81504
SALL4	0.507423	0.859859	0.550221	1.34374
ZFPM2	0.507535	1.16321	0.743817	1.81907
TCEAL5	0.508146	1.16236	0.744405	1.81498
DOK5	0.508208	1.16201	0.744797	1.81293
ST8SIA2	0.508795	0.860006	0.549801	1.34523
NR5A2	0.50938	1.16194	0.743963	1.81476
CCDC74A	0.510772	1.16106	0.743993	1.81192
MLNR	0.511007	0.860358	0.549408	1.3473
PTCRA	0.512785	0.861058	0.550153	1.34766
VSX1	0.51335	0.862067	0.552403	1.34532
ECEL1	0.513399	0.861554	0.551061	1.34699
STEAP1	0.515014	1.16101	0.740708	1.81982
GNA14	0.516692	1.15938	0.741485	1.8128
SASH1	0.520295	1.15842	0.73988	1.81372
SLC34A1	0.521269	1.15669	0.741378	1.80465
FIGN	0.521643	0.864327	0.553356	1.35005
MEGF10	0.521825	1.15739	0.740015	1.81016
MGAT4C	0.522189	0.864642	0.553853	1.34983
STAP1	0.523612	0.865212	0.554493	1.35005
PTGFR	0.525896	1.15525	0.739614	1.80446
SEC16B	0.526689	1.15556	0.73856	1.80801
RBFOX2	0.52983	1.15331	0.739088	1.79968
ANXA8L1	0.530502	0.866021	0.552486	1.35749
TUBB8	0.532343	1.15216	0.738645	1.79718
KIRREL	0.533031	0.867713	0.555428	1.35558
DHRS3	0.533455	1.15251	0.737281	1.80158
GNAI1	0.5338	1.15203	0.737657	1.79917
RHCG	0.533808	1.15239	0.73716	1.8015
KLRG2	0.535073	0.86863	0.556627	1.35552
B3GALT5	0.536478	1.15093	0.737025	1.79727
PRIMA1	0.537512	1.15086	0.736285	1.79887
TIMD4	0.537987	1.15061	0.73625	1.79817
AADACL2	0.538731	1.15306	0.732225	1.81578
GLRB	0.540253	0.869684	0.556288	1.35964
MAOB	0.541585	0.870716	0.55825	1.35808
DUSP21	0.542077	0.870691	0.55788	1.3589
DUSP8	0.543953	1.14792	0.735206	1.79232
PRODH	0.546033	0.871445	0.55748	1.36223
CFAP47	0.546052	0.872028	0.559053	1.36022
ENPP6	0.546553	0.87212	0.558992	1.36065
SIGLEC8	0.54696	0.87222	0.559012	1.36091
DAB1	0.548233	0.872481	0.558936	1.36192
C2CD4B	0.548844	1.14616	0.73375	1.79038
TGFBI	0.548986	1.14566	0.734362	1.78732
EMILIN1	0.549141	0.872679	0.558911	1.36259
CYP2S1	0.550067	0.872052	0.556618	1.36624
KCNF1	0.550369	1.14527	0.733796	1.78749
NOS2	0.554477	1.1434	0.733181	1.78315
MUSK	0.558938	1.14264	0.730633	1.78698
CEACAM3	0.563334	1.14022	0.730642	1.77941
ONECUT3	0.563466	0.877178	0.562344	1.36828
IL12RB2	0.565178	1.13948	0.730246	1.77806
TMPRSS4-AS1	0.565236	1.13969	0.729875	1.77961
DPEP3	0.566649	0.877098	0.560066	1.37359
PTGIS	0.566833	1.14	0.728063	1.785
DNAAF3	0.567694	0.877219	0.559731	1.37479
PRPH	0.568651	1.13863	0.72865	1.7793
THSD4	0.568965	0.877777	0.560485	1.37469
GABRR3	0.569456	0.878752	0.562936	1.37175
SCUBE1	0.573793	0.880142	0.564084	1.37329
STEAP2	0.574996	0.880121	0.563235	1.37529
SLC22A10	0.575982	0.880772	0.564464	1.37433
WNT7B	0.57599	1.13581	0.726917	1.77469
CDHR3	0.576912	0.880599	0.563349	1.37651
BBOX1	0.577606	1.13522	0.726482	1.77393
LMO1	0.580532	0.882143	0.56543	1.37626
STUM	0.58069	0.882267	0.565686	1.37602
TUBB4A	0.582539	0.88217	0.564172	1.37941
CCND1	0.585604	0.883432	0.565816	1.37934
ME1	0.586053	1.13231	0.724003	1.77087
RRAS2	0.586691	0.883868	0.566369	1.37935
EDDM3A	0.58697	0.883982	0.566517	1.37935
TP53INP2	0.595752	1.12808	0.722723	1.7608
SLC16A14	0.596669	1.12781	0.722392	1.76075
GATM	0.599632	0.887777	0.569224	1.3846
MAGEC1	0.600152	1.12644	0.721723	1.7581
COL25A1	0.600322	1.12791	0.718987	1.76942
L1TD1	0.602136	1.12581	0.721073	1.75773
KRT17	0.603067	0.888223	0.568186	1.38852
CCL18	0.604223	0.888085	0.566955	1.39111
A4GNT	0.60461	0.889197	0.570085	1.38694
ST8SIA5	0.605415	1.12457	0.720376	1.75554
KIAA1644	0.605909	1.12431	0.720399	1.75468
ZNF626	0.606021	0.889358	0.569587	1.38865
OR1C1	0.60685	0.889908	0.570696	1.38767
REN	0.608288	1.12335	0.720003	1.75266
TEKT2	0.608602	0.889055	0.566827	1.39446
PCDH15	0.610701	0.891025	0.571431	1.38936
MDGA2	0.610775	1.12278	0.718819	1.75375
IL17RE	0.610829	1.12244	0.719381	1.75134
RASAL1	0.611015	0.89079	0.570474	1.39096
KLK7	0.612378	0.89094	0.569969	1.39266
TSPAN9	0.612514	1.12187	0.718921	1.75066
COL6A5	0.613412	1.12194	0.717973	1.75321
SLC1A6	0.616384	1.12109	0.716869	1.75322
OR2A1	0.618193	1.12021	0.716864	1.75049
FUT6	0.618753	0.893216	0.57252	1.39355
SLC47A1	0.619126	1.12011	0.716189	1.75185
TMIGD2	0.619963	0.893333	0.572009	1.39516
TPO	0.620177	0.893644	0.57284	1.39411
PRR32	0.620706	1.11894	0.716966	1.74628
GAS2	0.622225	1.11852	0.716374	1.74641
BMP10	0.624636	0.894843	0.573401	1.39648
TNFRSF4	0.626739	1.11674	0.715634	1.74268
HNF4A	0.627102	1.11658	0.715621	1.74219
FAM84A	0.627367	0.895678	0.574069	1.39746
HTR1B	0.62817	1.11608	0.715607	1.74067
FBXO27	0.628869	0.895761	0.573219	1.39979
OR10H5	0.629816	0.896325	0.574341	1.39882
HIF3A	0.630381	1.11552	0.714649	1.74126
HS3ST2	0.631748	0.896458	0.573325	1.40171
CPS1	0.631834	0.897009	0.575059	1.39921
GRIN2B	0.632926	0.897112	0.574572	1.40071
SLC51B	0.632987	0.897092	0.574462	1.40092
PSG4	0.63405	0.897734	0.575763	1.39975
PCDHB6	0.637315	0.898539	0.575942	1.40183
INSL5	0.64018	1.11234	0.711813	1.73824
RBFOX1	0.64106	0.899668	0.576828	1.4032
PAPPA	0.641609	0.899602	0.576184	1.40456
AIRE	0.641939	1.11127	0.712337	1.73362
FAM47E	0.64246	1.11117	0.712053	1.73399
STK33	0.647427	1.1097	0.710357	1.73353
FBLN2	0.647461	1.10961	0.710506	1.7329
CDH18	0.649964	0.901874	0.577331	1.40886
SNAP91	0.65025	0.901992	0.577508	1.40879
CD70	0.651221	1.10837	0.709508	1.73144
CREG2	0.653738	0.903034	0.57831	1.41009
KCNJ6	0.657849	0.904303	0.579406	1.41138
SPANXB1	0.658017	0.904247	0.579076	1.41201
CORO6	0.658635	0.903833	0.57714	1.41545
PCSK6	0.659497	0.904881	0.580091	1.41152
TPSB2	0.661927	0.905552	0.580472	1.41269
PHF21B	0.662244	1.1046	0.706872	1.72613
BTLA	0.664417	1.1037	0.706731	1.72365
RHOXF2B	0.664516	1.10362	0.706809	1.72321
ASIC1	0.665332	0.906274	0.58023	1.41553
RBMS3	0.665482	0.906132	0.579605	1.41661
OGDHL	0.666416	0.906601	0.580498	1.4159
ANO2	0.668214	1.1024	0.705859	1.72173
FOXF1	0.66874	0.907338	0.581198	1.41649
AC091980.2	0.669942	1.10172	0.705693	1.71998
SMARCA1	0.672854	1.10133	0.703618	1.72385
HTRA3	0.674233	1.10097	0.703043	1.72414
TGM7	0.674411	1.09995	0.705267	1.7155
GPR25	0.674769	1.10005	0.70467	1.71726
ANKRD34A	0.675256	0.908968	0.581602	1.4206
SLPI	0.67612	1.09946	0.704662	1.71546
SEMA3D	0.67617	1.09966	0.704143	1.71734
KCNK9	0.676217	0.909361	0.582217	1.42033
SCN3A	0.677973	0.910081	0.583352	1.41981
FOLR2	0.679177	1.09924	0.702024	1.72122
FOXI2	0.680497	0.910575	0.583005	1.4222
PRICKLE1	0.681462	1.09761	0.703586	1.71228
CHRM3	0.683466	0.911517	0.583924	1.4229
SLC13A3	0.684366	1.09661	0.702983	1.71064
LAMC1	0.684659	0.911964	0.584552	1.42276
PTGIR	0.685121	0.911911	0.583953	1.42406
GLDN	0.686343	1.09625	0.70178	1.71247
COL15A1	0.686834	0.912056	0.582995	1.42685
KCNQ2	0.686835	1.09582	0.702323	1.7098
GRM4	0.690358	0.913625	0.585798	1.42491
FAM83A	0.693904	0.914116	0.584503	1.4296
SHOX2	0.697779	1.09238	0.699346	1.7063
MINDY4B	0.698361	0.915803	0.58697	1.42886
NCAM2	0.702186	0.91684	0.587513	1.43077
BDKRB2	0.703284	0.917078	0.587435	1.4317
EVX2	0.70384	0.917355	0.58801	1.43117
CFHR3	0.7053	1.08961	0.698405	1.69995
KRT5	0.705468	1.08995	0.697299	1.70371
MXRA7	0.707084	0.918082	0.587867	1.43379
S100B	0.707197	0.918187	0.588179	1.43335
PAX2	0.707243	1.08898	0.697936	1.69913
FAM189A1	0.708128	0.918588	0.588905	1.43284
AC020636.2	0.708684	0.918302	0.587236	1.43601
CTSW	0.708976	0.918586	0.588097	1.4348
NPHS2	0.710872	1.08825	0.69587	1.70188
ITGAD	0.711455	1.08764	0.696881	1.69752
KCNT2	0.711485	1.08794	0.696032	1.70052
HS6ST3	0.711823	1.08757	0.696674	1.69779
FOXI1	0.715708	0.920605	0.589837	1.43686
SCARA3	0.717031	0.921007	0.590206	1.43722
THY1	0.717762	0.921199	0.590284	1.43763
IGFBP2	0.71787	0.921062	0.589615	1.43883
DBX2	0.719686	0.921818	0.590964	1.4379
DLC1	0.720192	0.921777	0.590295	1.4394
GLYATL1	0.721804	1.08459	0.693636	1.6959
LGALS12	0.722085	1.08442	0.693805	1.69495
EPYC	0.722647	0.922652	0.591522	1.43915
HNF4G	0.723916	1.08353	0.694254	1.69108
COL4A5	0.724679	0.922997	0.59095	1.44162
GDA	0.727641	0.924013	0.592272	1.44157
APBA1	0.727805	1.08219	0.693627	1.68843
TMPRSS11F	0.728669	1.08204	0.693064	1.68932
HRC	0.730741	1.08145	0.692355	1.68922
NTS	0.731789	1.08084	0.692958	1.68583
OVCH2	0.732044	1.08096	0.692287	1.68784
ZSCAN1	0.735134	1.08	0.691483	1.68681
ANXA2R	0.736207	0.926132	0.592619	1.44734
LTBP1	0.737152	0.92665	0.593899	1.44583
RASL12	0.738692	0.927087	0.594209	1.44644
RIMBP2	0.739178	0.927151	0.593982	1.4472
NUDT11	0.73923	0.927242	0.594327	1.44664
COL28A1	0.740184	1.07827	0.690691	1.68335
OLAH	0.740245	1.07821	0.690816	1.68285
SEMA6B	0.741278	0.927645	0.593947	1.44882
CNTFR	0.741359	0.927761	0.594379	1.44814
TLL1	0.741574	1.0779	0.690171	1.68344
KLK13	0.741648	0.927983	0.595057	1.44718
TMEM92	0.741802	0.927675	0.593523	1.44995
C1orf87	0.741852	1.07756	0.69091	1.68057
IFI27	0.745973	1.07625	0.689991	1.67872
ARC	0.747697	1.07587	0.689054	1.67983
HIST1H1T	0.750261	1.07511	0.688283	1.67935
NMUR1	0.75032	1.07567	0.68638	1.68575
ADGRF1	0.750399	1.07523	0.687729	1.68106
LPL	0.750552	0.930121	0.59509	1.45377
NPFFR1	0.751171	1.07481	0.688122	1.6788
USP44	0.751761	1.07436	0.688858	1.67561
FOLH1	0.753702	0.931249	0.5968	1.45312
LRRC15	0.754381	0.931526	0.597335	1.45269
GABRG2	0.755166	0.931599	0.596793	1.45423
FAT1	0.755826	0.931658	0.596329	1.45555
CAVIN3	0.756498	1.07292	0.687627	1.67411
ASCL4	0.759747	0.933025	0.598325	1.45495
AQP2	0.760175	0.932936	0.597416	1.45689
LGMN	0.762007	1.0714	0.685671	1.67412
NOS1	0.762089	0.933661	0.598676	1.45608
BCL2L14	0.762725	1.07124	0.685259	1.67464
TBX4	0.764488	1.07049	0.685574	1.67151
CFAP46	0.767012	1.06955	0.685551	1.66863
FGD6	0.767149	1.06993	0.683991	1.67363
CHIT1	0.76786	1.06921	0.685614	1.66743
FAM183A	0.769508	1.0688	0.684874	1.66795
WSCD2	0.771571	0.936249	0.600141	1.46059
ADM2	0.774902	1.06742	0.682532	1.66936
TLR10	0.777056	1.06645	0.683207	1.66466
CCL19	0.777301	0.937733	0.600616	1.46407
ADGRB3	0.777968	1.06616	0.682997	1.66429
CCL1	0.77816	1.06599	0.683396	1.66277
COL9A2	0.780535	1.06555	0.681736	1.66544
ALDH3A1	0.780592	1.06525	0.682794	1.66194
MPPED2	0.782069	1.06507	0.681398	1.66477
LGR6	0.782418	1.06474	0.682175	1.66185
NKAIN4	0.782878	1.06451	0.682406	1.66058
RFPL4A	0.786391	1.06347	0.681454	1.65964
PTX4	0.787109	0.940621	0.603221	1.46674
CALCA	0.787791	0.940666	0.602576	1.46845
AC113554.2	0.789861	0.941369	0.603631	1.46808
TEPP	0.79096	0.941523	0.603015	1.47006
HMX3	0.796266	0.94308	0.604416	1.4715
FEZ1	0.798543	0.943732	0.604934	1.47228
FAM47E-STBD1	0.799076	0.943753	0.604321	1.47383
TNFAIP8L3	0.799563	0.94401	0.605088	1.47277
LCNL1	0.803941	1.05805	0.677689	1.65189
LRP6	0.807348	1.05689	0.677472	1.6488
BAALC	0.813579	0.947761	0.606775	1.48037
PKP2	0.815405	1.05433	0.676186	1.64396
EMX2	0.816561	1.05414	0.675189	1.64578
OR14A16	0.817687	0.949008	0.60815	1.48091
WWC1	0.81954	1.05323	0.674564	1.64446
ZSCAN4	0.823571	1.05198	0.673801	1.64243
CA7	0.824329	0.950791	0.608957	1.48451
GRAPL	0.825804	0.95109	0.608522	1.48651
GSX1	0.832204	1.04926	0.672519	1.63705
C12orf42	0.83231	0.953114	0.611082	1.48659
DEFA4	0.835364	1.04841	0.671281	1.63741
CDH2	0.836576	0.954191	0.611137	1.48982
CCL8	0.836756	0.95412	0.610352	1.49151
KLHL13	0.839632	1.04697	0.671198	1.63313
COL4A6	0.841528	1.04643	0.67063	1.63283
CYP2C18	0.844163	1.0457	0.669715	1.63278
NAP1L3	0.846849	1.04482	0.669621	1.63023
THEG	0.848883	1.04424	0.669011	1.62991
KIF1A	0.850421	0.95806	0.613766	1.49549
C2CD4C	0.855273	0.959491	0.61526	1.49632
FOXA3	0.855305	1.04231	0.66766	1.6272
APOC4-APOC2	0.856566	0.959819	0.615255	1.49735
TMTC1	0.857009	1.04196	0.666281	1.62948
TLL2	0.861131	1.04057	0.666428	1.62477
NOXA1	0.861851	0.961287	0.616204	1.49962
LYPD6	0.862019	1.04032	0.666173	1.6246
ZNF728	0.864468	0.962047	0.616947	1.50019
SIPA1L2	0.8646	1.03945	0.66631	1.62154
PGF	0.865277	1.03945	0.664776	1.6253
SOX11	0.86933	0.963254	0.616638	1.5047
KCNH6	0.871088	1.03755	0.66471	1.61953
POU1F1	0.871326	1.03744	0.664993	1.61848
APOE	0.873183	1.03718	0.662492	1.62378
SLCO2B1	0.874063	1.03694	0.66216	1.62384
C3orf14	0.875047	0.964937	0.618434	1.50558
SGPP1	0.875706	0.96517	0.618984	1.50497
HOXA13	0.876607	1.03598	0.663104	1.61853
SPIC	0.878173	0.965686	0.61793	1.50915
PEG10	0.88048	1.03472	0.663162	1.61445
NGB	0.882137	0.966915	0.619759	1.50853
DMRT1	0.882977	0.967129	0.619737	1.50925
FGF18	0.883013	0.967118	0.619545	1.50968
COL12A1	0.884122	1.03375	0.661549	1.61536
CXCL14	0.885735	1.03327	0.661199	1.61472
PTCHD4	0.888847	1.03219	0.661877	1.6097
ASS1	0.889778	1.03208	0.660339	1.6131
PI15	0.890313	0.969192	0.621248	1.51201
HYAL4	0.89271	0.969841	0.621499	1.51343
TTC29	0.893037	1.03097	0.660991	1.60802
DCDC1	0.894502	0.97029	0.621305	1.5153
VAT1L	0.895595	1.03024	0.660247	1.60757
ETNK2	0.89572	0.97069	0.622142	1.51451
COL20A1	0.895756	0.970749	0.62265	1.51346
RPH3A	0.896019	1.03007	0.660531	1.60636
RD3	0.896076	1.03026	0.658712	1.61137
GJB2	0.896479	1.0301	0.65895	1.61031
TMIE	0.897482	0.971195	0.622608	1.51495
TNK1	0.897516	0.971154	0.622084	1.5161
CAPN13	0.89754	1.02971	0.659492	1.60774
BEGAIN	0.89765	1.02974	0.658853	1.60941
TSPAN7	0.898357	0.971455	0.622935	1.51497
CGN	0.89893	0.971584	0.622714	1.51591
CLGN	0.899438	1.0291	0.659543	1.60573
AVP	0.899509	0.971761	0.622976	1.51582
FGF10	0.900442	0.972027	0.623212	1.51607
EDN3	0.906095	0.97358	0.623975	1.51906
RNF150	0.908451	0.974201	0.623985	1.52098
IGLL1	0.909197	0.97446	0.624702	1.52004
INSRR	0.909248	0.974481	0.624796	1.51988
SOX13	0.912743	0.975435	0.625174	1.52193
TREM2	0.912948	1.02517	0.656524	1.60081
HMSD	0.912984	0.975528	0.625528	1.52136
MMP1	0.913915	1.0248	0.657223	1.59797
TRDN	0.915593	0.976238	0.625773	1.52298
TCEAL7	0.916766	0.976538	0.625634	1.52426
COLGALT2	0.918485	1.02351	0.655873	1.59722
CST7	0.921318	0.977753	0.625676	1.52795
TDRD5	0.921914	1.02247	0.65565	1.59452
FOXQ1	0.92265	1.02225	0.655592	1.59397
SERTM1	0.922773	1.02221	0.655585	1.59388
XPNPEP2	0.923485	1.02209	0.654438	1.59628
CD3D	0.924739	1.0217	0.654467	1.59499
KIAA1210	0.92475	0.97875	0.626763	1.52841
SLC22A11	0.928228	1.02072	0.653292	1.5948
CNTNAP5	0.929478	1.02031	0.6537	1.59251
AC097372.1	0.931916	1.01956	0.653821	1.58987
TNFRSF21	0.933139	0.981141	0.628867	1.53075
ITGA9	0.93349	0.981201	0.628331	1.53224
GABRQ	0.934398	1.01893	0.652023	1.59229
RIMS1	0.934778	1.01878	0.652435	1.59083
FAM135B	0.936863	1.01815	0.652437	1.58885
NPTX1	0.937711	1.01798	0.651077	1.59165
SPATA8	0.93961	0.982965	0.630214	1.53316
CCDC144NL	0.939654	0.982913	0.629114	1.53568
LRRC38	0.941707	1.01684	0.64996	1.5908
TCF23	0.943756	0.984133	0.63107	1.53472
MNX1	0.947467	0.985125	0.630786	1.53851
NKAIN2	0.948001	0.985324	0.631846	1.53655
RPS6KA6	0.948586	0.985468	0.631542	1.53774
B4GALNT1	0.948768	0.985533	0.631867	1.53715
MME	0.949227	1.01459	0.649631	1.58458
MMP13	0.949995	1.01435	0.649777	1.58348
OR7D2	0.950192	1.01434	0.648876	1.58564
RIPK4	0.954448	0.987133	0.632991	1.53941
C1QL1	0.954594	0.987165	0.63281	1.53995
VSNL1	0.9551	0.987278	0.632229	1.54172
DUOXA1	0.955581	0.987458	0.633335	1.53958
MMP16	0.956348	1.0125	0.648979	1.57964
NKAIN1	0.961929	0.989172	0.632607	1.54671
ADRA1D	0.962093	0.989284	0.634391	1.54271
FOXC2	0.962844	0.989478	0.634054	1.54414
C15orf38-AP3S2	0.963179	1.01055	0.647283	1.57768
WSCD1	0.965824	1.00978	0.647044	1.57586
TNFSF11	0.967088	0.990674	0.634793	1.54607
ADAMTSL1	0.968552	1.009	0.646381	1.57504
GOLGA8M	0.969519	0.991318	0.633813	1.55047
DMKN	0.970134	1.00854	0.646312	1.57377
SERPING1	0.970355	1.00848	0.645998	1.57436
CARNS1	0.970908	1.00831	0.646341	1.57299
CACNG8	0.975853	1.00689	0.645419	1.57081
PLEKHN1	0.979427	1.00588	0.644237	1.57053
CDK15	0.979945	0.99431	0.637263	1.55141
RASSF9	0.980548	1.00556	0.644004	1.5701
FOXF2	0.984786	0.995686	0.638438	1.55284
WHRN	0.985578	0.99591	0.638574	1.5532
EGR3	0.987237	0.996366	0.637819	1.55647
ARSI	0.988555	0.996751	0.638927	1.55497
ATP2B2	0.989486	1.003	0.642272	1.56633
SLC16A9	0.990994	0.997443	0.639509	1.55571
SLC22A31	0.99106	1.00255	0.642309	1.56483
ESYT3	0.99202	0.997726	0.638684	1.55861
DSEL	0.992442	0.997853	0.639679	1.55658
PDE1C	0.997762	1.00064	0.641282	1.56136

## Sheet: Table S6
Table S6. HOXA-AS2 co-expressed PCGs in AML bone marrow tissues.
ID	ID	r	P Value
HOXA-AS2	JUP	-0.51	0.00123444
HOXA-AS2	GNG2	-0.507	0.00131896
HOXA-AS2	RAD23B	-0.491	0.00186705
HOXA-AS2	ITM2A	-0.491	0.00186705
HOXA-AS2	APP	-0.488	0.00199063
HOXA-AS2	RHOBTB3	-0.48	0.0023578
HOXA-AS2	CDCA7	-0.476	0.00256376
HOXA-AS2	PDE3B	-0.468	0.0030258
HOXA-AS2	M1AP	-0.468	0.0030258
HOXA-AS2	ZNF608	-0.463	0.00335191
HOXA-AS2	SPARC	-0.462	0.00342086
HOXA-AS2	GYPC	-0.46	0.00356263
HOXA-AS2	RPS6KA2	-0.458	0.00370973
HOXA-AS2	TMIGD2	-0.457	0.00378534
HOXA-AS2	SORL1	-0.453	0.00410195
HOXA-AS2	CD200	-0.45	0.00435497
HOXA-AS2	CDR2	-0.445	0.00480828
HOXA-AS2	ZNF721	-0.442	0.00510035
HOXA-AS2	LHFPL2	-0.436	0.00573307
HOXA-AS2	ITM2C	-0.433	0.00607526
HOXA-AS2	PLXND1	-0.428	0.00668662
HOXA-AS2	GNG7	-0.427	0.00681534
HOXA-AS2	MEF2A	-0.424	0.00721494
HOXA-AS2	FXYD1	-0.424	0.00721494
HOXA-AS2	SYNGR1	-0.421	0.00763545
HOXA-AS2	AKAP2	-0.421	0.00763545
HOXA-AS2	DEPDC7	-0.42	0.00778043
HOXA-AS2	FCHSD2	-0.42	0.00778043
HOXA-AS2	RAP2A	-0.418	0.0080778
HOXA-AS2	C2CD2	-0.415	0.00854295
HOXA-AS2	AGTPBP1	-0.415	0.00854295
HOXA-AS2	MAN1A1	-0.415	0.00854295
HOXA-AS2	PROSER2	-0.414	0.00870324
HOXA-AS2	STK24	-0.414	0.00870324
HOXA-AS2	CBX2	-0.413	0.00886621
HOXA-AS2	MPO	-0.41	0.00937161
HOXA-AS2	GPSM2	-0.408	0.00972267
HOXA-AS2	DAGLB	-0.406	0.0100854
HOXA-AS2	CSF3R	-0.406	0.0100854
HOXA-AS2	DUSP27	-0.405	0.0102712
HOXA-AS2	CLSTN1	-0.405	0.0102712
HOXA-AS2	ITGA6	-0.403	0.0106521
HOXA-AS2	MEST	-0.4	0.0112469
HOXA-AS2	CYP2E1	-0.399	0.0114517
HOXA-AS2	PAPD7	-0.397	0.0118711
HOXA-AS2	EPB41	-0.396	0.0120859
HOXA-AS2	FNBP1L	-0.396	0.0120859
HOXA-AS2	C1orf21	-0.395	0.0123041
HOXA-AS2	JAK3	-0.393	0.012751
HOXA-AS2	TPM4	-0.392	0.0129798
HOXA-AS2	CCND2	-0.391	0.0132123
HOXA-AS2	REEP5	-0.39	0.0134484
HOXA-AS2	CD320	-0.389	0.0136882
HOXA-AS2	IFI16	-0.389	0.0136882
HOXA-AS2	LCMT1	-0.389	0.0136882
HOXA-AS2	NEDD4	-0.389	0.0136882
HOXA-AS2	SMAGP	-0.388	0.0139318
HOXA-AS2	SCCPDH	-0.388	0.0139318
HOXA-AS2	RRAGD	-0.388	0.0139318
HOXA-AS2	ARHGAP23	-0.387	0.0141792
HOXA-AS2	DSE	-0.387	0.0141792
HOXA-AS2	ZNF124	-0.386	0.0144304
HOXA-AS2	SCMH1	-0.385	0.0146856
HOXA-AS2	AP3M2	-0.384	0.0149448
HOXA-AS2	ERG	-0.383	0.015208
HOXA-AS2	C12orf75	-0.383	0.015208
HOXA-AS2	HPS4	-0.383	0.015208
HOXA-AS2	RGCC	-0.382	0.0154753
HOXA-AS2	AR	-0.382	0.0154753
HOXA-AS2	NFYC	-0.381	0.0157466
HOXA-AS2	TMEM263	-0.381	0.0157466
HOXA-AS2	FAM129A	-0.38	0.0160222
HOXA-AS2	CRTC3	-0.38	0.0160222
HOXA-AS2	CNDP1	-0.38	0.0160222
HOXA-AS2	FAM105A	-0.379	0.016302
HOXA-AS2	LUZP1	-0.379	0.016302
HOXA-AS2	SLC22A16	-0.378	0.0165861
HOXA-AS2	FGFR1	-0.377	0.0168745
HOXA-AS2	LPO	-0.377	0.0168745
HOXA-AS2	UBE2E2	-0.377	0.0168745
HOXA-AS2	LDLRAD4	-0.376	0.0171673
HOXA-AS2	PRAG1	-0.376	0.0171673
HOXA-AS2	SRSF12	-0.375	0.0174645
HOXA-AS2	INSL3	-0.375	0.0174645
HOXA-AS2	TSPAN13	-0.375	0.0174645
HOXA-AS2	SART3	-0.375	0.0174645
HOXA-AS2	ANKH	-0.373	0.0180726
HOXA-AS2	TRIM24	-0.373	0.0180726
HOXA-AS2	USP13	-0.372	0.0183836
HOXA-AS2	MICAL3	-0.371	0.0186992
HOXA-AS2	BCAR3	-0.37	0.0190195
HOXA-AS2	HGF	-0.369	0.0193446
HOXA-AS2	PHYHD1	-0.369	0.0193446
HOXA-AS2	ANKLE2	-0.369	0.0193446
HOXA-AS2	DNMT3A	-0.369	0.0193446
HOXA-AS2	VSTM1	-0.368	0.0196746
HOXA-AS2	CLIC4	-0.368	0.0196746
HOXA-AS2	DHRS3	-0.367	0.0200095
HOXA-AS2	VEGFA	-0.366	0.0203493
HOXA-AS2	PDK1	-0.366	0.0203493
HOXA-AS2	AK4	-0.366	0.0203493
HOXA-AS2	CEP41	-0.366	0.0203493
HOXA-AS2	EGFL7	-0.366	0.0203493
HOXA-AS2	AKNAD1	-0.365	0.0206942
HOXA-AS2	CNN2	-0.365	0.0206942
HOXA-AS2	NCOA7	-0.362	0.0217595
HOXA-AS2	TRIO	-0.361	0.0221251
HOXA-AS2	STAP1	-0.361	0.0221251
HOXA-AS2	KIAA1211	-0.361	0.0221251
HOXA-AS2	TSPAN7	-0.36	0.022496
HOXA-AS2	GOLGA3	-0.359	0.0228723
HOXA-AS2	SPTBN2	-0.359	0.0228723
HOXA-AS2	CD34	-0.359	0.0228723
HOXA-AS2	ITGA9	-0.358	0.023254
HOXA-AS2	KMT2A	-0.358	0.023254
HOXA-AS2	GRAMD1A	-0.357	0.0236413
HOXA-AS2	KCNJ5	-0.357	0.0236413
HOXA-AS2	SPATA9	-0.357	0.0236413
HOXA-AS2	TULP4	-0.357	0.0236413
HOXA-AS2	SLC38A2	-0.357	0.0236413
HOXA-AS2	HK2	-0.357	0.0236413
HOXA-AS2	TARSL2	-0.356	0.0240341
HOXA-AS2	RAB43	-0.356	0.0240341
HOXA-AS2	STX6	-0.354	0.0248368
HOXA-AS2	TTC3	-0.354	0.0248368
HOXA-AS2	RAB7B	-0.353	0.0252468
HOXA-AS2	MAX	-0.353	0.0252468
HOXA-AS2	CERS4	-0.352	0.0256626
HOXA-AS2	BEND3	-0.351	0.0260844
HOXA-AS2	KAT6B	-0.35	0.0265121
HOXA-AS2	SDE2	-0.349	0.0269459
HOXA-AS2	ZNF704	-0.348	0.0273858
HOXA-AS2	RANBP9	-0.348	0.0273858
HOXA-AS2	RTKN	-0.348	0.0273858
HOXA-AS2	GRASP	-0.347	0.0278318
HOXA-AS2	KAT6A	-0.347	0.0278318
HOXA-AS2	RNF130	-0.347	0.0278318
HOXA-AS2	POU6F1	-0.346	0.0282841
HOXA-AS2	EPHB4	-0.346	0.0282841
HOXA-AS2	FRMD6	-0.346	0.0282841
HOXA-AS2	EFNB1	-0.346	0.0282841
HOXA-AS2	SHANK1	-0.345	0.0287428
HOXA-AS2	LRRC43	-0.344	0.0292078
HOXA-AS2	IDH2	-0.344	0.0292078
HOXA-AS2	SPTAN1	-0.344	0.0292078
HOXA-AS2	ARHGAP10	-0.343	0.0296793
HOXA-AS2	ZCCHC11	-0.343	0.0296793
HOXA-AS2	CYP2S1	-0.343	0.0296793
HOXA-AS2	CACNA1C	-0.342	0.0301573
HOXA-AS2	HENMT1	-0.342	0.0301573
HOXA-AS2	MTF2	-0.342	0.0301573
HOXA-AS2	ZNF555	-0.34	0.0311332
HOXA-AS2	GLRX3	-0.34	0.0311332
HOXA-AS2	LRP6	-0.34	0.0311332
HOXA-AS2	RPUSD3	-0.339	0.0316312
HOXA-AS2	PEAK1	-0.339	0.0316312
HOXA-AS2	SVOPL	-0.339	0.0316312
HOXA-AS2	TSEN54	-0.339	0.0316312
HOXA-AS2	PRRT4	-0.338	0.0321361
HOXA-AS2	NRROS	-0.338	0.0321361
HOXA-AS2	WASF1	-0.338	0.0321361
HOXA-AS2	BCR	-0.338	0.0321361
HOXA-AS2	PMP22	-0.336	0.0331665
HOXA-AS2	ARL5B	-0.336	0.0331665
HOXA-AS2	HSPA12B	-0.336	0.0331665
HOXA-AS2	ZNF626	-0.336	0.0331665
HOXA-AS2	MAP4K4	-0.335	0.0336923
HOXA-AS2	SLC7A5	-0.335	0.0336923
HOXA-AS2	NAV1	-0.335	0.0336923
HOXA-AS2	C9orf152	-0.335	0.0336923
HOXA-AS2	HMGN3	-0.335	0.0336923
HOXA-AS2	ZFHX3	-0.335	0.0336923
HOXA-AS2	FAM184B	-0.334	0.0342251
HOXA-AS2	HS3ST3B1	-0.334	0.0342251
HOXA-AS2	TNKS1BP1	-0.334	0.0342251
HOXA-AS2	CCNY	-0.334	0.0342251
HOXA-AS2	ADAM33	-0.333	0.0347651
HOXA-AS2	DAGLA	-0.333	0.0347651
HOXA-AS2	SERINC5	-0.333	0.0347651
HOXA-AS2	ST3GAL1	-0.333	0.0347651
HOXA-AS2	SLC11A2	-0.333	0.0347651
HOXA-AS2	ALS2	-0.332	0.0353124
HOXA-AS2	INSC	-0.332	0.0353124
HOXA-AS2	SFMBT2	-0.332	0.0353124
HOXA-AS2	CUL1	-0.331	0.0358671
HOXA-AS2	IKZF2	-0.331	0.0358671
HOXA-AS2	BAALC	-0.331	0.0358671
HOXA-AS2	MCF2L	-0.331	0.0358671
HOXA-AS2	RTN4RL2	-0.33	0.0364291
HOXA-AS2	SLCO5A1	-0.33	0.0364291
HOXA-AS2	ST6GAL1	-0.33	0.0364291
HOXA-AS2	MTSS1L	-0.33	0.0364291
HOXA-AS2	STAT5B	-0.33	0.0364291
HOXA-AS2	HSDL1	-0.329	0.0369986
HOXA-AS2	GALNT1	-0.329	0.0369986
HOXA-AS2	RETREG1	-0.329	0.0369986
HOXA-AS2	LY9	-0.329	0.0369986
HOXA-AS2	TMEM243	-0.329	0.0369986
HOXA-AS2	TMEM181	-0.327	0.0381605
HOXA-AS2	TBC1D20	-0.327	0.0381605
HOXA-AS2	GNAI1	-0.327	0.0381605
HOXA-AS2	MOV10	-0.327	0.0381605
HOXA-AS2	RASL10A	-0.327	0.0381605
HOXA-AS2	GSDMB	-0.327	0.0381605
HOXA-AS2	SIPA1L1	-0.326	0.0387529
HOXA-AS2	RNF125	-0.326	0.0387529
HOXA-AS2	H1F0	-0.326	0.0387529
HOXA-AS2	AFAP1	-0.326	0.0387529
HOXA-AS2	ARHGAP5	-0.326	0.0387529
HOXA-AS2	CD244	-0.326	0.0387529
HOXA-AS2	PALD1	-0.326	0.0387529
HOXA-AS2	TRAF5	-0.325	0.0393532
HOXA-AS2	TRAT1	-0.325	0.0393532
HOXA-AS2	C16orf96	-0.325	0.0393532
HOXA-AS2	LRRC37B	-0.325	0.0393532
HOXA-AS2	FSCN1	-0.325	0.0393532
HOXA-AS2	PYHIN1	-0.324	0.0399613
HOXA-AS2	LSM14B	-0.324	0.0399613
HOXA-AS2	ZNF775	-0.324	0.0399613
HOXA-AS2	GALK2	-0.324	0.0399613
HOXA-AS2	KIRREL	-0.324	0.0399613
HOXA-AS2	ARHGEF6	-0.323	0.0405774
HOXA-AS2	KANK3	-0.323	0.0405774
HOXA-AS2	TGFBRAP1	-0.323	0.0405774
HOXA-AS2	PRR5L	-0.323	0.0405774
HOXA-AS2	UBFD1	-0.322	0.0412015
HOXA-AS2	STMN1	-0.322	0.0412015
HOXA-AS2	PDCD4	-0.322	0.0412015
HOXA-AS2	ZNF726	-0.322	0.0412015
HOXA-AS2	CMTM8	-0.321	0.0418337
HOXA-AS2	HPGDS	-0.321	0.0418337
HOXA-AS2	CEP170	-0.321	0.0418337
HOXA-AS2	MXRA7	-0.321	0.0418337
HOXA-AS2	SIPA1L3	-0.321	0.0418337
HOXA-AS2	LRRC8A	-0.32	0.0424741
HOXA-AS2	LOXL3	-0.32	0.0424741
HOXA-AS2	IZUMO1	-0.32	0.0424741
HOXA-AS2	NBL1	-0.32	0.0424741
HOXA-AS2	MPND	-0.319	0.0431228
HOXA-AS2	SH3RF1	-0.319	0.0431228
HOXA-AS2	2019-03-08	-0.319	0.0431228
HOXA-AS2	AXL	-0.319	0.0431228
HOXA-AS2	CXorf65	-0.319	0.0431228
HOXA-AS2	IQGAP2	-0.319	0.0431228
HOXA-AS2	RRAS2	-0.318	0.0437799
HOXA-AS2	NOD1	-0.318	0.0437799
HOXA-AS2	PALM	-0.318	0.0437799
HOXA-AS2	CAMK2G	-0.317	0.0444454
HOXA-AS2	KDM5B	-0.317	0.0444454
HOXA-AS2	CASKIN2	-0.317	0.0444454
HOXA-AS2	IFITM1	-0.317	0.0444454
HOXA-AS2	LRFN1	-0.317	0.0444454
HOXA-AS2	ZNF496	-0.317	0.0444454
HOXA-AS2	OSMR	-0.317	0.0444454
HOXA-AS2	ORMDL3	-0.316	0.0451194
HOXA-AS2	PTGIR	-0.316	0.0451194
HOXA-AS2	ALOX15	-0.316	0.0451194
HOXA-AS2	AADAT	-0.315	0.0458019
HOXA-AS2	CBFA2T3	-0.315	0.0458019
HOXA-AS2	RAB11FIP3	-0.314	0.0464932
HOXA-AS2	HOMER2	-0.314	0.0464932
HOXA-AS2	FARP1	-0.314	0.0464932
HOXA-AS2	MPRIP	-0.314	0.0464932
HOXA-AS2	RPTOR	-0.314	0.0464932
HOXA-AS2	NPR3	-0.314	0.0464932
HOXA-AS2	PAQR7	-0.313	0.0471932
HOXA-AS2	AC025283.2	-0.312	0.0479021
HOXA-AS2	NOTCH3	-0.312	0.0479021
HOXA-AS2	DOK1	-0.311	0.0486199
HOXA-AS2	IFNL1	-0.311	0.0486199
HOXA-AS2	ANPEP	-0.311	0.0486199
HOXA-AS2	ABHD17B	-0.311	0.0486199
HOXA-AS2	CIITA	-0.311	0.0486199
HOXA-AS2	C1orf186	-0.311	0.0486199
HOXA-AS2	CD160	-0.311	0.0486199
HOXA-AS2	SCML2	-0.31	0.0493467
HOXA-AS2	CASP6	-0.31	0.0493467
HOXA-AS2	FSD1	-0.31	0.0493467
HOXA-AS2	SAMD11	-0.31	0.0493467
HOXA-AS2	IGFBP4	-0.31	0.0493467
HOXA-AS2	HAPLN4	-0.31	0.0493467
HOXA-AS2	GLIS3	-0.31	0.0493467
HOXA-AS2	CASZ1	0.311	0.0496562
HOXA-AS2	CPT2	0.311	0.0496562
HOXA-AS2	ZC3H12D	0.311	0.0496562
HOXA-AS2	LIG4	0.311	0.0496562
HOXA-AS2	ABHD1	0.311	0.0496562
HOXA-AS2	DDB2	0.311	0.0496562
HOXA-AS2	CPE	0.311	0.0496562
HOXA-AS2	SLC39A6	0.312	0.0489255
HOXA-AS2	ADAT1	0.312	0.0489255
HOXA-AS2	ADGRE1	0.312	0.0489255
HOXA-AS2	CAMK2A	0.312	0.0489255
HOXA-AS2	STAT6	0.312	0.0489255
HOXA-AS2	LRRC27	0.312	0.0489255
HOXA-AS2	PCYT1A	0.312	0.0489255
HOXA-AS2	SARM1	0.312	0.0489255
HOXA-AS2	SIRPD	0.313	0.0482039
HOXA-AS2	FAHD2B	0.313	0.0482039
HOXA-AS2	OSTF1	0.313	0.0482039
HOXA-AS2	FAM47E-STBD1	0.313	0.0482039
HOXA-AS2	GOLGA8R	0.313	0.0482039
HOXA-AS2	KRTCAP2	0.314	0.0474913
HOXA-AS2	ZFYVE19	0.314	0.0474913
HOXA-AS2	DCPS	0.314	0.0474913
HOXA-AS2	REEP3	0.314	0.0474913
HOXA-AS2	MYRIP	0.315	0.0467876
HOXA-AS2	C2CD5	0.315	0.0467876
HOXA-AS2	SLC16A5	0.316	0.0460926
HOXA-AS2	AC011498.5	0.316	0.0460926
HOXA-AS2	SLC35E3	0.316	0.0460926
HOXA-AS2	TRAF3IP1	0.316	0.0460926
HOXA-AS2	CHP1	0.316	0.0460926
HOXA-AS2	SYT2	0.316	0.0460926
HOXA-AS2	C1QL1	0.316	0.0460926
HOXA-AS2	IL12RB1	0.316	0.0460926
HOXA-AS2	SIGLEC7	0.316	0.0460926
HOXA-AS2	SLC35B3	0.317	0.0454064
HOXA-AS2	ASCC1	0.317	0.0454064
HOXA-AS2	PLS1	0.317	0.0454064
HOXA-AS2	CD300C	0.317	0.0454064
HOXA-AS2	ERO1A	0.317	0.0454064
HOXA-AS2	BASP1	0.317	0.0454064
HOXA-AS2	PPA2	0.318	0.0447287
HOXA-AS2	MAPK9	0.318	0.0447287
HOXA-AS2	C16orf74	0.318	0.0447287
HOXA-AS2	C7orf50	0.318	0.0447287
HOXA-AS2	SQOR	0.318	0.0447287
HOXA-AS2	CCDC24	0.318	0.0447287
HOXA-AS2	GPR132	0.319	0.0440597
HOXA-AS2	ARTN	0.319	0.0440597
HOXA-AS2	AGMAT	0.319	0.0440597
HOXA-AS2	EFCAB6	0.319	0.0440597
HOXA-AS2	XPR1	0.32	0.0433991
HOXA-AS2	FAM81B	0.32	0.0433991
HOXA-AS2	CELSR2	0.32	0.0433991
HOXA-AS2	TIRAP	0.32	0.0433991
HOXA-AS2	CHMP3	0.32	0.0433991
HOXA-AS2	IL12A	0.32	0.0433991
HOXA-AS2	PDE4DIP	0.321	0.0427469
HOXA-AS2	ITGAM	0.321	0.0427469
HOXA-AS2	C4orf33	0.321	0.0427469
HOXA-AS2	SCN8A	0.321	0.0427469
HOXA-AS2	C22orf46	0.322	0.042103
HOXA-AS2	CBR1	0.322	0.042103
HOXA-AS2	CPQ	0.322	0.042103
HOXA-AS2	POP4	0.322	0.042103
HOXA-AS2	CD4	0.322	0.042103
HOXA-AS2	ARHGAP11A	0.323	0.0414673
HOXA-AS2	CCL1	0.323	0.0414673
HOXA-AS2	LTB4R2	0.323	0.0414673
HOXA-AS2	FBP1	0.324	0.0408398
HOXA-AS2	APH1B	0.324	0.0408398
HOXA-AS2	SYP	0.324	0.0408398
HOXA-AS2	FAM110B	0.324	0.0408398
HOXA-AS2	NR1I2	0.324	0.0408398
HOXA-AS2	SGPL1	0.324	0.0408398
HOXA-AS2	FUT4	0.325	0.0402203
HOXA-AS2	MTMR9	0.325	0.0402203
HOXA-AS2	PRDM6	0.325	0.0402203
HOXA-AS2	NUDT7	0.325	0.0402203
HOXA-AS2	EMG1	0.325	0.0402203
HOXA-AS2	BRS3	0.325	0.0402203
HOXA-AS2	POLE4	0.325	0.0402203
HOXA-AS2	ARL2BP	0.325	0.0402203
HOXA-AS2	CPEB2	0.326	0.0396088
HOXA-AS2	S100A13	0.326	0.0396088
HOXA-AS2	SEMA4D	0.326	0.0396088
HOXA-AS2	ART3	0.326	0.0396088
HOXA-AS2	RFX2	0.326	0.0396088
HOXA-AS2	NBPF20	0.326	0.0396088
HOXA-AS2	TREML2	0.326	0.0396088
HOXA-AS2	SLAMF1	0.327	0.0390053
HOXA-AS2	FSD1L	0.327	0.0390053
HOXA-AS2	CA5B	0.327	0.0390053
HOXA-AS2	RNF220	0.328	0.0384095
HOXA-AS2	RETSAT	0.328	0.0384095
HOXA-AS2	C6orf47	0.328	0.0384095
HOXA-AS2	NUDT12	0.328	0.0384095
HOXA-AS2	TOM1L1	0.328	0.0384095
HOXA-AS2	HS6ST3	0.329	0.0378216
HOXA-AS2	COX15	0.329	0.0378216
HOXA-AS2	S100A1	0.329	0.0378216
HOXA-AS2	KIAA0556	0.329	0.0378216
HOXA-AS2	KRT23	0.329	0.0378216
HOXA-AS2	ATRN	0.329	0.0378216
HOXA-AS2	GATAD1	0.33	0.0372412
HOXA-AS2	EEF2KMT	0.331	0.0366685
HOXA-AS2	PRDM12	0.331	0.0366685
HOXA-AS2	TOR3A	0.331	0.0366685
HOXA-AS2	KCNC4	0.331	0.0366685
HOXA-AS2	GPR107	0.331	0.0366685
HOXA-AS2	P4HA1	0.332	0.0361033
HOXA-AS2	ADCY2	0.332	0.0361033
HOXA-AS2	CHIC1	0.332	0.0361033
HOXA-AS2	STK33	0.332	0.0361033
HOXA-AS2	RDM1	0.332	0.0361033
HOXA-AS2	FAM151B	0.332	0.0361033
HOXA-AS2	CARD9	0.333	0.0355456
HOXA-AS2	TMEM87B	0.333	0.0355456
HOXA-AS2	PNRC2	0.333	0.0355456
HOXA-AS2	CREG1	0.333	0.0355456
HOXA-AS2	SLC16A3	0.333	0.0355456
HOXA-AS2	MGST2	0.334	0.0349952
HOXA-AS2	GK5	0.334	0.0349952
HOXA-AS2	HUS1	0.334	0.0349952
HOXA-AS2	PRUNE2	0.334	0.0349952
HOXA-AS2	EI24	0.334	0.0349952
HOXA-AS2	CCDC144NL	0.334	0.0349952
HOXA-AS2	GSPT2	0.334	0.0349952
HOXA-AS2	C6orf120	0.334	0.0349952
HOXA-AS2	RAB40A	0.335	0.0344521
HOXA-AS2	WWC1	0.335	0.0344521
HOXA-AS2	BSND	0.335	0.0344521
HOXA-AS2	MS4A4E	0.335	0.0344521
HOXA-AS2	EIF4E2	0.335	0.0344521
HOXA-AS2	NDUFS2	0.335	0.0344521
HOXA-AS2	TTC30A	0.336	0.0339162
HOXA-AS2	SLC35G1	0.337	0.0333875
HOXA-AS2	SLC45A4	0.337	0.0333875
HOXA-AS2	ANO6	0.337	0.0333875
HOXA-AS2	HEBP2	0.337	0.0333875
HOXA-AS2	WASHC3	0.337	0.0333875
HOXA-AS2	NT5DC4	0.337	0.0333875
HOXA-AS2	CLEC16A	0.337	0.0333875
HOXA-AS2	KHDC1	0.338	0.0328659
HOXA-AS2	SLC5A9	0.338	0.0328659
HOXA-AS2	ARL6IP5	0.338	0.0328659
HOXA-AS2	TPRG1	0.338	0.0328659
HOXA-AS2	POLI	0.338	0.0328659
HOXA-AS2	GOLGA8N	0.338	0.0328659
HOXA-AS2	FEZ1	0.339	0.0323512
HOXA-AS2	TRIM46	0.339	0.0323512
HOXA-AS2	HEATR6	0.339	0.0323512
HOXA-AS2	C5orf63	0.34	0.0318434
HOXA-AS2	ASB1	0.34	0.0318434
HOXA-AS2	LNX2	0.34	0.0318434
HOXA-AS2	EPGN	0.34	0.0318434
HOXA-AS2	TNS3	0.34	0.0318434
HOXA-AS2	TCF23	0.34	0.0318434
HOXA-AS2	IRAK1	0.34	0.0318434
HOXA-AS2	GLDN	0.34	0.0318434
HOXA-AS2	WDR91	0.341	0.0313425
HOXA-AS2	AL512506.3	0.341	0.0313425
HOXA-AS2	CLDN23	0.341	0.0313425
HOXA-AS2	THTPA	0.341	0.0313425
HOXA-AS2	LRTM2	0.341	0.0313425
HOXA-AS2	AMT	0.341	0.0313425
HOXA-AS2	ZBTB6	0.341	0.0313425
HOXA-AS2	HSD17B7	0.342	0.0308484
HOXA-AS2	COMMD3	0.342	0.0308484
HOXA-AS2	MTRR	0.342	0.0308484
HOXA-AS2	CAMK1	0.342	0.0308484
HOXA-AS2	KAT14	0.342	0.0308484
HOXA-AS2	TOGARAM2	0.342	0.0308484
HOXA-AS2	THUMPD3	0.342	0.0308484
HOXA-AS2	DCBLD1	0.342	0.0308484
HOXA-AS2	DTNA	0.343	0.030361
HOXA-AS2	FBXO42	0.343	0.030361
HOXA-AS2	GHITM	0.343	0.030361
HOXA-AS2	SIRPA	0.343	0.030361
HOXA-AS2	UNC5A	0.344	0.0298802
HOXA-AS2	ARSD	0.344	0.0298802
HOXA-AS2	CASP9	0.344	0.0298802
HOXA-AS2	FCAMR	0.345	0.029406
HOXA-AS2	CTSV	0.345	0.029406
HOXA-AS2	UPB1	0.345	0.029406
HOXA-AS2	NT5DC1	0.345	0.029406
HOXA-AS2	PNP	0.345	0.029406
HOXA-AS2	REN	0.346	0.0289382
HOXA-AS2	MFAP3	0.346	0.0289382
HOXA-AS2	PSEN2	0.346	0.0289382
HOXA-AS2	GOLGA8H	0.346	0.0289382
HOXA-AS2	ADSSL1	0.346	0.0289382
HOXA-AS2	PELI3	0.346	0.0289382
HOXA-AS2	ASB2	0.347	0.0284769
HOXA-AS2	PTK6	0.347	0.0284769
HOXA-AS2	EDEM3	0.347	0.0284769
HOXA-AS2	GOLGA6L7P	0.347	0.0284769
HOXA-AS2	SYS1	0.348	0.0280219
HOXA-AS2	TAS2R60	0.348	0.0280219
HOXA-AS2	BCAP29	0.349	0.0275733
HOXA-AS2	IFNGR1	0.349	0.0275733
HOXA-AS2	ATP6V0E2	0.349	0.0275733
HOXA-AS2	ABCG5	0.35	0.0271308
HOXA-AS2	TMEM30A	0.35	0.0271308
HOXA-AS2	ABCC10	0.35	0.0271308
HOXA-AS2	FIGN	0.35	0.0271308
HOXA-AS2	TBC1D8B	0.35	0.0271308
HOXA-AS2	DUSP18	0.35	0.0271308
HOXA-AS2	C9orf64	0.351	0.0266944
HOXA-AS2	ADPRH	0.351	0.0266944
HOXA-AS2	CPB2	0.351	0.0266944
HOXA-AS2	PPIC	0.351	0.0266944
HOXA-AS2	ASB13	0.351	0.0266944
HOXA-AS2	SLC27A4	0.352	0.0262642
HOXA-AS2	LILRA2	0.352	0.0262642
HOXA-AS2	SOCS4	0.352	0.0262642
HOXA-AS2	FAM120AOS	0.352	0.0262642
HOXA-AS2	TBCC	0.352	0.0262642
HOXA-AS2	GUCY2F	0.352	0.0262642
HOXA-AS2	MRM2	0.353	0.0258399
HOXA-AS2	SPG21	0.353	0.0258399
HOXA-AS2	GOLGA8J	0.353	0.0258399
HOXA-AS2	FUCA2	0.353	0.0258399
HOXA-AS2	RPS6KA5	0.353	0.0258399
HOXA-AS2	CDC42EP1	0.353	0.0258399
HOXA-AS2	PPID	0.354	0.0254216
HOXA-AS2	SKAP2	0.354	0.0254216
HOXA-AS2	LIMK1	0.354	0.0254216
HOXA-AS2	KLHL12	0.354	0.0254216
HOXA-AS2	FAM20C	0.354	0.0254216
HOXA-AS2	HOXB2	0.354	0.0254216
HOXA-AS2	PTGFR	0.355	0.0250091
HOXA-AS2	NANOGP8	0.356	0.0246025
HOXA-AS2	RMDN2	0.356	0.0246025
HOXA-AS2	FGF10	0.356	0.0246025
HOXA-AS2	NPHP1	0.356	0.0246025
HOXA-AS2	OPA3	0.357	0.0242016
HOXA-AS2	C2orf69	0.357	0.0242016
HOXA-AS2	ASRGL1	0.357	0.0242016
HOXA-AS2	RAB11FIP5	0.357	0.0242016
HOXA-AS2	OCEL1	0.357	0.0242016
HOXA-AS2	KCNE1B	0.357	0.0242016
HOXA-AS2	ADO	0.358	0.0238064
HOXA-AS2	ADGRG6	0.358	0.0238064
HOXA-AS2	NECTIN4	0.358	0.0238064
HOXA-AS2	COPZ2	0.358	0.0238064
HOXA-AS2	BBS10	0.359	0.0234168
HOXA-AS2	PIGM	0.359	0.0234168
HOXA-AS2	CLN5	0.359	0.0234168
HOXA-AS2	SMIM4	0.359	0.0234168
HOXA-AS2	TBXAS1	0.359	0.0234168
HOXA-AS2	INPP1	0.36	0.0230327
HOXA-AS2	SCPEP1	0.36	0.0230327
HOXA-AS2	SCG2	0.36	0.0230327
HOXA-AS2	IGF2R	0.361	0.0226541
HOXA-AS2	METTL7B	0.361	0.0226541
HOXA-AS2	LRRC20	0.361	0.0226541
HOXA-AS2	RASGRP3	0.362	0.0222809
HOXA-AS2	COL11A1	0.362	0.0222809
HOXA-AS2	RFT1	0.362	0.0222809
HOXA-AS2	LRRC49	0.363	0.0219131
HOXA-AS2	CHCHD10	0.363	0.0219131
HOXA-AS2	CXCR2	0.364	0.0215506
HOXA-AS2	FBXO22	0.364	0.0215506
HOXA-AS2	STRIP2	0.364	0.0215506
HOXA-AS2	ULBP1	0.365	0.0211933
HOXA-AS2	ZNF654	0.365	0.0211933
HOXA-AS2	SLC46A3	0.366	0.0208412
HOXA-AS2	ABHD6	0.366	0.0208412
HOXA-AS2	PLEK	0.366	0.0208412
HOXA-AS2	ZCCHC2	0.366	0.0208412
HOXA-AS2	RRN3	0.367	0.0204942
HOXA-AS2	NWD1	0.367	0.0204942
HOXA-AS2	TAL2	0.368	0.0201523
HOXA-AS2	NCEH1	0.368	0.0201523
HOXA-AS2	NTM	0.368	0.0201523
HOXA-AS2	TMCO4	0.368	0.0201523
HOXA-AS2	ZNF334	0.368	0.0201523
HOXA-AS2	GDPGP1	0.369	0.0198153
HOXA-AS2	ZNF449	0.369	0.0198153
HOXA-AS2	FBXL17	0.37	0.0194833
HOXA-AS2	WDR5B	0.37	0.0194833
HOXA-AS2	DPY19L1	0.371	0.0191561
HOXA-AS2	PRDX3	0.371	0.0191561
HOXA-AS2	PLBD2	0.371	0.0191561
HOXA-AS2	MSX2	0.371	0.0191561
HOXA-AS2	OR2A7	0.371	0.0191561
HOXA-AS2	FAM206A	0.372	0.0188338
HOXA-AS2	LACC1	0.372	0.0188338
HOXA-AS2	PKDREJ	0.372	0.0188338
HOXA-AS2	SCP2	0.372	0.0188338
HOXA-AS2	BBS7	0.372	0.0188338
HOXA-AS2	ANXA4	0.373	0.0185162
HOXA-AS2	UBLCP1	0.373	0.0185162
HOXA-AS2	SRGN	0.374	0.0182033
HOXA-AS2	SLC15A2	0.374	0.0182033
HOXA-AS2	TOMM40L	0.374	0.0182033
HOXA-AS2	ENPP4	0.374	0.0182033
HOXA-AS2	STS	0.374	0.0182033
HOXA-AS2	IDE	0.376	0.0175913
HOXA-AS2	GDAP1	0.376	0.0175913
HOXA-AS2	APOC4-APOC2	0.377	0.0172922
HOXA-AS2	NUPL2	0.377	0.0172922
HOXA-AS2	VSIR	0.378	0.0169975
HOXA-AS2	CCDC6	0.378	0.0169975
HOXA-AS2	PTAFR	0.379	0.0167073
HOXA-AS2	TNFSF14	0.379	0.0167073
HOXA-AS2	C16orf45	0.379	0.0167073
HOXA-AS2	NMNAT1	0.379	0.0167073
HOXA-AS2	PPCS	0.379	0.0167073
HOXA-AS2	LBHD1	0.379	0.0167073
HOXA-AS2	HK3	0.379	0.0167073
HOXA-AS2	FRAT2	0.38	0.0164214
HOXA-AS2	VDR	0.38	0.0164214
HOXA-AS2	TRIM68	0.381	0.0161398
HOXA-AS2	PPM1M	0.381	0.0161398
HOXA-AS2	ARHGEF3	0.381	0.0161398
HOXA-AS2	LAIR1	0.381	0.0161398
HOXA-AS2	CDC42EP3	0.381	0.0161398
HOXA-AS2	WSCD1	0.382	0.0158624
HOXA-AS2	ADGRG2	0.382	0.0158624
HOXA-AS2	ZFR	0.383	0.0155893
HOXA-AS2	LRRC58	0.383	0.0155893
HOXA-AS2	AAED1	0.383	0.0155893
HOXA-AS2	GPR25	0.384	0.0153203
HOXA-AS2	TP53I3	0.384	0.0153203
HOXA-AS2	AFF1	0.384	0.0153203
HOXA-AS2	PKNOX1	0.384	0.0153203
HOXA-AS2	ASL	0.384	0.0153203
HOXA-AS2	LYRM2	0.385	0.0150554
HOXA-AS2	CNIH4	0.385	0.0150554
HOXA-AS2	CHRFAM7A	0.385	0.0150554
HOXA-AS2	AP5B1	0.385	0.0150554
HOXA-AS2	PABPC1L	0.386	0.0147945
HOXA-AS2	ADAMTS5	0.386	0.0147945
HOXA-AS2	TLR4	0.386	0.0147945
HOXA-AS2	CCDC126	0.386	0.0147945
HOXA-AS2	HIP1	0.387	0.0145377
HOXA-AS2	PIWIL4	0.388	0.0142847
HOXA-AS2	BID	0.388	0.0142847
HOXA-AS2	MDM2	0.388	0.0142847
HOXA-AS2	PRR32	0.389	0.0140357
HOXA-AS2	SLC2A9	0.389	0.0140357
HOXA-AS2	THSD4	0.389	0.0140357
HOXA-AS2	RABGAP1	0.39	0.0137905
HOXA-AS2	MSANTD4	0.391	0.0135491
HOXA-AS2	ARHGAP44	0.391	0.0135491
HOXA-AS2	ANK3	0.391	0.0135491
HOXA-AS2	TMEM106C	0.391	0.0135491
HOXA-AS2	SPIN3	0.391	0.0135491
HOXA-AS2	FAM114A2	0.392	0.0133114
HOXA-AS2	STK32C	0.392	0.0133114
HOXA-AS2	ZDHHC13	0.392	0.0133114
HOXA-AS2	MED20	0.393	0.0130775
HOXA-AS2	PRKCD	0.393	0.0130775
HOXA-AS2	KIF16B	0.393	0.0130775
HOXA-AS2	TXNDC12	0.393	0.0130775
HOXA-AS2	ZNF133	0.393	0.0130775
HOXA-AS2	ENOX2	0.394	0.0128471
HOXA-AS2	KIF3B	0.394	0.0128471
HOXA-AS2	SDC2	0.394	0.0128471
HOXA-AS2	MFSD2A	0.395	0.0126204
HOXA-AS2	PCBD1	0.395	0.0126204
HOXA-AS2	WDR63	0.395	0.0126204
HOXA-AS2	IDH1	0.396	0.0123972
HOXA-AS2	HOXB1	0.396	0.0123972
HOXA-AS2	LPCAT3	0.396	0.0123972
HOXA-AS2	MFSD1	0.397	0.0121776
HOXA-AS2	MYCBP	0.398	0.0119613
HOXA-AS2	BBS4	0.399	0.0117485
HOXA-AS2	SHMT1	0.399	0.0117485
HOXA-AS2	NEK8	0.399	0.0117485
HOXA-AS2	RALB	0.399	0.0117485
HOXA-AS2	GPC3	0.4	0.0115391
HOXA-AS2	KDM4A	0.4	0.0115391
HOXA-AS2	RRNAD1	0.401	0.0113329
HOXA-AS2	AAGAB	0.401	0.0113329
HOXA-AS2	AC007906.2	0.401	0.0113329
HOXA-AS2	RNPEP	0.401	0.0113329
HOXA-AS2	PCTP	0.401	0.0113329
HOXA-AS2	WDFY1	0.401	0.0113329
HOXA-AS2	GOLGA8S	0.401	0.0113329
HOXA-AS2	CFAP157	0.401	0.0113329
HOXA-AS2	ATG3	0.402	0.0111301
HOXA-AS2	C1orf127	0.402	0.0111301
HOXA-AS2	TSLP	0.402	0.0111301
HOXA-AS2	AFTPH	0.402	0.0111301
HOXA-AS2	NKX2-3	0.403	0.0109305
HOXA-AS2	SIGLEC12	0.403	0.0109305
HOXA-AS2	DHRS7B	0.403	0.0109305
HOXA-AS2	GOT1	0.404	0.010734
HOXA-AS2	IRAK4	0.404	0.010734
HOXA-AS2	ALDH3A1	0.404	0.010734
HOXA-AS2	PLIN5	0.404	0.010734
HOXA-AS2	SCHIP1	0.404	0.010734
HOXA-AS2	COL9A3	0.404	0.010734
HOXA-AS2	CD300LB	0.405	0.0105408
HOXA-AS2	SLC38A10	0.406	0.0103506
HOXA-AS2	RBKS	0.406	0.0103506
HOXA-AS2	AIFM3	0.407	0.0101635
HOXA-AS2	ARHGAP22	0.407	0.0101635
HOXA-AS2	KLF5	0.407	0.0101635
HOXA-AS2	USP31	0.407	0.0101635
HOXA-AS2	CTAGE8	0.407	0.0101635
HOXA-AS2	TMEM38B	0.408	0.00997935
HOXA-AS2	USP54	0.408	0.00997935
HOXA-AS2	COL4A5	0.408	0.00997935
HOXA-AS2	SATB2	0.408	0.00997935
HOXA-AS2	DKK2	0.408	0.00997935
HOXA-AS2	PPA1	0.409	0.00979822
HOXA-AS2	ORMDL2	0.409	0.00979822
HOXA-AS2	DTD1	0.41	0.00962003
HOXA-AS2	ANKEF1	0.41	0.00962003
HOXA-AS2	BOD1L2	0.41	0.00962003
HOXA-AS2	ANOS1	0.41	0.00962003
HOXA-AS2	PIP4K2C	0.411	0.00944473
HOXA-AS2	FRAT1	0.411	0.00944473
HOXA-AS2	CCL23	0.412	0.00927229
HOXA-AS2	ATP8B3	0.412	0.00927229
HOXA-AS2	LPAR3	0.414	0.0089358
HOXA-AS2	NEK9	0.415	0.00877169
HOXA-AS2	ZNF658	0.416	0.00861027
HOXA-AS2	CACNG4	0.416	0.00861027
HOXA-AS2	FPGT	0.416	0.00861027
HOXA-AS2	PREP	0.417	0.00845151
HOXA-AS2	C1orf106	0.417	0.00845151
HOXA-AS2	ALDH3A2	0.417	0.00845151
HOXA-AS2	HTR7	0.417	0.00845151
HOXA-AS2	PPM1L	0.417	0.00845151
HOXA-AS2	VNN1	0.417	0.00845151
HOXA-AS2	TTL	0.418	0.00829538
HOXA-AS2	PGAM1	0.418	0.00829538
HOXA-AS2	C6orf89	0.418	0.00829538
HOXA-AS2	MMP7	0.418	0.00829538
HOXA-AS2	SERINC2	0.418	0.00829538
HOXA-AS2	CCDC73	0.419	0.00814183
HOXA-AS2	SPATA6	0.42	0.00799083
HOXA-AS2	ZNF641	0.42	0.00799083
HOXA-AS2	LPCAT1	0.421	0.00784234
HOXA-AS2	IPO8	0.421	0.00784234
HOXA-AS2	ANAPC16	0.421	0.00784234
HOXA-AS2	C16orf46	0.423	0.00755277
HOXA-AS2	ENTPD7	0.423	0.00755277
HOXA-AS2	ALOX5AP	0.423	0.00755277
HOXA-AS2	GOLGA8M	0.424	0.0074116
HOXA-AS2	ZNF830	0.424	0.0074116
HOXA-AS2	ZNF503	0.425	0.00727281
HOXA-AS2	ONECUT3	0.425	0.00727281
HOXA-AS2	SV2B	0.425	0.00727281
HOXA-AS2	SORT1	0.426	0.00713635
HOXA-AS2	ITGA7	0.427	0.0070022
HOXA-AS2	CNPY4	0.428	0.00687032
HOXA-AS2	H2AFY2	0.43	0.00661323
HOXA-AS2	BBS2	0.431	0.00648795
HOXA-AS2	IAH1	0.431	0.00648795
HOXA-AS2	PRICKLE1	0.431	0.00648795
HOXA-AS2	BMP8B	0.431	0.00648795
HOXA-AS2	DMXL2	0.431	0.00648795
HOXA-AS2	LTB4R	0.431	0.00648795
HOXA-AS2	RIPOR2	0.431	0.00648795
HOXA-AS2	CES4A	0.432	0.00636482
HOXA-AS2	IGSF10	0.432	0.00636482
HOXA-AS2	SGMS2	0.432	0.00636482
HOXA-AS2	AIFM1	0.432	0.00636482
HOXA-AS2	FTCDNL1	0.433	0.00624379
HOXA-AS2	RNASEL	0.433	0.00624379
HOXA-AS2	SORCS2	0.434	0.00612484
HOXA-AS2	CES1	0.436	0.00589304
HOXA-AS2	PGBD4	0.436	0.00589304
HOXA-AS2	TRIM32	0.437	0.00578013
HOXA-AS2	SLC29A3	0.437	0.00578013
HOXA-AS2	EMB	0.438	0.00566918
HOXA-AS2	PTPN9	0.438	0.00566918
HOXA-AS2	SLC36A4	0.438	0.00566918
HOXA-AS2	CCL22	0.438	0.00566918
HOXA-AS2	PRKAG1	0.438	0.00566918
HOXA-AS2	LINC01125	0.44	0.00545301
HOXA-AS2	DCDC1	0.44	0.00545301
HOXA-AS2	RHEBL1	0.441	0.00534774
HOXA-AS2	PRDM2	0.441	0.00534774
HOXA-AS2	JKAMP	0.441	0.00534774
HOXA-AS2	ABHD2	0.442	0.00524432
HOXA-AS2	CT45A10	0.442	0.00524432
HOXA-AS2	PHACTR3	0.442	0.00524432
HOXA-AS2	DNAJC10	0.443	0.0051427
HOXA-AS2	EXOG	0.444	0.00504286
HOXA-AS2	FNBP1	0.446	0.00484843
HOXA-AS2	CT45A5	0.447	0.00475378
HOXA-AS2	PRKAR2B	0.447	0.00475378
HOXA-AS2	SUCLG2	0.447	0.00475378
HOXA-AS2	ZNF396	0.448	0.00466081
HOXA-AS2	PPARGC1A	0.448	0.00466081
HOXA-AS2	CT45A3	0.45	0.00447978
HOXA-AS2	RMND5B	0.451	0.00439168
HOXA-AS2	TK2	0.451	0.00439168
HOXA-AS2	NFS1	0.451	0.00439168
HOXA-AS2	EXOC8	0.452	0.00430515
HOXA-AS2	ETFDH	0.452	0.00430515
HOXA-AS2	EAF2	0.454	0.00413672
HOXA-AS2	IFT57	0.457	0.00389525
HOXA-AS2	FAM135B	0.457	0.00389525
HOXA-AS2	ARSF	0.459	0.00374147
HOXA-AS2	CACNA2D4	0.46	0.00366667
HOXA-AS2	SEC23B	0.463	0.00345034
HOXA-AS2	HNRNPLL	0.464	0.00338085
HOXA-AS2	ACOT4	0.464	0.00338085
HOXA-AS2	EML2	0.465	0.00331264
HOXA-AS2	WNT7B	0.465	0.00331264
HOXA-AS2	AP1S3	0.466	0.00324569
HOXA-AS2	SLC25A35	0.467	0.00317997
HOXA-AS2	SNX24	0.467	0.00317997
HOXA-AS2	CHST4	0.468	0.00311547
HOXA-AS2	CCDC136	0.468	0.00311547
HOXA-AS2	ONECUT2	0.469	0.00305216
HOXA-AS2	TTC30B	0.469	0.00305216
HOXA-AS2	HOXA11	0.47	0.00299003
HOXA-AS2	MR1	0.472	0.00286921
HOXA-AS2	UBXN2B	0.473	0.00281049
HOXA-AS2	BBS12	0.474	0.00275287
HOXA-AS2	C1RL	0.475	0.00269633
HOXA-AS2	CCDC121	0.476	0.00264085
HOXA-AS2	LYPD6	0.477	0.00258642
HOXA-AS2	MMEL1	0.477	0.00258642
HOXA-AS2	ST8SIA6	0.477	0.00258642
HOXA-AS2	NIPA1	0.477	0.00258642
HOXA-AS2	SYT17	0.478	0.00253301
HOXA-AS2	PRDM16	0.479	0.00248062
HOXA-AS2	SRGAP1	0.479	0.00248062
HOXA-AS2	SPR	0.48	0.00242922
HOXA-AS2	DDI1	0.481	0.00237879
HOXA-AS2	RAB3D	0.481	0.00237879
HOXA-AS2	SEPHS2	0.481	0.00237879
HOXA-AS2	ARHGEF5	0.482	0.00232933
HOXA-AS2	TMEM14A	0.484	0.00223321
HOXA-AS2	SCUBE1	0.484	0.00223321
HOXA-AS2	CCDC74A	0.484	0.00223321
HOXA-AS2	STEAP1	0.485	0.00218653
HOXA-AS2	HIPK2	0.487	0.00209584
HOXA-AS2	HNMT	0.488	0.0020518
HOXA-AS2	ARHGEF35	0.488	0.0020518
HOXA-AS2	LDLRAD3	0.49	0.00196625
HOXA-AS2	CLCN1	0.49	0.00196625
HOXA-AS2	NUDT6	0.491	0.00192472
HOXA-AS2	IGF2BP2	0.491	0.00192472
HOXA-AS2	PHYH	0.492	0.001884
HOXA-AS2	CDK20	0.492	0.001884
HOXA-AS2	HOXA1	0.493	0.00184406
HOXA-AS2	CCDC13	0.493	0.00184406
HOXA-AS2	CCDC113	0.493	0.00184406
HOXA-AS2	HSD17B4	0.494	0.00180491
HOXA-AS2	PSTPIP2	0.494	0.00180491
HOXA-AS2	TRIM59	0.495	0.00176652
HOXA-AS2	SCG5	0.496	0.00172888
HOXA-AS2	ATP8B4	0.496	0.00172888
HOXA-AS2	STAC3	0.498	0.00165581
HOXA-AS2	SMC4	0.498	0.00165581
HOXA-AS2	USP40	0.498	0.00165581
HOXA-AS2	PIGU	0.501	0.00155152
HOXA-AS2	SNX10	0.502	0.00151813
HOXA-AS2	NXPE3	0.503	0.0014854
HOXA-AS2	RIPK3	0.506	0.00139106
HOXA-AS2	DAPL1	0.509	0.00130227
HOXA-AS2	SAGE1	0.51	0.00127386
HOXA-AS2	ULBP3	0.514	0.00116584
HOXA-AS2	MCTP1	0.514	0.00116584
HOXA-AS2	LRG1	0.515	0.00114019
HOXA-AS2	TTC38	0.517	0.00109045
HOXA-AS2	THAP10	0.518	0.00106634
HOXA-AS2	ABHD11	0.52	0.00101959
HOXA-AS2	CLDN3	0.526	0.00089048
HOXA-AS2	HOXB6	0.527	0.000870496
HOXA-AS2	SLC25A12	0.527	0.000870496
HOXA-AS2	IQCE	0.53	0.000813013
HOXA-AS2	HOXB4	0.53	0.000813013
HOXA-AS2	SDSL	0.531	0.000794648
HOXA-AS2	IQCG	0.532	0.000776669
HOXA-AS2	TMEM105	0.537	0.000692305
HOXA-AS2	LRRC63	0.542	0.000616524
HOXA-AS2	SEC16B	0.544	0.000588432
HOXA-AS2	TMEM65	0.544	0.000588432
HOXA-AS2	SPOCK1	0.547	0.000548521
HOXA-AS2	C3orf80	0.549	0.00052333
HOXA-AS2	MPV17L	0.549	0.00052333
HOXA-AS2	NIPAL2	0.552	0.000487559
HOXA-AS2	DZANK1	0.553	0.000476151
HOXA-AS2	C4orf36	0.553	0.000476151
HOXA-AS2	SLC9A6	0.553	0.000476151
HOXA-AS2	SEL1L3	0.563	0.00037499
HOXA-AS2	IFT80	0.57	0.000316545
HOXA-AS2	CAT	0.572	0.000301484
HOXA-AS2	MPP7	0.574	0.000287096
HOXA-AS2	PCYOX1L	0.576	0.000273353
HOXA-AS2	TIGD6	0.58	0.000247696
HOXA-AS2	GNA14	0.582	0.000235732
HOXA-AS2	PDGFD	0.584	0.000224312
HOXA-AS2	PHKA2	0.589	0.000197992
HOXA-AS2	NRG4	0.604	0.000135382
HOXA-AS2	HOXA9	0.606	0.000128608
HOXA-AS2	HOXA2	0.61	0.000116008
HOXA-AS2	SLC35B4	0.617	9.67124e-05
HOXA-AS2	OCLN	0.625	7.83788e-05
HOXA-AS2	SLC10A6	0.625	7.83788e-05
HOXA-AS2	MARVELD2	0.626	7.63332e-05
HOXA-AS2	AIFM2	0.633	6.33659e-05
HOXA-AS2	AK2	0.637	5.69228e-05
HOXA-AS2	CPNE8	0.646	4.46207e-05
HOXA-AS2	MEIS1	0.648	4.22526e-05
HOXA-AS2	HOXA4	0.665	2.64161e-05
HOXA-AS2	HOXB3	0.674	2.05085e-05
HOXA-AS2	PAQR8	0.677	1.8836e-05
HOXA-AS2	PLA2G4A	0.678	1.83079e-05
HOXA-AS2	RINL	0.68	1.72939e-05
HOXA-AS2	HOXA10	0.686	1.45631e-05
HOXA-AS2	UGGT2	0.7	9.69977e-06
HOXA-AS2	PRR34	0.725	4.60743e-06
HOXA-AS2	HOXA5	0.73	3.95863e-06
HOXA-AS2	UNC80	0.749	2.20422e-06
HOXA-AS2	HOXA7	0.767	1.24959e-06
HOXA-AS2	PBX3	0.77	1.13543e-06
HOXA-AS2	HOXA3	0.894	1.59498e-08
HOXA-AS2	HOXA6	0.902	1.18668e-08

## Sheet: Table S7
Table S7. GO term enrichment results of HOXA-AS2 co-expressed PCGs in AML patients.
Category	Term	Count	%	PValue	Genes
GOTERM_BP_DIRECT	GO:0009952~anterior/posterior pattern specification	17	0.0128785	4.90346e-07	KMT2A, HOXA11, HOXB3, MSX2, HOXB4, HOXB1, HOXA2, HOXB2, HOXA3, HOXA5, HOXA6, HOXB6, HIPK2, HOXA7, HOXA10, HOXA9, SCMH1
GOTERM_BP_DIRECT	GO:0048704~embryonic skeletal system morphogenesis	11	0.00833314	6.69602e-06	HOXB3, HOXB4, HOXB1, SATB2, HOXB2, HOXA3, HOXA5, HOXA6, HOXA7, HOXB6, COL11A1
GOTERM_MF_DIRECT	GO:0016787~hydrolase activity	22	0.0166663	0.000154014	NCEH1, NUDT12, CES4A, NUDT6, PGAM1, ABHD2, ABHD1, DAGLB, GDPGP1, ADPRH, PLBD2, ABHD17B, DAGLA, THTPA, ENTPD7, NUDT7, ABHD11, EXOG, ASRGL1, FAHD2B, IAH1, MEST
GOTERM_BP_DIRECT	GO:0007165~signal transduction	80	0.0606047	0.000180899	GNA14, CLDN3, PRKAG1, SORL1, TIRAP, PDE3B, TNFSF14, IQGAP2, CXCR2, SKAP2, ARL2BP, ARHGAP22, ARHGAP5, NOD1, LILRA2, UNC5A, ANK3, RALB, CSF3R, ARHGAP11A, CHRFAM7A, IFNGR1, CASKIN2, DEPDC7, IRAK1, AR, BCR, LIMK1, STK24, ARTN, IPO8, ARHGAP23, PRKCD, TRAT1, JUP, DOK1, CD34, IGF2R, ZDHHC13, RIPK3, CAMK1, TGFBRAP1, ASB2, STMN1, SRGAP1, GRASP, CCL1, INPP1, OSTF1, CD244, RTKN, TMIGD2, SPOCK1, STAT6, IRAK4…
GOTERM_CC_DIRECT	GO:0005794~Golgi apparatus	62	0.0469686	0.000321366	SH3RF1, GOLGA8S, GOLGA8R, SGMS2, SORL1, FAM20C, GOLGA8M, PDE3B, GOLGA8J, DSE, GOLGA8N, ST3GAL1, APP, GOLGA8H, ANK3, UBXN2B, CAT, ATP8B3, GOLGA3, ATP8B4, H1F0, STX6, STS, MAN1A1, RAB11FIP5, CPE, XPR1, ZDHHC13, PSEN2, SORT1, PDE4DIP, CLN5, SEC23B, GLIS3, GALNT1, RAB7B, AFTPH, CPQ, ITM2C, ITM2A, SERINC5, RAB43, CDC42EP1, LPCAT1, TRIM68, AP3M2, SLC35B4, FUT4, SRGN, TMEM30A, GPR107, HIP1, KLF5, ST6GAL…
GOTERM_CC_DIRECT	GO:0005782~peroxisomal matrix	9	0.00681803	0.000926626	NUDT12, NUDT7, IDE, IDH1, CAT, HSD17B4, SCP2, PHYH, ACOT4
GOTERM_CC_DIRECT	GO:0030992~intraciliary transport particle B	6	0.00454535	0.00125019	TRAF3IP1, TRIM59, IFT80, TTC30A, IFT57, TTC30B
GOTERM_BP_DIRECT	GO:0048814~regulation of dendrite morphogenesis	6	0.00454535	0.00129756	RAP2A, SARM1, NEDD4, SIPA1L1, SEMA4D, SDC2
GOTERM_MF_DIRECT	GO:0005102~receptor binding	30	0.0227268	0.00144679	INSL3, NRG4, IDE, TNFSF14, CNPY4, ACOT4, APP, IFNL1, PTK6, MPV17L, REN, NUDT7, SMAGP, IDH1, CAT, HSD17B4, IZUMO1, AR, CD160, ARTN, TRIM24, NECTIN4, EML2, C1QL1, LRP6, JAK3, SEMA4D, SCP2, CD200, IGFBP4
GOTERM_BP_DIRECT	GO:0042384~cilium assembly	15	0.0113634	0.00148815	BBS4, IFT80, BBS7, ONECUT2, CEP41, BBS2, TRAF3IP1, TRIM59, FNBP1L, TTC30A, TTC30B, IFT57, CCDC113, RFX2, SNX10
GOTERM_BP_DIRECT	GO:0043547~positive regulation of GTPase activity	42	0.0318175	0.00209192	CCL1, ALS2, FGFR1, NRG4, CAMK2G, HPS4, FGF10, MCF2L, GDPGP1, ARHGAP22, CCL22, PTGIR, ARHGAP5, CDC42EP1, CCL23, RINL, RASGRP3, ARHGAP44, ARHGAP11A, CDC42EP3, CAMK2A, ARHGEF3, DEPDC7, BCR, ARHGEF6, ARHGEF5, ARTN, SIPA1L3, TRIO, ARHGAP23, FARP1, FNBP1, ITGA6, FNBP1L, SPTBN2, JAK3, SEMA4D, TBC1D20, SRGAP1, ARHGAP10, SPTAN1, BCAR3
GOTERM_CC_DIRECT	GO:0005777~peroxisome	13	0.00984826	0.00246037	NUDT12, IDE, PHYH, ACOT4, ALDH3A2, MPV17L, NUDT7, LACC1, IDH2, IDH1, CAT, HSD17B4, SCP2
GOTERM_BP_DIRECT	GO:0051056~regulation of small GTPase mediated signal transduction	15	0.0113634	0.00308843	DEPDC7, ARHGEF3, BCR, ARHGEF6, TRIO, SIPA1L3, ARHGAP23, MCF2L, ARHGAP22, ARHGAP5, ARHGAP44, SIPA1L1, ARHGAP11A, SRGAP1, ARHGAP10
GOTERM_CC_DIRECT	GO:0005929~cilium	16	0.0121209	0.00337284	BBS4, KIF3B, IFT80, CFAP157, CEP41, BBS12, BBS10, ARL2BP, TULP4, TRIM59, TTC30A, TTC30B, IFT57, NEK8, CDK20, NPHP1
GOTERM_MF_DIRECT	GO:0001540~beta-amyloid binding	7	0.00530291	0.00380177	IDE, CLSTN1, SORL1, CHRFAM7A, LDLRAD3, ITM2C, ITM2A
GOTERM_CC_DIRECT	GO:0005829~cytosol	180	0.136361	0.00390724	ALS2, SCPEP1, RNASEL, CHMP3, CNDP1, STAT5B, IDE, TIRAP, PGAM1, IQGAP2, PPCS, PDE3B, PNP, SLC7A5, DCPS, PRKAR2B, APP, PTGIR, GOT1, ANK3, UBXN2B, AAGAB, SPR, PELI3, CUL1, NWD1, DEPDC7, C2CD2, BCR, PCBD1, STK24, PCTP, FBP1, CHP1, NUPL2, RPTOR, FARP1, JUP, RGCC, TRIM32, RIPK3, NEK9, MAPK9, STMN1, PHKA2, ANAPC16, COPZ2, FGFR1, BBS4, AFTPH, BBS7, GSDMB, HUS1, IGF2BP2, ASL, RRAGD, EPHB4, IRAK4, MOV10, T…
GOTERM_MF_DIRECT	GO:0004872~receptor activity	20	0.0151512	0.0045794	GUCY2F, CD244, ATRN, CD160, TLR4, ANPEP, NECTIN4, SLAMF1, NOTCH3, LILRA2, XPR1, IGF2R, SIGLEC7, SMAGP, CSF3R, RTN4RL2, CD4, TREML2, SEMA4D, CD200
GOTERM_BP_DIRECT	GO:0060216~definitive hemopoiesis	5	0.00378779	0.00494484	HOXB3, HOXB4, KMT2A, HOXA9, MEIS1
GOTERM_BP_DIRECT	GO:0042073~intraciliary transport	5	0.00378779	0.00494484	TRAF3IP1, TTC30A, IFT57, TTC30B, BBS12
GOTERM_CC_DIRECT	GO:0016327~apicolateral plasma membrane	5	0.00378779	0.00605581	JUP, PALM, OCLN, NEDD4, CLDN3
GOTERM_CC_DIRECT	GO:0005788~endoplasmic reticulum lumen	18	0.0136361	0.00610467	ARSD, STS, CES1, ARSF, DNAJC10, EDEM3, COL4A5, TXNDC12, TOR3A, WNT7B, COL9A3, ERO1A, P4HA1, CD4, PDGFD, UGGT2, COL11A1, ADAMTS5
GOTERM_CC_DIRECT	GO:0005783~endoplasmic reticulum	54	0.0409082	0.00622999	CYP2S1, SORL1, DNAJC10, PDE3B, DSE, TOR3A, ARHGAP5, P4HA1, ANK3, UBXN2B, CAT, IFNGR1, SGPL1, STS, AIFM3, CHP1, MAN1A1, PRKCD, MCTP1, CD320, RRAS2, ULBP1, ZDHHC13, PSEN2, ORMDL2, ORMDL3, UGGT2, SEC23B, SNX10, CLN5, SLC27A4, CPQ, APH1B, CERS4, EDEM3, ALDH3A1, LPCAT1, ERO1A, ALOX5AP, SLC35B4, BCAP29, NRROS, SLC39A6, MR1, ARL6IP5, HSD17B7, TMEM30A, MEST, EI24, TRIM59, CNIH4, LRP6, TBC1D20, MGST2
GOTERM_MF_DIRECT	GO:0016779~nucleotidyltransferase activity	6	0.00454535	0.00656306	ZCCHC11, PAPD7, PCYT1A, FPGT, GDPGP1, NMNAT1
GOTERM_BP_DIRECT	GO:0035058~nonmotile primary cilium assembly	6	0.00454535	0.00667254	BBS4, BBS2, IFT80, BBS7, CCDC13, BBS10
GOTERM_BP_DIRECT	GO:0051092~positive regulation of NF-kappaB transcription factor activity	14	0.0106058	0.00745916	IRAK1, RAB7B, AR, TIRAP, TLR4, PRDX3, RPS6KA5, NOD1, TRIM32, RIPK3, CAT, CAMK2A, TRAF5, RHEBL1
GOTERM_BP_DIRECT	GO:0006103~2-oxoglutarate metabolic process	5	0.00378779	0.00773557	AADAT, GOT1, STAT5B, IDH2, IDH1
GOTERM_MF_DIRECT	GO:0047372~acylglycerol lipase activity	4	0.00303023	0.00869408	DAGLA, ABHD6, ABHD2, DAGLB
GOTERM_CC_DIRECT	GO:0031594~neuromuscular junction	8	0.00606047	0.01127	APP, KCNC4, ANK3, FCHSD2, ASCC1, SPOCK1, SYNGR1, COL4A5
GOTERM_BP_DIRECT	GO:0060535~trachea cartilage morphogenesis	3	0.00227268	0.0116078	WNT7B, HOXA5, LRP6
GOTERM_BP_DIRECT	GO:0060665~regulation of branching involved in salivary gland morphogenesis by mesenchymal-epithelial signaling	3	0.00227268	0.0116078	FGFR1, FGF10, HGF
GOTERM_BP_DIRECT	GO:0050873~brown fat cell differentiation	6	0.00454535	0.0138189	ITGA6, ERO1A, LRG1, NUDT7, PRDM16, PPARGC1A
GOTERM_CC_DIRECT	GO:0005764~lysosome	19	0.0143936	0.0138466	RAB7B, ARSD, STS, CPQ, HPS4, RRAGD, ITM2C, CTSV, RPTOR, SLC11A2, FNBP1, GOT1, TOM1L1, CD34, ANK3, REN, MPO, CAT, CLN5
GOTERM_CC_DIRECT	GO:0030173~integral component of Golgi membrane	8	0.00606047	0.0148816	SYS1, ST3GAL1, ST6GAL1, ST8SIA6, SLC35B3, SGMS2, SLC35B4, TBC1D20
GOTERM_BP_DIRECT	GO:0007338~single fertilization	8	0.00606047	0.0169348	SLC22A16, AR, HOXA11, HOXA10, CCDC136, HOXA9, IZUMO1, KDM5B
GOTERM_BP_DIRECT	GO:0042552~myelination	7	0.00530291	0.0170793	SERINC5, ATRN, ADGRG6, CMTM8, ZNF396, SCN8A, PMP22
GOTERM_MF_DIRECT	GO:0005085~guanyl-nucleotide exchange factor activity	12	0.0090907	0.0178519	ALS2, ARHGEF3, PTGIR, RINL, RASGRP3, ARHGEF6, ARHGEF5, HPS4, TRIO, MCF2L, GDPGP1, BCAR3
GOTERM_MF_DIRECT	GO:0017137~Rab GTPase binding	13	0.00984826	0.0183544	ALS2, RABGAP1, MICAL3, HPS4, KIF16B, ADPRH, RAB11FIP5, MYRIP, DMXL2, RAB11FIP3, TBC1D20, TBC1D8B, RHOBTB3
GOTERM_BP_DIRECT	GO:0010288~response to lead ion	4	0.00303023	0.0189273	DNMT3A, APP, CAT, SPARC
GOTERM_BP_DIRECT	GO:0001933~negative regulation of protein phosphorylation	8	0.00606047	0.0200487	TRAF3IP1, KIRREL, LRP6, DNAJC10, CHP1, PRR5L, FAM129A, PPARGC1A
GOTERM_BP_DIRECT	GO:0055114~oxidation-reduction process	39	0.0295448	0.0200866	GLRX3, C5ORF63, PHYHD1, ENOX2, CYP2S1, DNAJC10, ALDH3A2, ALDH3A1, TP53I3, CBR1, ERO1A, P4HA1, CREG1, SPR, LOXL3, KDM5B, HSD17B7, COX15, LPO, PCYOX1L, TBXAS1, AIFM3, AIFM2, PCBD1, AIFM1, MICAL3, CYP2E1, DHRS7B, AAED1, MTRR, TXNDC12, SCCPDH, ALOX15, DHRS3, ADO, MPO, KDM4A, STEAP1, RETSAT
GOTERM_CC_DIRECT	GO:0005886~plasma membrane	211	0.159845	0.0210316	CHMP3, SLC9A6, ADCY2, SGMS2, GLDN, KIAA0556, OSMR, SYT2, LPAR3, APP, LTB4R, VNN1, GNG2, IZUMO1, GNG7, SUCLG2, EFNB1, ABCC10, GPR132, LIG4, SIRPA, JUP, CD320, CD34, HTR7, PMP22, CLCN1, PALM, GSDMB, GNAI1, ENPP4, EPHB4, RAB40A, SLC11A2, DAGLA, SERINC5, CDC42EP1, EMB, CDC42EP3, KLF5, OR2A7, CELSR2, CD300C, HOMER2, DAGLB, NOTCH3, KCNJ5, TNKS1BP1, FNBP1, ABCG5, TREML2, CD200, GYPC, SLC15A2, LY9, MCF2L…
GOTERM_MF_DIRECT	GO:0042803~protein homodimerization activity	46	0.0348477	0.0217492	CLCN1, ALS2, FGFR1, CHMP3, KMT2A, CPQ, CAMK2G, HPS4, IDE, NFS1, TIRAP, MAX, TP53I3, NOD1, SMAGP, IDH1, CD4, PCYT1A, CAT, IZUMO1, HSD17B4, CHRFAM7A, ANO6, CAMK2A, S100A1, HPGDS, HIP1, AADAT, IRAK1, SHMT1, GUCY2F, ADSSL1, CARD9, IKZF2, PLEK, NPR3, NECTIN4, HOMER2, S100A13, JUP, NBL1, RAB11FIP3, PRDM6, VEGFA, LRP6, CD200
GOTERM_MF_DIRECT	GO:0000287~magnesium ion binding	17	0.0128785	0.0230003	INPP1, ADSSL1, ADCY2, GNAI1, PPA2, ADPRH, PPA1, IRAK4, RPS6KA5, THTPA, RPS6KA2, NUDT7, IDH2, IDH1, ATP8B3, HPGDS, ATP8B4
GOTERM_BP_DIRECT	GO:0048813~dendrite morphogenesis	6	0.00454535	0.0248668	SLC11A2, MEF2A, CELSR2, CAMK2A, FARP1, SDC2
GOTERM_BP_DIRECT	GO:0006306~DNA methylation	5	0.00378779	0.0248973	DNMT3A, BEND3, KMT2A, HENMT1, MTRR
GOTERM_BP_DIRECT	GO:0001525~angiogenesis	18	0.0136361	0.0257743	KLF5, FGFR1, EGFL7, PDE3B, FGF10, ANPEP, MEIS1, EPHB4, HOXB3, ARHGAP22, PKNOX1, HOXA3, EPGN, CLIC4, HOXA7, VEGFA, PLXND1, SCG2
GOTERM_MF_DIRECT	GO:0050840~extracellular matrix binding	5	0.00378779	0.0280384	VEGFA, ADGRG6, SPARC, COL11A1, ADAMTS5
GOTERM_BP_DIRECT	GO:0050930~induction of positive chemotaxis	4	0.00303023	0.0281536	VEGFA, ARTN, FGF10, SCG2
GOTERM_BP_DIRECT	GO:0008631~intrinsic apoptotic signaling pathway in response to oxidative stress	4	0.00303023	0.0281536	PDK1, STK24, PRKCD, ARL6IP5
GOTERM_BP_DIRECT	GO:0035556~intracellular signal transduction	28	0.0212116	0.0283394	NRG4, ADCY2, ASB13, STAC3, MCF2L, PRKAR2B, STK32C, NOD1, S100A1, SCG2, GUCY2F, ARHGEF3, DEPDC7, BCR, ARHGEF5, SOCS4, PRKCD, DCDC1, RPS6KA5, TNS3, MAP4K4, TULP4, RPS6KA2, PSEN2, ASB1, STMN1, ASB2, JAK3
GOTERM_CC_DIRECT	GO:0016020~membrane	118	0.0893919	0.0289475	ALS2, ADCY2, SYT2, PGAM1, PDE3B, LUZP1, ANKLE2, SLC7A5, ST3GAL1, SYP, GNG2, BCR, STK24, DHRS7B, SIRPA, LPCAT3, TMEM106C, SCCPDH, ABHD17B, CD320, VEGFA, TGFBRAP1, STMN1, CLCN1, BBS4, PALM, IFITM1, BBS7, ENPP4, SORCS2, SLC11A2, LPCAT1, ERO1A, PLXND1, ARL6IP5, TMEM30A, NPHP1, RHEBL1, HIP1, KIF3B, NIPA1, HGF, SHANK1, REEP3, EI24, ATP6V0E2, LTB4R2, SYT17, PIP4K2C, GYPC, LRRC8A, PRKAG1, HPS4, SORL1, DN…
GOTERM_CC_DIRECT	GO:0005856~cytoskeleton	26	0.0196965	0.029446	KIAA0556, WASF1, IGF2BP2, PNP, TPM4, FRMD6, CNN2, ARL6IP5, AFAP1, NPHP1, HIP1, PSTPIP2, EPB41, MICAL3, FSCN1, BASP1, FARP1, TNKS1BP1, JUP, CCDC6, FNBP1, FNBP1L, SIPA1L1, TBCC, NEK8, JAK3
GOTERM_CC_DIRECT	GO:0009986~cell surface	35	0.0265145	0.0325311	LRRC8A, CLSTN1, IDE, MMP7, IQGAP2, FGF10, CXCR2, TLR4, LY9, SDC2, ITGAM, SLC11A2, APP, ANK3, LRFN1, FUT4, SLC39A6, RTN4RL2, ANO6, CIITA, SCUBE1, AXL, CEP41, SPARC, ADGRG2, SLAMF1, ANXA4, ITGA6, CLIC4, IGF2R, ITGA7, VEGFA, LRP6, SORT1, TREML2
GOTERM_MF_DIRECT	GO:0052689~carboxylic ester hydrolase activity	6	0.00454535	0.0331305	NCEH1, CES1, CES4A, FAM135B, ABHD1, ACOT4
GOTERM_CC_DIRECT	GO:0046658~anchored component of plasma membrane	5	0.00378779	0.0352919	GPC3, ULBP3, ULBP1, CD160, RTN4RL2
GOTERM_CC_DIRECT	GO:0005623~cell	10	0.00757559	0.0361312	CCL1, CCL23, AIFM3, TBXAS1, AIFM1, HK3, HK2, DNAJC10, CXCR2, CPB2
GOTERM_BP_DIRECT	GO:0032496~response to lipopolysaccharide	14	0.0106058	0.036159	IRAK1, BCR, TIRAP, FGF10, TLR4, SPARC, PRDX3, PTGFR, PTGIR, CASP9, REN, IL12A, MPO, MGST2
GOTERM_MF_DIRECT	GO:0030306~ADP-ribosylation factor binding	3	0.00227268	0.036828	RAB11FIP3, SORL1, GRASP
GOTERM_BP_DIRECT	GO:0070863~positive regulation of protein exit from endoplasmic reticulum	3	0.00227268	0.0370993	SEC16B, SORL1, TMEM30A
GOTERM_MF_DIRECT	GO:0016491~oxidoreductase activity	16	0.0121209	0.0381006	AIFM3, AIFM1, MICAL3, CYP2E1, DHRS7B, ALDH3A2, MTRR, ALDH3A1, SCCPDH, TP53I3, ERO1A, CREG1, ETFDH, HSD17B4, STEAP1, RETSAT
GOTERM_BP_DIRECT	GO:0006461~protein complex assembly	11	0.00833314	0.0381063	MAX, RANBP9, OCLN, KMT2A, PPID, WASF1, NFS1, MDM2, SKAP2, SHANK1, PPARGC1A
GOTERM_CC_DIRECT	GO:0005789~endoplasmic reticulum membrane	51	0.0386355	0.0395634	RFT1, SLC9A6, CYP2S1, CLSTN1, MFSD2A, ANKLE2, PIGM, ATP8B3, SGPL1, STS, JKAMP, PIGU, CYP2E1, DHRS7B, LPCAT3, TMEM106C, DHRS3, PSEN2, SORT1, PPM1L, ORMDL2, ORMDL3, SEC23B, SLC27A4, COPZ2, GALNT1, CERS4, ALDH3A2, SEC16B, ERO1A, LPCAT1, ALOX5AP, BCAP29, NRROS, CD4, PCYT1A, MR1, ARL6IP5, HSD17B7, MEST, TBXAS1, NCEH1, REEP3, NOTCH3, PLA2G4A, EI24, SLC35G1, TRIM59, TBC1D20, RETSAT, MGST2
GOTERM_BP_DIRECT	GO:0034142~toll-like receptor 4 signaling pathway	4	0.00303023	0.0456772	IRAK1, TIRAP, TLR4, ITGAM
GOTERM_BP_DIRECT	GO:0061512~protein localization to cilium	4	0.00303023	0.0456772	BBS4, TULP4, RAB11FIP3, SNX10
GOTERM_MF_DIRECT	GO:0043565~sequence-specific DNA binding	33	0.0249994	0.0462385	MEF2A, HOXA11, PRDM16, MSX2, HOXA1, VDR, MAX, HOXA3, HOXA4, HOXA5, HOXA6, HOXA7, HOXA10, ZNF396, HOXA9, GATAD1, ZNF449, NKX2-3, KLF5, AR, SATB2, ERG, TRIM24, PPARGC1A, HOXB3, HOXB4, HOXB1, NR1I2, PKNOX1, HOXB2, HOXB6, NANOGP8, PBX3
GOTERM_CC_DIRECT	GO:0043231~intracellular membrane-bounded organelle	35	0.0265145	0.0468082	ALS2, PALM, AFTPH, SLC9A6, SYT2, NFS1, SLC7A5, ALDH3A2, ALDH3A1, SEC16B, RNF125, APP, ERO1A, P4HA1, MPV17L, CASZ1, SPG21, CAT, HSD17B4, HIP1, KLF5, STS, POLI, RPTOR, SFMBT2, RAB11FIP5, RAB11FIP3, ZDHHC13, KLHL12, SCP2, ZFHX3, SEC23B, PTAFR, MGST2, SPTAN1
GOTERM_CC_DIRECT	GO:0005641~nuclear envelope lumen	3	0.00227268	0.0472706	APP, IGF2R, SORL1
GOTERM_CC_DIRECT	GO:0030141~secretory granule	8	0.00606047	0.0484529	RAB11FIP5, CPE, VEGFA, MPO, SCG5, CTSV, RNPEP, SCG2
GOTERM_BP_DIRECT	GO:0006464~cellular protein modification process	10	0.00757559	0.0490762	PHKA2, ST3GAL1, LCMT1, ERO1A, CPE, RIPK3, FBXO22, ATG3, TTL, ADPRH
GOTERM_BP_DIRECT	GO:0016477~cell migration	14	0.0106058	0.0497714	FGFR1, ERG, PEAK1, FSCN1, WWC1, SDC2, JUP, TNS3, HOXA5, PTK6, STRIP2, IL12A, JAK3, PSTPIP2
GOTERM_MF_DIRECT	GO:0005096~GTPase activator activity	20	0.0151512	0.0499361	DEPDC7, BCR, RABGAP1, ARHGEF6, SIPA1L3, ARHGAP23, ADPRH, ARHGAP22, CDC42EP1, ARHGAP5, RINL, RASGRP3, ARHGAP44, SIPA1L1, ARHGAP11A, TBC1D20, CDC42EP3, SRGAP1, TBC1D8B, ARHGAP10

## Sheet: Table S8
Table S8. KEGG enrichment results of HOXA-AS2 co-expressed PCGs in AML patients.
Category	Term	Count	%	PValue	Genes
KEGG_PATHWAY	hsa01200:Carbon metabolism	12	0.0090907	0.0117449	SHMT1, GOT1, SUCLG2, HK3, AMT, SDSL, PGAM1, IDH2, FBP1, HK2, IDH1, CAT
KEGG_PATHWAY	hsa05152:Tuberculosis	16	0.0121209	0.0124127	BID, CIITA, IRAK1, CARD9, CAMK2G, TIRAP, NFYC, TLR4, ITGAM, IRAK4, VDR, CASP9, IL12A, MAPK9, CAMK2A, IFNGR1
KEGG_PATHWAY	hsa01130:Biosynthesis of antibiotics	18	0.0136361	0.0135184	AADAT, SHMT1, SUCLG2, AMT, HK2, FBP1, PGAM1, SDSL, AK2, AK4, ASL, ALDH3A2, GOT1, HK3, IDH2, IDH1, CAT, HSD17B7
KEGG_PATHWAY	hsa05133:Pertussis	9	0.00681803	0.0180193	IRAK4, IRAK1, NOD1, GNAI1, TIRAP, IL12A, MAPK9, TLR4, ITGAM
KEGG_PATHWAY	hsa04146:Peroxisome	9	0.00681803	0.03109	NUDT12, MPV17L, NUDT7, IDH2, IDH1, CAT, HSD17B4, SCP2, PHYH
KEGG_PATHWAY	hsa04723:Retrograde endocannabinoid signaling	10	0.00757559	0.0357966	KCNJ5, DAGLA, ADCY2, GNAI1, ABHD6, MAPK9, GNG2, CACNA1C, DAGLB, GNG7
KEGG_PATHWAY	hsa01210:2-Oxocarboxylic acid metabolism	4	0.00303023	0.0376094	AADAT, GOT1, IDH2, IDH1
KEGG_PATHWAY	hsa04910:Insulin signaling pathway	12	0.0090907	0.0438538	PHKA2, PRKAR2B, PRKAG1, HK3, FBP1, HK2, PDE3B, MAPK9, SOCS4, PPARGC1A, EIF4E2, RPTOR
KEGG_PATHWAY	hsa04310:Wnt signaling pathway	12	0.0090907	0.0438538	DKK2, WNT7B, PRICKLE1, CCND2, CAMK2G, LRP6, FRAT1, MMP7, FRAT2, MAPK9, CAMK2A, CUL1
KEGG_PATHWAY	hsa05200:Pathways in cancer	26	0.0196965	0.0453256	BID, FGFR1, ADCY2, GNAI1, STAT5B, FGF10, LPAR3, MAX, RASGRP3, CASP9, RALB, CSF3R, GNG2, TRAF5, GNG7, AR, BCR, HGF, COL4A5, JUP, CCDC6, WNT7B, ITGA6, VEGFA, MAPK9, MDM2

## Sheet: Table S9
Table S9. Prognostic values of HOXA-AS2 co-expressed PCGs in AML patients.
ID	P	HR	Low 95%CI	High 95%CI
PDE3B	2.70283e-07	0.283705	0.175534	0.458536
SPATA9	6.22384e-07	0.296284	0.183638	0.478029
SRSF12	2.91533e-06	0.323024	0.201168	0.518693
RINL	3.13954e-06	3.03975	1.90469	4.85123
ARHGEF35	2.08165e-05	2.76836	1.73208	4.42463
CEP170	2.43331e-05	0.364278	0.227921	0.582211
METTL7B	2.80681e-05	2.72247	1.70385	4.35006
TREML2	2.86461e-05	2.68503	1.69048	4.26469
ULBP3	3.38309e-05	2.67829	1.6811	4.26697
CCND2	3.91726e-05	0.372944	0.23307	0.596764
HTR7	4.17902e-05	2.65794	1.66519	4.24253
MMP7	4.61057e-05	2.63426	1.65314	4.19766
SYT17	4.79446e-05	2.62186	1.64739	4.17276
SERINC5	6.79846e-05	0.389481	0.244897	0.619426
CBR1	6.83135e-05	2.57103	1.6153	4.09222
TRIM24	7.12527e-05	0.392897	0.247788	0.622984
ZNF124	8.68077e-05	0.396871	0.250162	0.629617
RHOBTB3	0.000106192	0.403059	0.254576	0.638148
FAM120AOS	0.000163382	2.46988	1.54354	3.95216
PLA2G4A	0.000208811	2.42356	1.51791	3.86956
AKNAD1	0.000211479	0.418844	0.264308	0.663735
LPCAT3	0.000236058	2.37626	1.49805	3.7693
FRMD6	0.000313444	0.431849	0.273533	0.681794
FNBP1L	0.000314463	0.425281	0.267108	0.677118
LPO	0.000358643	0.429507	0.270022	0.683191
SUCLG2	0.000360975	2.3344	1.46514	3.71938
TMEM181	0.000412545	0.4385	0.277516	0.692868
IL12RB1	0.000427897	2.29752	1.44622	3.64991
MED20	0.000460981	2.26901	1.43454	3.58891
OSMR	0.000463946	0.441211	0.279058	0.697586
DNMT3A	0.00049493	0.441783	0.278989	0.699568
PRR34	0.000504445	2.26165	1.42797	3.58208
MPV17L	0.000526627	2.2623	1.42596	3.58918
MPO	0.000540386	0.442677	0.278999	0.70238
PDE4DIP	0.000550118	2.2687	1.42546	3.61075
CCL22	0.000578132	2.26076	1.42074	3.59745
CPNE8	0.00061036	2.22878	1.40929	3.5248
VSIR	0.000625833	2.22445	1.40683	3.51725
TOMM40L	0.000646546	2.2157	1.4028	3.49964
PRRT4	0.000704348	0.448341	0.281875	0.713117
HGF	0.000711755	0.448125	0.281549	0.713252
SEL1L3	0.000728822	2.18683	1.38893	3.44312
GALNT1	0.000762125	0.457042	0.289712	0.721018
AIFM2	0.000781743	2.2309	1.39686	3.56291
TARSL2	0.000844523	0.455165	0.286711	0.722594
CBX2	0.000847041	0.454947	0.286459	0.722534
SLC9A6	0.000862346	2.20677	1.38531	3.51532
PRDM16	0.000879027	2.17373	1.37573	3.43462
SORT1	0.000897749	2.17467	1.37486	3.43977
GPC3	0.000908055	2.17088	1.37327	3.43174
MAP4K4	0.000978848	0.456529	0.28642	0.727666
KDM5B	0.00105801	0.464402	0.293441	0.734968
LRRC37B	0.00115882	0.465806	0.293791	0.738536
PLBD2	0.00126357	2.11753	1.34201	3.34121
DTD1	0.00139898	2.11339	1.33541	3.34461
PDCD4	0.0014847	0.476481	0.301624	0.752706
CTSV	0.00154164	2.09755	1.32616	3.31764
ZFHX3	0.00155091	0.475608	0.300179	0.753559
HS3ST3B1	0.00163393	0.475854	0.299765	0.755383
ZFYVE19	0.00169024	2.07059	1.31457	3.26141
VNN1	0.00171941	2.07664	1.31505	3.2793
ARHGEF6	0.00178196	0.483977	0.30698	0.763027
NDUFS2	0.00183975	2.0594	1.30717	3.24451
REEP5	0.00186825	0.478457	0.300679	0.761348
CD300C	0.00189321	2.0696	1.30793	3.27482
CYP2E1	0.0019861	0.48621	0.307841	0.767929
ABHD11	0.00199097	2.05711	1.30215	3.24977
EI24	0.0021255	2.05252	1.29734	3.2473
SLC38A2	0.00218306	0.487087	0.307457	0.771664
PBX3	0.00221546	2.03775	1.29157	3.21503
TRIM32	0.00245484	2.02122	1.28189	3.18695
ARHGAP10	0.00245897	0.491221	0.310077	0.778188
ITGA7	0.00261113	2.01342	1.27655	3.17564
ASB2	0.00261121	2.02133	1.27829	3.19627
ANAPC16	0.00268465	2.00373	1.27278	3.15446
CPQ	0.00290204	2.00767	1.26903	3.17625
STAT5B	0.0029791	0.498919	0.315316	0.78943
SHANK1	0.00306213	0.502502	0.318671	0.792381
MYCBP	0.00316092	1.98885	1.25986	3.13965
TBCC	0.00339007	1.98181	1.25414	3.13168
C1RL	0.00353259	1.97335	1.24986	3.11562
SIGLEC12	0.0035805	1.96885	1.24811	3.10579
ATP6V0E2	0.00363801	1.95673	1.24463	3.07625
TMEM38B	0.0037296	1.98004	1.2479	3.14173
TRAT1	0.00394012	0.511206	0.323955	0.806693
SLC35G1	0.00410291	1.94698	1.23527	3.06876
C2CD2	0.00425407	0.515485	0.32727	0.811944
KCNE1B	0.00432199	1.93652	1.22995	3.049
FCHSD2	0.00443657	0.520132	0.33156	0.815952
HNMT	0.00458609	1.93697	1.22632	3.05943
C7orf50	0.0046235	1.92776	1.22401	3.03614
ASCC1	0.00465803	1.94251	1.22641	3.07674
ZNF555	0.00480741	0.518171	0.328097	0.81836
PAQR8	0.0048601	1.91342	1.21809	3.00566
ANKLE2	0.004927	0.517862	0.327345	0.819263
MRM2	0.00494836	1.91135	1.21656	3.00295
H2AFY2	0.00504857	1.91928	1.21681	3.02729
KHDC1	0.0050521	1.92167	1.21722	3.03382
HOXA9	0.00524901	1.90552	1.21171	2.99659
SEPHS2	0.0053122	1.91882	1.21345	3.03421
BEND3	0.00538057	0.525037	0.333543	0.82647
VDR	0.00539212	1.90942	1.21073	3.01131
STAC3	0.00550356	1.90989	1.2095	3.01587
ARHGEF5	0.00563486	1.88727	1.20377	2.95887
ARL2BP	0.00563873	1.89875	1.20586	2.98978
ARHGAP5	0.00570289	0.527388	0.335058	0.83012
CD4	0.00574785	1.89615	1.20414	2.98586
SAMD11	0.00575542	0.524268	0.331513	0.829099
ADSSL1	0.00590044	1.89177	1.20164	2.97826
ASB13	0.00591809	1.88579	1.20035	2.96262
RAB7B	0.00629821	0.529184	0.335203	0.835422
SCHIP1	0.00631176	1.88772	1.1965	2.97824
HAPLN4	0.00642187	0.530123	0.335865	0.836736
ULBP1	0.00685036	1.86611	1.18728	2.93306
EPB41	0.00687735	0.534618	0.339489	0.841901
PPM1M	0.00699211	1.86107	1.18505	2.92274
STK32C	0.00732858	1.87737	1.1847	2.97502
FAM184B	0.00770447	0.541499	0.344869	0.850238
C9orf152	0.00773478	0.539952	0.343084	0.849786
AGTPBP1	0.00810948	0.543111	0.345639	0.853403
SLC38A10	0.00814141	1.84066	1.17142	2.89225
HOXA3	0.00835674	1.83906	1.16938	2.89224
MTF2	0.00845689	0.545175	0.347086	0.856318
RIPK3	0.00847329	1.83642	1.16801	2.88733
SCMH1	0.00861656	0.544754	0.34624	0.857086
STMN1	0.00879474	0.546174	0.3474	0.858683
PRKAR2B	0.00977683	1.82163	1.15577	2.8711
UGGT2	0.00998066	1.80933	1.15245	2.84062
C1orf127	0.010325	1.8095	1.1501	2.84696
RRAGD	0.0103947	0.549186	0.347243	0.868571
GHITM	0.0104256	1.81141	1.1497	2.85398
ATG3	0.0105302	1.80798	1.14848	2.84619
RNPEP	0.0108179	1.80409	1.14599	2.8401
ANKEF1	0.010856	1.80257	1.14552	2.83649
ARHGAP23	0.0111075	0.553541	0.35067	0.873777
ERG	0.0113892	0.557042	0.354055	0.876405
ARL5B	0.01227	0.560791	0.356616	0.881862
SGMS2	0.0126217	1.78274	1.13184	2.80794
AK4	0.0128151	0.561652	0.356594	0.884627
ARL6IP5	0.0131522	1.77649	1.12798	2.79785
SIPA1L1	0.0131843	0.565173	0.359939	0.887428
GALK2	0.0133514	0.566975	0.361702	0.888743
CDR2	0.0134739	0.560152	0.353724	0.887048
LPCAT1	0.0134826	1.76925	1.12519	2.78196
ARHGAP22	0.0135877	1.76175	1.12364	2.76224
NEDD4	0.0136542	0.565535	0.35953	0.889579
SH3RF1	0.0137591	0.568077	0.362254	0.890844
LCMT1	0.0139135	0.565099	0.358585	0.890546
LDLRAD4	0.0141451	0.568877	0.36251	0.892721
CAMK2A	0.0141769	1.76637	1.12109	2.78306
HOXA10	0.0142163	1.76749	1.12103	2.78675
C6orf89	0.0142349	1.7647	1.12058	2.77909
TOGARAM2	0.0142551	1.75767	1.11957	2.75944
GSDMB	0.0144639	0.565249	0.357827	0.892907
HOXA2	0.0156239	1.74915	1.11164	2.75225
[truncated: 748 more rows]
